# Supplementary material for: A simulation study on missing data imputation for dichotomous variables using statistical and machine learning methods
Source: Sci Rep. 2023 Jun 9;13:9432. doi: 10.1038/s41598-023-36509-2 (PMC10256703; doi:10.1038/s41598-023-36509-2)
Supplement: Supplementary file 1 — Supplementary Information 1. [file 41598_2023_36509_MOESM1_ESM.zip]

Archive with 131 entries (131 files):
- bivariate_mar37_1000_MAE.tiff
- bivariate_mar37_120_MAE.tiff
- bivariate_mar37_200_MAE.tiff
- bivariate_mar37_500_MAE.tiff
- bivariate_mar37_MAE_table.csv
- bivariate_mar55_1000_MAE.tiff
- bivariate_mar55_120_MAE.tiff
- bivariate_mar55_200_MAE.tiff
- bivariate_mar55_50_MAE.tiff
- bivariate_mar55_MAE_table.csv
- bivariate_mar73_1000_MAE.tiff
- bivariate_mar73_120_MAE.tiff
- bivariate_mar73_200_MAE.tiff
- bivariate_mar73_500_MAE.tiff
- bivariate_mar73_MAE_table.csv
- bivariate_mcar37_1000_MAE.tiff
- bivariate_mcar37_120_MAE.tiff
- bivariate_mcar37_200_MAE.tiff
- bivariate_mcar37_500_MAE.tiff
- bivariate_mcar37_MAE_table.csv
- bivariate_mcar55_1000_MAE.tiff
- bivariate_mcar55_120_MAE.tiff
- bivariate_mcar55_200_MAE.tiff
- bivariate_mcar55_500_MAE.tiff
- bivariate_mcar55_MAE_table.csv
- bivariate_mcar73_1000_MAE.tiff
- bivariate_mcar73_120_MAE.tiff
- bivariate_mcar73_200_MAE.tiff
- bivariate_mcar73_500_MAE.tiff
- bivariate_mcar73_MAE_table.csv
- bivariate_mnar37_1000_MAE.tiff
- bivariate_mnar37_120_MAE.tiff
- bivariate_mnar37_200_MAE.tiff
- bivariate_mnar37_500_MAE.tiff
- bivariate_mnar37_MAE_table.csv
- bivariate_mnar55_1000_MAE.tiff
- bivariate_mnar55_120_MAE.tiff
- bivariate_mnar55_200_MAE.tiff
- bivariate_mnar55_500_MAE.tiff
- bivariate_mnar55_MAE_table.csv
- bivariate_mnar73_1000_MAE.tiff
- bivariate_mnar73_120_MAE.tiff
- bivariate_mnar73_200_MAE.tiff
- bivariate_mnar73_500_MAE.tiff
- bivariate_mnar73_MAE_table.csv
- trivariate_mar37_1000_MAE.tiff
- trivariate_mar37_120_MAE.tiff
- trivariate_mar37_200_MAE.tiff
- trivariate_mar37_500_MAE.tiff
- trivariate_mar37_MAE_table.csv
- trivariate_mar55_1000_MAE.tiff
- trivariate_mar55_120_MAE.tiff
- trivariate_mar55_200_MAE.tiff
- trivariate_mar55_500_MAE.tiff
- trivariate_mar55_MAE_table.csv
- trivariate_mar73_1000_MAE.tiff
- trivariate_mar73_120_MAE.tiff
- trivariate_mar73_200_MAE.tiff
- trivariate_mar73_500_MAE.tiff
- trivariate_mar73_MAE_table.csv
- trivariate_mcar37_1000_MAE.tiff
- trivariate_mcar37_120_MAE.tiff
- trivariate_mcar37_200_MAE.tiff
- trivariate_mcar37_500_MAE.tiff
- trivariate_mcar37_MAE_table.csv
- trivariate_mcar55_1000_MAE.tiff
- trivariate_mcar55_120_MAE.tiff
- trivariate_mcar55_200_MAE.tiff
- trivariate_mcar55_500_MAE.tiff
- trivariate_mcar55_MAE_table.csv
- trivariate_mcar73_1000_MAE.tiff
- trivariate_mcar73_120_MAE.tiff
- trivariate_mcar73_200_MAE.tiff
- trivariate_mcar73_500_MAE.tiff
- trivariate_mcar73_MAE_table.csv
- trivariate_mnar37_1000_MAE.tiff
- trivariate_mnar37_120_MAE.tiff
- trivariate_mnar37_200_MAE.tiff
- trivariate_mnar37_500_MAE.tiff
- trivariate_mnar37_MAE_table.csv
- trivariate_mnar55_1000_MAE.tiff
- trivariate_mnar55_120_MAE.tiff
- trivariate_mnar55_200_MAE.tiff
- trivariate_mnar55_500_MAE.tiff
- trivariate_mnar55_MAE_table.csv
- trivariate_mnar73_1000_MAE.tiff
- trivariate_mnar73_120_MAE.tiff
- trivariate_mnar73_200_MAE.tiff
- trivariate_mnar73_500_MAE.tiff
- trivariate_mnar73_MAE_table.csv
- univariate_mar37_MAE_table.csv
- univariate_mar55_1000_MAE.tiff
- univariate_mar55_120_MAE.tiff
- univariate_mar55_200_MAE.tiff
- univariate_mar55_500_MAE.tiff
- univariate_mar55_MAE_table.csv
- univariate_mar73_1000_MAE.tiff
- univariate_mar73_120_MAE.tiff
- univariate_mar73_200_MAE.tiff
- univariate_mar73_500_MAE.tiff
- univariate_mar73_MAE_table.csv
- univariate_mcar37_1000_MAE.tiff
- univariate_mcar37_120_MAE.tiff
- univariate_mcar37_200_MAE.tiff
- univariate_mcar37_500_MAE.tiff
- univariate_mcar37_MAE_table.csv
- univariate_mcar55_1000_MAE.tiff
- univariate_mcar55_120_MAE.tiff
- univariate_mcar55_200_MAE.tiff
- univariate_mcar55_500_MAE.tiff
- univariate_mcar55_MAE_table.csv
- univariate_mcar73_1000_MAE.tiff
- univariate_mcar73_120_MAE.tiff
- univariate_mcar73_200_MAE.tiff
- univariate_mcar73_500_MAE.tiff
- univariate_mcar73_MAE_table.csv
- univariate_mnar37_1000_MAE.tiff
- univariate_mnar37_120_MAE.tiff
- univariate_mnar37_200_MAE.tiff
- univariate_mnar37_500_MAE.tiff
- univariate_mnar37_MAE_table.csv
- univariate_mnar55_1000_MAE.tiff
- univariate_mnar55_120_MAE.tiff
- univariate_mnar55_200_MAE.tiff
- univariate_mnar55_500_MAE.tiff
- univariate_mnar55_MAE_table.csv
- univariate_mnar73_1000_MAE.tiff
- univariate_mnar73_120_MAE.tiff
- univariate_mnar73_200_MAE.tiff
- univariate_mnar73_500_MAE.tiff
- univariate_mnar73_MAE_table.csv
