# Supplementary material for: A simulation study on missing data imputation for dichotomous variables using statistical and machine learning methods
Source: Sci Rep. 2023 Jun 9;13:9432. doi: 10.1038/s41598-023-36509-2 (PMC10256703; doi:10.1038/s41598-023-36509-2)
Supplement: Supplementary file 1 — Supplementary Information 1. [file 41598_2023_36509_MOESM1_ESM.zip › bivariate_mar37_MAE_table.csv]

	mode	knn	rf	cart	svm	bpnn	mi	logreg		N	MR	r
1	0.156(0.138,0.175)	0.16(0.142,0.177)	0.158(0.142,0.175)	0.155(0.139,0.171)	0.157(0.14,0.176)	0.149(0.13,0.169)	0.169(0.157,0.182)	0.161(0.144,0.179)		120	0.1	0.2
2	0.173(0.156,0.192)	0.187(0.168,0.207)	0.186(0.166,0.211)	0.174(0.153,0.196)	0.189(0.169,0.212)	0.18(0.16,0.205)	0.188(0.174,0.202)	0.176(0.156,0.198)		120	0.1	0.4
3	0.225(0.199,0.257)	0.243(0.216,0.272)	0.206(0.181,0.234)	0.194(0.171,0.218)	0.209(0.184,0.238)	0.198(0.174,0.228)	0.209(0.192,0.228)	0.19(0.166,0.219)		120	0.1	0.6
4	0.281(0.242,0.322)	0.356(0.317,0.399)	0.263(0.234,0.295)	0.35(0.245,0.517)	0.258(0.22,0.295)	0.243(0.206,0.281)	0.287(0.258,0.317)	0.255(0.224,0.288)		120	0.1	0.8
5	0.205(0.184,0.227)	0.226(0.205,0.248)	0.245(0.215,0.277)	0.233(0.205,0.261)	0.209(0.188,0.23)	0.211(0.193,0.232)	0.23(0.215,0.244)	0.233(0.207,0.26)		120	0.2	0.2
6	0.248(0.224,0.273)	0.286(0.255,0.313)	0.252(0.229,0.278)	0.251(0.221,0.279)	0.256(0.229,0.282)	0.27(0.24,0.298)	0.315(0.289,0.344)	0.251(0.224,0.277)		120	0.2	0.4
7	0.303(0.272,0.337)	0.321(0.289,0.354)	0.311(0.279,0.347)	0.312(0.28,0.346)	0.291(0.26,0.323)	0.277(0.246,0.309)	0.311(0.288,0.335)	0.287(0.254,0.321)		120	0.2	0.6
8	0.459(0.41,0.505)	0.551(0.48,0.633)	0.437(0.377,0.501)	0.417(0.37,0.465)	0.465(0.402,0.532)	0.465(0.399,0.535)	0.428(0.39,0.469)	0.422(0.372,0.482)		120	0.2	0.8
9	0.26(0.23,0.292)	0.267(0.239,0.296)	0.322(0.289,0.357)	0.322(0.291,0.354)	0.279(0.25,0.31)	0.277(0.249,0.304)	0.287(0.27,0.306)	0.275(0.247,0.303)		120	0.3	0.2
10	0.282(0.251,0.316)	0.352(0.316,0.392)	0.347(0.308,0.394)	0.324(0.292,0.358)	0.285(0.254,0.317)	0.302(0.267,0.337)	0.332(0.304,0.359)	0.327(0.294,0.366)		120	0.3	0.4
11	0.41(0.361,0.458)	0.468(0.414,0.528)	0.446(0.389,0.499)	0.438(0.386,0.493)	0.422(0.368,0.477)	0.403(0.345,0.462)	0.417(0.382,0.454)	0.435(0.378,0.493)		120	0.3	0.6
12	0.537(0.473,0.603)	0.606(0.54,0.678)	0.56(0.501,0.622)	0.484(0.431,0.542)	0.526(0.457,0.596)	0.555(0.486,0.623)	0.539(0.498,0.584)	0.559(0.502,0.618)		120	0.3	0.8
13	0.327(0.291,0.365)	0.332(0.294,0.37)	0.398(0.354,0.443)	0.331(0.297,0.367)	0.335(0.301,0.373)	0.344(0.308,0.382)	0.373(0.346,0.403)	0.356(0.319,0.392)		120	0.4	0.2
14	0.405(0.358,0.457)	0.399(0.352,0.445)	0.413(0.37,0.459)	0.416(0.372,0.458)	0.402(0.354,0.456)	0.379(0.328,0.428)	0.416(0.391,0.445)	0.366(0.326,0.405)		120	0.4	0.4
15	0.441(0.396,0.489)	0.478(0.421,0.537)	0.53(0.468,0.59)	0.474(0.423,0.524)	0.456(0.407,0.518)	0.452(0.41,0.495)	0.505(0.473,0.542)	0.474(0.419,0.526)		120	0.4	0.6
16	0.584(0.521,0.653)	0.682(0.608,0.756)	0.904(0.67,1.271)	0.699(0.608,0.792)	0.72(0.575,0.935)	0.765(0.626,0.969)	0.688(0.619,0.769)	0.739(0.601,0.936)		120	0.4	0.8
17	0.407(0.364,0.459)	0.409(0.365,0.458)	0.495(0.431,0.571)	0.378(0.341,0.42)	0.41(0.366,0.465)	0.406(0.358,0.459)	0.423(0.394,0.453)	0.393(0.351,0.435)		120	0.5	0.2
18	0.44(0.395,0.487)	0.456(0.405,0.509)	0.547(0.487,0.606)	0.466(0.422,0.508)	0.495(0.444,0.545)	0.5(0.449,0.553)	0.46(0.426,0.494)	0.495(0.441,0.547)		120	0.5	0.4
19	0.494(0.441,0.545)	0.612(0.545,0.676)	0.809(0.605,1.15)	0.551(0.49,0.623)	0.571(0.511,0.636)	0.564(0.5,0.63)	0.603(0.556,0.654)	0.584(0.523,0.654)		120	0.5	0.6
20	0.695(0.618,0.779)	0.824(0.75,0.899)	1.288(0.872,1.842)	1.047(0.792,1.361)	0.939(0.713,1.359)	0.986(0.724,1.459)	0.718(0.654,0.791)	0.953(0.707,1.412)		120	0.5	0.8
21	0.102(0.092,0.114)	0.111(0.099,0.124)	0.125(0.113,0.139)	0.116(0.105,0.128)	0.104(0.093,0.116)	0.098(0.087,0.11)	0.128(0.119,0.138)	0.119(0.108,0.131)		200	0.1	0.2
22	0.12(0.105,0.136)	0.125(0.111,0.14)	0.125(0.11,0.141)	0.121(0.108,0.134)	0.123(0.107,0.139)	0.121(0.107,0.138)	0.135(0.128,0.144)	0.126(0.111,0.141)		200	0.1	0.4
23	0.155(0.136,0.175)	0.186(0.162,0.211)	0.158(0.138,0.179)	0.153(0.135,0.171)	0.147(0.129,0.165)	0.157(0.136,0.176)	0.153(0.142,0.165)	0.152(0.134,0.172)		200	0.1	0.6
24	0.195(0.168,0.22)	0.268(0.241,0.297)	0.201(0.182,0.22)	0.222(0.196,0.247)	0.196(0.175,0.219)	0.198(0.176,0.222)	0.205(0.188,0.223)	0.204(0.182,0.227)		200	0.1	0.8
25	0.156(0.141,0.172)	0.174(0.157,0.191)	0.185(0.167,0.203)	0.187(0.168,0.208)	0.155(0.14,0.171)	0.169(0.155,0.184)	0.201(0.187,0.215)	0.177(0.16,0.194)		200	0.2	0.2
26	0.18(0.163,0.198)	0.195(0.177,0.215)	0.216(0.195,0.239)	0.192(0.171,0.214)	0.188(0.168,0.208)	0.193(0.174,0.214)	0.211(0.197,0.225)	0.222(0.202,0.241)		200	0.2	0.4
27	0.23(0.203,0.257)	0.246(0.218,0.274)	0.249(0.219,0.277)	0.236(0.212,0.261)	0.24(0.214,0.266)	0.226(0.198,0.254)	0.234(0.215,0.254)	0.244(0.217,0.269)		200	0.2	0.6
28	0.296(0.265,0.325)	0.379(0.343,0.419)	0.313(0.28,0.348)	0.288(0.257,0.321)	0.302(0.271,0.337)	0.288(0.256,0.325)	0.344(0.317,0.376)	0.282(0.25,0.32)		200	0.2	0.8
29	0.2(0.18,0.222)	0.224(0.2,0.249)	0.247(0.222,0.274)	0.181(0.159,0.204)	0.205(0.182,0.23)	0.207(0.182,0.231)	0.236(0.22,0.253)	0.22(0.197,0.243)		200	0.3	0.2
30	0.219(0.198,0.242)	0.24(0.214,0.267)	0.25(0.221,0.284)	0.25(0.225,0.276)	0.22(0.195,0.243)	0.226(0.199,0.252)	0.256(0.238,0.273)	0.249(0.22,0.278)		200	0.3	0.4
31	0.27(0.242,0.299)	0.317(0.283,0.35)	0.332(0.299,0.369)	0.256(0.229,0.283)	0.274(0.243,0.306)	0.289(0.258,0.32)	0.309(0.29,0.33)	0.3(0.269,0.335)		200	0.3	0.6
32	0.376(0.336,0.419)	0.468(0.419,0.518)	0.386(0.345,0.428)	0.375(0.334,0.424)	0.377(0.337,0.423)	0.391(0.352,0.43)	0.371(0.346,0.397)	0.38(0.337,0.423)		200	0.3	0.8
33	0.249(0.22,0.275)	0.284(0.257,0.31)	0.269(0.237,0.298)	0.237(0.214,0.261)	0.248(0.219,0.275)	0.265(0.239,0.291)	0.265(0.248,0.284)	0.29(0.259,0.323)		200	0.4	0.2
34	0.272(0.244,0.301)	0.318(0.283,0.35)	0.343(0.313,0.378)	0.288(0.256,0.323)	0.297(0.268,0.326)	0.298(0.269,0.326)	0.315(0.293,0.341)	0.299(0.271,0.328)		200	0.4	0.4
35	0.317(0.276,0.36)	0.403(0.361,0.451)	0.438(0.399,0.483)	0.338(0.3,0.377)	0.353(0.316,0.393)	0.36(0.321,0.405)	0.37(0.345,0.396)	0.35(0.316,0.39)		200	0.4	0.6
36	0.477(0.436,0.519)	0.603(0.547,0.653)	0.483(0.433,0.531)	0.421(0.372,0.47)	0.444(0.4,0.494)	0.443(0.398,0.488)	0.516(0.472,0.565)	0.458(0.415,0.503)		200	0.4	0.8
37	0.282(0.253,0.312)	0.296(0.267,0.329)	0.333(0.299,0.372)	0.312(0.278,0.35)	0.29(0.257,0.321)	0.286(0.257,0.315)	0.31(0.287,0.332)	0.295(0.266,0.326)		200	0.5	0.2
38	0.345(0.309,0.378)	0.401(0.363,0.438)	0.41(0.366,0.457)	0.344(0.309,0.38)	0.369(0.331,0.403)	0.395(0.354,0.433)	0.372(0.348,0.398)	0.361(0.325,0.397)		200	0.5	0.4
39	0.369(0.332,0.405)	0.463(0.421,0.504)	0.453(0.401,0.507)	0.434(0.386,0.486)	0.395(0.351,0.445)	0.404(0.364,0.451)	0.415(0.383,0.448)	0.403(0.354,0.456)		200	0.5	0.6
40	0.524(0.469,0.58)	0.664(0.612,0.721)	0.787(0.582,1.128)	0.557(0.493,0.625)	0.526(0.468,0.588)	0.539(0.483,0.598)	0.587(0.546,0.63)	0.556(0.5,0.615)		200	0.5	0.8
41	0.065(0.057,0.073)	0.078(0.069,0.086)	0.083(0.074,0.093)	0.074(0.066,0.082)	0.065(0.057,0.073)	0.066(0.058,0.075)	0.085(0.08,0.091)	0.074(0.066,0.083)		500	0.1	0.2
42	0.082(0.073,0.092)	0.093(0.082,0.103)	0.092(0.082,0.103)	0.077(0.069,0.086)	0.081(0.073,0.09)	0.079(0.071,0.087)	0.084(0.079,0.09)	0.081(0.07,0.09)		500	0.1	0.4
43	0.092(0.083,0.101)	0.122(0.111,0.132)	0.1(0.092,0.11)	0.1(0.091,0.11)	0.09(0.081,0.098)	0.088(0.08,0.095)	0.101(0.094,0.11)	0.092(0.084,0.101)		500	0.1	0.6
44	0.13(0.116,0.142)	0.195(0.177,0.213)	0.124(0.112,0.136)	0.123(0.109,0.138)	0.12(0.107,0.134)	0.124(0.109,0.139)	0.126(0.116,0.136)	0.127(0.114,0.141)		500	0.1	0.8
45	0.102(0.091,0.112)	0.11(0.097,0.123)	0.124(0.112,0.137)	0.105(0.095,0.116)	0.105(0.094,0.116)	0.103(0.093,0.115)	0.117(0.11,0.124)	0.113(0.102,0.123)		500	0.2	0.2
46	0.113(0.102,0.126)	0.133(0.119,0.147)	0.124(0.112,0.138)	0.105(0.095,0.117)	0.114(0.102,0.127)	0.111(0.1,0.122)	0.13(0.121,0.139)	0.117(0.104,0.13)		500	0.2	0.4
47	0.144(0.132,0.157)	0.177(0.16,0.194)	0.152(0.138,0.166)	0.14(0.125,0.157)	0.131(0.118,0.143)	0.134(0.119,0.148)	0.151(0.141,0.161)	0.128(0.114,0.141)		500	0.2	0.6
48	0.191(0.173,0.208)	0.287(0.26,0.314)	0.193(0.175,0.212)	0.193(0.17,0.218)	0.178(0.16,0.197)	0.17(0.152,0.192)	0.197(0.183,0.212)	0.17(0.152,0.189)		500	0.2	0.8
49	0.134(0.12,0.147)	0.144(0.13,0.158)	0.18(0.162,0.197)	0.128(0.115,0.141)	0.132(0.118,0.146)	0.135(0.124,0.147)	0.159(0.147,0.171)	0.158(0.143,0.172)		500	0.3	0.2
50	0.146(0.13,0.162)	0.187(0.17,0.207)	0.19(0.172,0.21)	0.148(0.133,0.162)	0.148(0.133,0.164)	0.149(0.134,0.164)	0.179(0.169,0.19)	0.167(0.149,0.184)		500	0.3	0.4
51	0.179(0.164,0.195)	0.252(0.228,0.279)	0.204(0.186,0.222)	0.177(0.158,0.195)	0.173(0.157,0.188)	0.172(0.155,0.191)	0.216(0.201,0.232)	0.184(0.165,0.206)		500	0.3	0.6
52	0.253(0.231,0.277)	0.414(0.38,0.447)	0.282(0.255,0.309)	0.232(0.209,0.255)	0.24(0.215,0.261)	0.25(0.225,0.273)	0.279(0.259,0.3)	0.252(0.227,0.276)		500	0.3	0.8
53	0.132(0.119,0.148)	0.163(0.146,0.179)	0.199(0.18,0.22)	0.176(0.16,0.194)	0.134(0.12,0.149)	0.147(0.132,0.165)	0.174(0.162,0.187)	0.156(0.14,0.173)		500	0.4	0.2
54	0.192(0.174,0.209)	0.218(0.196,0.241)	0.236(0.212,0.26)	0.183(0.165,0.204)	0.195(0.177,0.215)	0.206(0.189,0.224)	0.223(0.208,0.239)	0.205(0.187,0.225)		500	0.4	0.4
55	0.219(0.198,0.241)	0.301(0.272,0.329)	0.264(0.241,0.288)	0.211(0.192,0.233)	0.217(0.192,0.24)	0.203(0.18,0.227)	0.285(0.266,0.302)	0.223(0.201,0.243)		500	0.4	0.6
56	0.336(0.31,0.362)	0.515(0.477,0.553)	0.348(0.32,0.379)	0.289(0.26,0.321)	0.28(0.253,0.308)	0.306(0.277,0.337)	0.336(0.311,0.36)	0.304(0.278,0.334)		500	0.4	0.8
57	0.171(0.151,0.193)	0.206(0.186,0.226)	0.25(0.225,0.275)	0.169(0.154,0.184)	0.172(0.152,0.194)	0.185(0.165,0.206)	0.231(0.214,0.249)	0.19(0.169,0.209)		500	0.5	0.2
58	0.195(0.174,0.216)	0.238(0.215,0.264)	0.253(0.225,0.279)	0.225(0.202,0.246)	0.195(0.173,0.215)	0.223(0.2,0.245)	0.27(0.253,0.286)	0.24(0.215,0.265)		500	0.5	0.4
59	0.262(0.238,0.287)	0.355(0.323,0.39)	0.304(0.277,0.328)	0.285(0.261,0.312)	0.253(0.231,0.277)	0.273(0.249,0.302)	0.336(0.315,0.359)	0.257(0.235,0.282)		500	0.5	0.6
60	0.358(0.325,0.388)	0.539(0.492,0.585)	0.418(0.376,0.465)	0.339(0.306,0.377)	0.357(0.322,0.396)	0.385(0.349,0.423)	0.389(0.362,0.415)	0.373(0.34,0.41)		500	0.5	0.8
61	0.046(0.042,0.051)	0.054(0.048,0.06)	0.056(0.051,0.061)	0.049(0.044,0.054)	0.047(0.042,0.052)	0.048(0.043,0.053)	0.059(0.055,0.063)	0.057(0.051,0.064)		1000	0.1	0.2
62	0.057(0.051,0.064)	0.072(0.064,0.08)	0.073(0.066,0.081)	0.057(0.05,0.064)	0.061(0.055,0.067)	0.058(0.051,0.065)	0.069(0.064,0.073)	0.064(0.057,0.071)		1000	0.1	0.4
63	0.073(0.066,0.081)	0.09(0.08,0.1)	0.079(0.071,0.086)	0.064(0.059,0.071)	0.07(0.062,0.078)	0.072(0.064,0.079)	0.075(0.07,0.081)	0.069(0.063,0.076)		1000	0.1	0.6
64	0.104(0.094,0.115)	0.162(0.147,0.177)	0.107(0.096,0.116)	0.089(0.079,0.1)	0.097(0.085,0.108)	0.093(0.082,0.104)	0.089(0.083,0.097)	0.097(0.086,0.107)		1000	0.1	0.8
65	0.07(0.063,0.077)	0.082(0.074,0.09)	0.099(0.089,0.109)	0.076(0.068,0.085)	0.073(0.066,0.08)	0.074(0.068,0.081)	0.088(0.082,0.094)	0.084(0.076,0.092)		1000	0.2	0.2
66	0.091(0.082,0.101)	0.123(0.11,0.136)	0.125(0.114,0.135)	0.089(0.082,0.097)	0.092(0.084,0.102)	0.095(0.086,0.105)	0.11(0.103,0.118)	0.104(0.094,0.115)		1000	0.2	0.4
67	0.112(0.101,0.122)	0.165(0.15,0.184)	0.135(0.123,0.145)	0.099(0.089,0.11)	0.11(0.101,0.119)	0.108(0.099,0.117)	0.131(0.123,0.139)	0.111(0.101,0.121)		1000	0.2	0.6
68	0.162(0.148,0.175)	0.29(0.266,0.314)	0.166(0.155,0.179)	0.136(0.123,0.152)	0.129(0.117,0.142)	0.133(0.122,0.144)	0.161(0.15,0.172)	0.129(0.117,0.143)		1000	0.2	0.8
69	0.089(0.08,0.097)	0.113(0.101,0.125)	0.12(0.108,0.132)	0.091(0.083,0.099)	0.091(0.082,0.1)	0.091(0.082,0.101)	0.127(0.118,0.135)	0.101(0.091,0.11)		1000	0.3	0.2
70	0.109(0.097,0.12)	0.142(0.131,0.153)	0.164(0.152,0.175)	0.119(0.108,0.131)	0.112(0.102,0.122)	0.118(0.107,0.129)	0.149(0.14,0.159)	0.122(0.111,0.134)		1000	0.3	0.4
71	0.144(0.131,0.157)	0.224(0.202,0.245)	0.18(0.165,0.194)	0.14(0.126,0.153)	0.138(0.123,0.152)	0.136(0.122,0.15)	0.181(0.17,0.192)	0.147(0.134,0.161)		1000	0.3	0.6
72	0.214(0.191,0.236)	0.385(0.349,0.416)	0.212(0.195,0.229)	0.178(0.161,0.196)	0.179(0.158,0.197)	0.172(0.156,0.189)	0.219(0.206,0.232)	0.167(0.15,0.183)		1000	0.3	0.8
73	0.108(0.097,0.119)	0.133(0.119,0.147)	0.156(0.142,0.171)	0.119(0.107,0.132)	0.11(0.099,0.121)	0.112(0.1,0.123)	0.15(0.142,0.159)	0.133(0.122,0.144)		1000	0.4	0.2
74	0.132(0.119,0.145)	0.18(0.164,0.197)	0.196(0.179,0.213)	0.146(0.132,0.159)	0.134(0.122,0.146)	0.153(0.139,0.167)	0.207(0.194,0.22)	0.146(0.132,0.161)		1000	0.4	0.4
75	0.179(0.164,0.196)	0.295(0.267,0.322)	0.238(0.222,0.253)	0.203(0.185,0.22)	0.183(0.168,0.197)	0.193(0.177,0.209)	0.23(0.216,0.246)	0.198(0.179,0.215)		1000	0.4	0.6
76	0.265(0.244,0.285)	0.431(0.393,0.468)	0.295(0.271,0.32)	0.224(0.204,0.245)	0.231(0.208,0.256)	0.254(0.23,0.278)	0.288(0.27,0.308)	0.234(0.213,0.256)		1000	0.4	0.8
77	0.122(0.11,0.135)	0.154(0.14,0.17)	0.197(0.181,0.217)	0.13(0.115,0.144)	0.122(0.11,0.135)	0.133(0.12,0.148)	0.176(0.164,0.189)	0.153(0.137,0.172)		1000	0.5	0.2
78	0.169(0.155,0.184)	0.224(0.203,0.246)	0.25(0.234,0.267)	0.183(0.165,0.201)	0.181(0.167,0.196)	0.187(0.17,0.204)	0.242(0.228,0.257)	0.191(0.172,0.209)		1000	0.5	0.4
79	0.204(0.186,0.223)	0.314(0.286,0.346)	0.302(0.277,0.325)	0.237(0.217,0.257)	0.224(0.204,0.246)	0.233(0.212,0.255)	0.316(0.298,0.335)	0.233(0.212,0.255)		1000	0.5	0.6
80	0.322(0.296,0.348)	0.554(0.508,0.605)	0.391(0.363,0.421)	0.325(0.293,0.356)	0.306(0.277,0.336)	0.338(0.309,0.369)	0.363(0.339,0.385)	0.323(0.297,0.352)		1000	0.5	0.8
