# Supplementary material for: A simulation study on missing data imputation for dichotomous variables using statistical and machine learning methods
Source: Sci Rep. 2023 Jun 9;13:9432. doi: 10.1038/s41598-023-36509-2 (PMC10256703; doi:10.1038/s41598-023-36509-2)
Supplement: Supplementary file 1 — Supplementary Information 1. [file 41598_2023_36509_MOESM1_ESM.zip › bivariate_mar55_MAE_table.csv]

	mode	knn	rf	cart	svm	bpnn	mi	logreg		N	MR	r
1	0.165(0.149,0.183)	0.136(0.122,0.15)	0.141(0.126,0.157)	0.143(0.128,0.159)	0.131(0.116,0.146)	0.135(0.12,0.152)	0.151(0.141,0.16)	0.135(0.12,0.152)		120	0.1	0.2
2	0.189(0.171,0.208)	0.169(0.15,0.188)	0.155(0.14,0.172)	0.172(0.154,0.188)	0.158(0.141,0.174)	0.153(0.137,0.169)	0.175(0.163,0.187)	0.165(0.147,0.185)		120	0.1	0.4
3	0.224(0.202,0.247)	0.194(0.175,0.215)	0.183(0.162,0.204)	0.223(0.199,0.247)	0.194(0.173,0.214)	0.178(0.156,0.201)	0.207(0.193,0.225)	0.18(0.164,0.2)		120	0.1	0.6
4	0.366(0.33,0.41)	0.318(0.283,0.353)	0.265(0.234,0.3)	0.292(0.255,0.331)	0.267(0.236,0.305)	0.25(0.219,0.287)	0.307(0.28,0.335)	0.248(0.217,0.283)		120	0.1	0.8
5	0.224(0.198,0.251)	0.216(0.196,0.238)	0.237(0.21,0.261)	0.208(0.187,0.232)	0.198(0.179,0.217)	0.204(0.182,0.223)	0.195(0.182,0.208)	0.209(0.188,0.23)		120	0.2	0.2
6	0.255(0.23,0.28)	0.25(0.22,0.278)	0.235(0.213,0.258)	0.237(0.212,0.261)	0.218(0.197,0.242)	0.228(0.204,0.254)	0.239(0.22,0.258)	0.223(0.199,0.247)		120	0.2	0.4
7	0.353(0.317,0.392)	0.315(0.282,0.351)	0.291(0.262,0.323)	0.254(0.226,0.281)	0.28(0.253,0.31)	0.277(0.248,0.308)	0.29(0.272,0.308)	0.278(0.248,0.31)		120	0.2	0.6
8	0.518(0.468,0.568)	0.503(0.453,0.558)	0.412(0.371,0.457)	0.377(0.325,0.439)	0.432(0.379,0.488)	0.403(0.359,0.449)	0.432(0.4,0.466)	0.389(0.351,0.431)		120	0.2	0.8
9	0.256(0.23,0.283)	0.245(0.218,0.272)	0.277(0.247,0.307)	0.26(0.23,0.291)	0.27(0.241,0.3)	0.26(0.233,0.291)	0.273(0.254,0.293)	0.265(0.238,0.293)		120	0.3	0.2
10	0.298(0.266,0.333)	0.293(0.264,0.324)	0.318(0.281,0.358)	0.282(0.254,0.311)	0.291(0.259,0.328)	0.3(0.27,0.334)	0.33(0.305,0.354)	0.294(0.267,0.326)		120	0.3	0.4
11	0.407(0.362,0.449)	0.4(0.363,0.438)	0.419(0.376,0.463)	0.386(0.345,0.427)	0.399(0.363,0.438)	0.377(0.338,0.42)	0.378(0.351,0.406)	0.383(0.344,0.422)		120	0.3	0.6
12	0.548(0.492,0.61)	0.616(0.473,0.836)	0.644(0.522,0.855)	0.507(0.451,0.567)	0.588(0.456,0.821)	0.643(0.514,0.866)	0.516(0.473,0.573)	0.622(0.49,0.848)		120	0.3	0.8
13	0.327(0.292,0.362)	0.328(0.293,0.364)	0.385(0.338,0.432)	0.339(0.305,0.376)	0.318(0.288,0.351)	0.301(0.269,0.334)	0.328(0.307,0.349)	0.303(0.269,0.335)		120	0.4	0.2
14	0.391(0.357,0.424)	0.397(0.361,0.437)	0.436(0.389,0.481)	0.355(0.32,0.391)	0.374(0.332,0.417)	0.386(0.341,0.43)	0.392(0.367,0.42)	0.384(0.344,0.429)		120	0.4	0.4
15	0.486(0.43,0.547)	0.496(0.444,0.551)	0.53(0.476,0.585)	0.447(0.403,0.495)	0.453(0.403,0.505)	0.489(0.433,0.548)	0.459(0.428,0.492)	0.475(0.421,0.532)		120	0.4	0.6
16	0.654(0.586,0.721)	0.66(0.579,0.737)	0.782(0.686,0.893)	0.636(0.555,0.732)	0.637(0.57,0.716)	0.685(0.616,0.765)	0.594(0.547,0.645)	0.655(0.582,0.736)		120	0.4	0.8
17	0.346(0.312,0.379)	0.371(0.336,0.408)	0.405(0.35,0.47)	0.391(0.344,0.431)	0.365(0.331,0.401)	0.364(0.329,0.401)	0.35(0.326,0.375)	0.349(0.317,0.384)		120	0.5	0.2
18	0.394(0.351,0.438)	0.379(0.339,0.42)	0.651(0.437,1.029)	0.461(0.418,0.504)	0.415(0.375,0.459)	0.407(0.361,0.451)	0.434(0.405,0.463)	0.416(0.379,0.455)		120	0.5	0.4
19	0.533(0.479,0.591)	0.546(0.485,0.615)	0.596(0.537,0.658)	0.477(0.426,0.527)	0.512(0.451,0.572)	0.518(0.467,0.574)	0.506(0.473,0.541)	0.478(0.428,0.534)		120	0.5	0.6
20	0.629(0.567,0.697)	0.745(0.662,0.836)	1.701(1.046,2.517)	0.684(0.606,0.765)	0.672(0.588,0.75)	0.703(0.624,0.787)	0.711(0.655,0.78)	0.731(0.65,0.814)		120	0.5	0.8
21	0.127(0.113,0.143)	0.114(0.102,0.126)	0.112(0.101,0.125)	0.109(0.097,0.122)	0.108(0.096,0.121)	0.104(0.093,0.116)	0.12(0.111,0.129)	0.107(0.096,0.119)		200	0.1	0.2
22	0.149(0.134,0.165)	0.119(0.107,0.133)	0.127(0.114,0.139)	0.119(0.107,0.131)	0.119(0.106,0.132)	0.116(0.104,0.128)	0.127(0.119,0.136)	0.115(0.103,0.128)		200	0.1	0.4
23	0.179(0.161,0.198)	0.158(0.143,0.174)	0.146(0.128,0.166)	0.14(0.123,0.158)	0.147(0.132,0.165)	0.147(0.131,0.165)	0.149(0.138,0.159)	0.14(0.125,0.156)		200	0.1	0.6
24	0.251(0.231,0.275)	0.203(0.182,0.227)	0.185(0.165,0.206)	0.194(0.175,0.214)	0.185(0.167,0.204)	0.182(0.163,0.202)	0.191(0.176,0.209)	0.187(0.167,0.208)		200	0.1	0.8
25	0.15(0.132,0.168)	0.169(0.151,0.187)	0.163(0.144,0.18)	0.163(0.147,0.18)	0.163(0.145,0.18)	0.166(0.149,0.184)	0.162(0.152,0.172)	0.166(0.15,0.183)		200	0.2	0.2
26	0.194(0.175,0.213)	0.184(0.167,0.203)	0.197(0.177,0.217)	0.186(0.168,0.206)	0.185(0.166,0.205)	0.184(0.168,0.202)	0.194(0.181,0.208)	0.183(0.166,0.203)		200	0.2	0.4
27	0.24(0.214,0.265)	0.241(0.22,0.261)	0.213(0.188,0.236)	0.198(0.178,0.216)	0.201(0.177,0.225)	0.193(0.174,0.213)	0.236(0.219,0.254)	0.199(0.18,0.219)		200	0.2	0.6
28	0.357(0.319,0.398)	0.348(0.314,0.386)	0.308(0.273,0.346)	0.299(0.266,0.335)	0.29(0.255,0.33)	0.291(0.258,0.332)	0.302(0.278,0.329)	0.288(0.257,0.322)		200	0.2	0.8
29	0.189(0.168,0.21)	0.203(0.183,0.224)	0.217(0.191,0.243)	0.202(0.181,0.222)	0.204(0.184,0.226)	0.202(0.18,0.224)	0.203(0.193,0.213)	0.207(0.186,0.23)		200	0.3	0.2
30	0.253(0.226,0.281)	0.232(0.211,0.255)	0.253(0.228,0.278)	0.213(0.191,0.233)	0.234(0.211,0.261)	0.237(0.215,0.263)	0.233(0.219,0.248)	0.222(0.198,0.246)		200	0.3	0.4
31	0.292(0.264,0.323)	0.258(0.228,0.294)	0.257(0.23,0.284)	0.245(0.221,0.274)	0.266(0.238,0.293)	0.251(0.224,0.281)	0.299(0.279,0.322)	0.252(0.226,0.279)		200	0.3	0.6
32	0.418(0.375,0.468)	0.412(0.372,0.449)	0.439(0.384,0.494)	0.342(0.309,0.375)	0.377(0.341,0.414)	0.361(0.325,0.398)	0.406(0.377,0.437)	0.373(0.337,0.41)		200	0.3	0.8
33	0.214(0.192,0.236)	0.225(0.202,0.249)	0.246(0.218,0.274)	0.226(0.202,0.251)	0.214(0.194,0.236)	0.217(0.197,0.239)	0.247(0.231,0.265)	0.217(0.197,0.237)		200	0.4	0.2
34	0.251(0.227,0.278)	0.268(0.238,0.296)	0.304(0.27,0.34)	0.274(0.245,0.305)	0.243(0.217,0.269)	0.269(0.241,0.3)	0.269(0.251,0.287)	0.263(0.239,0.289)		200	0.4	0.4
35	0.376(0.337,0.414)	0.355(0.32,0.394)	0.404(0.365,0.45)	0.333(0.296,0.368)	0.321(0.286,0.361)	0.349(0.308,0.391)	0.341(0.316,0.364)	0.333(0.296,0.378)		200	0.4	0.6
36	0.424(0.382,0.472)	0.504(0.454,0.561)	0.472(0.414,0.537)	0.421(0.376,0.464)	0.447(0.396,0.502)	0.467(0.42,0.52)	0.464(0.431,0.499)	0.469(0.416,0.53)		200	0.4	0.8
37	0.277(0.245,0.311)	0.292(0.264,0.322)	0.335(0.302,0.367)	0.303(0.274,0.334)	0.28(0.252,0.31)	0.291(0.262,0.323)	0.26(0.243,0.278)	0.294(0.266,0.323)		200	0.5	0.2
38	0.297(0.267,0.328)	0.325(0.292,0.362)	0.399(0.353,0.453)	0.308(0.279,0.338)	0.307(0.274,0.343)	0.305(0.273,0.34)	0.337(0.313,0.361)	0.327(0.295,0.362)		200	0.5	0.4
39	0.376(0.341,0.414)	0.38(0.346,0.416)	0.457(0.407,0.51)	0.366(0.332,0.403)	0.349(0.311,0.39)	0.386(0.346,0.425)	0.422(0.395,0.449)	0.38(0.338,0.424)		200	0.5	0.6
40	0.492(0.443,0.543)	0.583(0.525,0.648)	0.781(0.576,1.126)	0.54(0.49,0.593)	0.554(0.484,0.62)	0.558(0.498,0.624)	0.531(0.486,0.575)	0.555(0.492,0.624)		200	0.5	0.8
41	0.083(0.075,0.091)	0.074(0.067,0.082)	0.078(0.07,0.086)	0.078(0.07,0.086)	0.072(0.065,0.079)	0.069(0.062,0.077)	0.074(0.069,0.079)	0.07(0.062,0.077)		500	0.1	0.2
42	0.095(0.087,0.104)	0.071(0.063,0.08)	0.075(0.068,0.083)	0.07(0.063,0.077)	0.074(0.067,0.083)	0.073(0.064,0.081)	0.087(0.081,0.093)	0.069(0.062,0.077)		500	0.1	0.4
43	0.126(0.115,0.137)	0.1(0.09,0.11)	0.096(0.086,0.106)	0.088(0.078,0.099)	0.09(0.08,0.099)	0.088(0.08,0.096)	0.097(0.09,0.105)	0.088(0.08,0.095)		500	0.1	0.6
44	0.168(0.155,0.181)	0.147(0.132,0.162)	0.109(0.097,0.122)	0.108(0.096,0.12)	0.108(0.096,0.12)	0.104(0.093,0.116)	0.126(0.117,0.138)	0.102(0.091,0.113)		500	0.1	0.8
45	0.099(0.09,0.108)	0.096(0.086,0.105)	0.106(0.095,0.118)	0.1(0.09,0.109)	0.103(0.093,0.113)	0.1(0.091,0.11)	0.111(0.105,0.119)	0.102(0.092,0.112)		500	0.2	0.2
46	0.132(0.12,0.144)	0.124(0.113,0.134)	0.128(0.118,0.138)	0.106(0.095,0.116)	0.114(0.103,0.124)	0.113(0.103,0.124)	0.124(0.116,0.132)	0.111(0.1,0.122)		500	0.2	0.4
47	0.166(0.15,0.181)	0.143(0.128,0.157)	0.156(0.142,0.17)	0.123(0.109,0.138)	0.137(0.124,0.15)	0.136(0.122,0.15)	0.153(0.143,0.164)	0.135(0.122,0.149)		500	0.2	0.6
48	0.244(0.22,0.266)	0.231(0.21,0.254)	0.185(0.168,0.205)	0.157(0.143,0.171)	0.178(0.16,0.196)	0.181(0.163,0.199)	0.195(0.183,0.209)	0.182(0.163,0.2)		500	0.2	0.8
49	0.128(0.114,0.142)	0.123(0.11,0.137)	0.138(0.126,0.151)	0.129(0.117,0.142)	0.119(0.107,0.132)	0.118(0.105,0.131)	0.142(0.132,0.151)	0.121(0.108,0.133)		500	0.3	0.2
50	0.157(0.142,0.171)	0.144(0.131,0.158)	0.163(0.149,0.177)	0.14(0.127,0.154)	0.138(0.126,0.149)	0.14(0.127,0.153)	0.168(0.158,0.178)	0.139(0.127,0.152)		500	0.3	0.4
51	0.221(0.202,0.242)	0.212(0.192,0.234)	0.224(0.205,0.244)	0.156(0.141,0.171)	0.174(0.157,0.191)	0.182(0.164,0.201)	0.209(0.195,0.221)	0.178(0.162,0.196)		500	0.3	0.6
52	0.29(0.261,0.321)	0.311(0.279,0.34)	0.267(0.242,0.292)	0.211(0.188,0.235)	0.22(0.2,0.242)	0.242(0.221,0.264)	0.268(0.251,0.284)	0.231(0.21,0.253)		500	0.3	0.8
53	0.158(0.143,0.174)	0.159(0.144,0.176)	0.172(0.157,0.188)	0.147(0.13,0.163)	0.167(0.152,0.183)	0.155(0.14,0.17)	0.166(0.156,0.177)	0.157(0.143,0.17)		500	0.4	0.2
54	0.213(0.195,0.23)	0.207(0.19,0.225)	0.237(0.217,0.256)	0.177(0.162,0.192)	0.192(0.173,0.212)	0.193(0.176,0.212)	0.204(0.189,0.219)	0.191(0.174,0.21)		500	0.4	0.4
55	0.244(0.224,0.268)	0.242(0.219,0.265)	0.286(0.263,0.309)	0.223(0.203,0.244)	0.202(0.18,0.226)	0.227(0.206,0.247)	0.263(0.246,0.28)	0.218(0.199,0.238)		500	0.4	0.6
56	0.339(0.308,0.368)	0.408(0.367,0.448)	0.37(0.338,0.405)	0.307(0.274,0.34)	0.251(0.227,0.276)	0.318(0.284,0.35)	0.339(0.314,0.362)	0.297(0.267,0.329)		500	0.4	0.8
57	0.17(0.153,0.187)	0.191(0.17,0.211)	0.219(0.198,0.239)	0.165(0.148,0.183)	0.194(0.175,0.213)	0.189(0.17,0.211)	0.19(0.176,0.205)	0.177(0.157,0.197)		500	0.5	0.2
58	0.227(0.205,0.25)	0.253(0.233,0.276)	0.27(0.249,0.292)	0.244(0.222,0.268)	0.225(0.206,0.245)	0.215(0.195,0.239)	0.26(0.243,0.278)	0.223(0.204,0.245)		500	0.5	0.4
59	0.29(0.264,0.316)	0.299(0.272,0.327)	0.332(0.301,0.362)	0.253(0.225,0.281)	0.261(0.234,0.288)	0.269(0.244,0.294)	0.319(0.301,0.338)	0.267(0.246,0.291)		500	0.5	0.6
60	0.393(0.362,0.431)	0.474(0.437,0.513)	0.403(0.365,0.441)	0.324(0.294,0.357)	0.32(0.289,0.352)	0.348(0.312,0.383)	0.404(0.377,0.429)	0.348(0.312,0.384)		500	0.5	0.8
61	0.059(0.053,0.065)	0.053(0.048,0.058)	0.057(0.052,0.063)	0.05(0.044,0.056)	0.051(0.046,0.057)	0.052(0.047,0.058)	0.052(0.049,0.055)	0.051(0.046,0.057)		1000	0.1	0.2
62	0.069(0.063,0.076)	0.065(0.059,0.071)	0.066(0.06,0.072)	0.059(0.053,0.064)	0.059(0.053,0.065)	0.057(0.052,0.063)	0.064(0.059,0.068)	0.059(0.054,0.065)		1000	0.1	0.4
63	0.101(0.092,0.109)	0.073(0.066,0.081)	0.067(0.06,0.074)	0.062(0.055,0.068)	0.06(0.054,0.067)	0.061(0.055,0.067)	0.073(0.069,0.078)	0.061(0.055,0.068)		1000	0.1	0.6
64	0.143(0.133,0.153)	0.121(0.11,0.133)	0.102(0.093,0.111)	0.083(0.075,0.091)	0.088(0.08,0.098)	0.088(0.079,0.097)	0.098(0.091,0.106)	0.089(0.08,0.099)		1000	0.1	0.8
65	0.073(0.065,0.081)	0.073(0.066,0.08)	0.078(0.07,0.086)	0.073(0.065,0.081)	0.072(0.065,0.08)	0.073(0.065,0.08)	0.084(0.079,0.09)	0.072(0.066,0.08)		1000	0.2	0.2
66	0.11(0.099,0.121)	0.098(0.088,0.106)	0.102(0.094,0.111)	0.088(0.08,0.097)	0.088(0.08,0.097)	0.081(0.073,0.09)	0.104(0.097,0.111)	0.082(0.074,0.091)		1000	0.2	0.4
67	0.152(0.14,0.165)	0.121(0.111,0.133)	0.134(0.123,0.145)	0.097(0.086,0.108)	0.1(0.09,0.11)	0.104(0.094,0.114)	0.121(0.113,0.13)	0.104(0.094,0.114)		1000	0.2	0.6
68	0.234(0.217,0.253)	0.215(0.195,0.235)	0.167(0.154,0.181)	0.141(0.128,0.154)	0.129(0.117,0.14)	0.125(0.114,0.136)	0.169(0.156,0.182)	0.128(0.116,0.14)		1000	0.2	0.8
69	0.098(0.089,0.108)	0.101(0.091,0.111)	0.129(0.116,0.141)	0.092(0.083,0.101)	0.094(0.084,0.104)	0.093(0.083,0.104)	0.118(0.11,0.126)	0.094(0.085,0.105)		1000	0.3	0.2
70	0.139(0.127,0.151)	0.117(0.106,0.128)	0.148(0.137,0.159)	0.114(0.105,0.124)	0.114(0.105,0.124)	0.109(0.099,0.12)	0.145(0.135,0.155)	0.113(0.104,0.122)		1000	0.3	0.4
71	0.19(0.175,0.205)	0.169(0.154,0.184)	0.19(0.175,0.204)	0.131(0.118,0.146)	0.142(0.128,0.155)	0.142(0.129,0.156)	0.167(0.158,0.176)	0.14(0.127,0.154)		1000	0.3	0.6
72	0.272(0.252,0.293)	0.275(0.25,0.299)	0.245(0.229,0.263)	0.169(0.149,0.188)	0.183(0.167,0.199)	0.186(0.169,0.205)	0.223(0.206,0.238)	0.188(0.17,0.205)		1000	0.3	0.8
73	0.124(0.112,0.135)	0.121(0.109,0.133)	0.146(0.133,0.158)	0.122(0.11,0.133)	0.111(0.099,0.124)	0.107(0.096,0.119)	0.143(0.133,0.153)	0.108(0.097,0.119)		1000	0.4	0.2
74	0.166(0.151,0.18)	0.163(0.147,0.178)	0.199(0.184,0.216)	0.14(0.126,0.154)	0.146(0.132,0.16)	0.152(0.139,0.165)	0.195(0.184,0.206)	0.152(0.139,0.166)		1000	0.4	0.4
75	0.233(0.214,0.253)	0.23(0.205,0.254)	0.257(0.239,0.275)	0.182(0.165,0.198)	0.179(0.159,0.199)	0.185(0.165,0.205)	0.245(0.23,0.259)	0.191(0.172,0.21)		1000	0.4	0.6
76	0.316(0.291,0.344)	0.349(0.318,0.383)	0.323(0.299,0.347)	0.234(0.21,0.257)	0.234(0.212,0.256)	0.248(0.225,0.272)	0.294(0.277,0.311)	0.248(0.224,0.27)		1000	0.4	0.8
77	0.14(0.127,0.152)	0.141(0.126,0.155)	0.174(0.159,0.19)	0.132(0.12,0.145)	0.126(0.113,0.141)	0.127(0.113,0.141)	0.176(0.163,0.188)	0.129(0.115,0.143)		1000	0.5	0.2
78	0.18(0.163,0.198)	0.221(0.202,0.24)	0.249(0.234,0.264)	0.179(0.162,0.197)	0.183(0.167,0.199)	0.194(0.175,0.211)	0.23(0.217,0.243)	0.197(0.179,0.214)		1000	0.5	0.4
79	0.237(0.217,0.257)	0.271(0.25,0.293)	0.307(0.289,0.325)	0.208(0.188,0.227)	0.21(0.191,0.229)	0.248(0.23,0.267)	0.31(0.294,0.329)	0.238(0.22,0.256)		1000	0.5	0.6
80	0.317(0.296,0.338)	0.419(0.383,0.456)	0.396(0.367,0.422)	0.303(0.276,0.33)	0.261(0.236,0.283)	0.293(0.268,0.317)	0.374(0.353,0.396)	0.306(0.278,0.333)		1000	0.5	0.8
