# Supplementary material for: A simulation study on missing data imputation for dichotomous variables using statistical and machine learning methods
Source: Sci Rep. 2023 Jun 9;13:9432. doi: 10.1038/s41598-023-36509-2 (PMC10256703; doi:10.1038/s41598-023-36509-2)
Supplement: Supplementary file 1 — Supplementary Information 1. [file 41598_2023_36509_MOESM1_ESM.zip › bivariate_mar73_MAE_table.csv]

	mode	knn	rf	cart	svm	bpnn	mi	logreg		N	MR	r
1	0.15(0.135,0.168)	0.156(0.14,0.174)	0.185(0.167,0.204)	0.168(0.15,0.187)	0.154(0.139,0.171)	0.146(0.13,0.163)	0.169(0.158,0.181)	0.185(0.164,0.206)		120	0.1	0.2
2	0.193(0.172,0.214)	0.189(0.167,0.207)	0.196(0.176,0.214)	0.203(0.182,0.226)	0.195(0.175,0.214)	0.188(0.169,0.209)	0.201(0.187,0.214)	0.2(0.177,0.221)		120	0.1	0.4
3	0.223(0.2,0.247)	0.199(0.175,0.226)	0.214(0.191,0.241)	0.205(0.179,0.233)	0.222(0.199,0.25)	0.225(0.199,0.253)	0.23(0.21,0.252)	0.217(0.19,0.247)		120	0.1	0.6
4	0.35(0.308,0.4)	0.302(0.264,0.346)	0.32(0.279,0.364)	0.352(0.306,0.401)	0.282(0.245,0.321)	0.302(0.262,0.344)	0.32(0.29,0.353)	0.294(0.257,0.332)		120	0.1	0.8
5	0.231(0.204,0.258)	0.23(0.202,0.26)	0.271(0.237,0.305)	0.236(0.211,0.265)	0.235(0.207,0.262)	0.246(0.22,0.271)	0.256(0.239,0.271)	0.268(0.238,0.3)		120	0.2	0.2
6	0.27(0.24,0.296)	0.262(0.235,0.292)	0.307(0.276,0.345)	0.304(0.27,0.339)	0.268(0.241,0.294)	0.274(0.244,0.307)	0.303(0.282,0.328)	0.293(0.265,0.322)		120	0.2	0.4
7	0.341(0.31,0.373)	0.326(0.289,0.364)	0.354(0.319,0.394)	0.312(0.281,0.345)	0.343(0.307,0.382)	0.313(0.277,0.352)	0.331(0.303,0.36)	0.333(0.296,0.373)		120	0.2	0.6
8	0.633(0.428,0.976)	0.489(0.44,0.543)	0.517(0.452,0.591)	0.466(0.408,0.523)	0.471(0.421,0.519)	0.476(0.417,0.541)	0.481(0.439,0.532)	0.629(0.43,0.964)		120	0.2	0.8
9	0.306(0.274,0.338)	0.32(0.289,0.35)	0.337(0.304,0.373)	0.308(0.275,0.342)	0.317(0.285,0.349)	0.312(0.28,0.344)	0.318(0.297,0.341)	0.324(0.294,0.356)		120	0.3	0.2
10	0.344(0.308,0.378)	0.385(0.341,0.426)	0.404(0.355,0.465)	0.356(0.313,0.402)	0.373(0.336,0.405)	0.375(0.337,0.412)	0.363(0.338,0.389)	0.356(0.319,0.398)		120	0.3	0.4
11	0.43(0.384,0.479)	0.429(0.391,0.474)	0.496(0.44,0.554)	0.453(0.407,0.495)	0.435(0.39,0.48)	0.467(0.417,0.521)	0.43(0.4,0.462)	0.441(0.393,0.491)		120	0.3	0.6
12	0.624(0.56,0.696)	0.623(0.556,0.698)	0.914(0.63,1.279)	0.766(0.633,0.951)	0.731(0.588,0.944)	0.73(0.578,0.947)	0.655(0.595,0.734)	0.732(0.587,0.947)		120	0.3	0.8
13	0.345(0.313,0.38)	0.383(0.343,0.422)	0.403(0.363,0.45)	0.357(0.323,0.393)	0.352(0.319,0.385)	0.388(0.35,0.425)	0.395(0.368,0.426)	0.386(0.345,0.426)		120	0.4	0.2
14	0.417(0.379,0.456)	0.478(0.424,0.525)	0.511(0.457,0.57)	0.48(0.43,0.526)	0.443(0.398,0.493)	0.45(0.407,0.491)	0.445(0.418,0.476)	0.445(0.398,0.492)		120	0.4	0.4
15	0.463(0.419,0.511)	0.545(0.486,0.602)	0.584(0.526,0.649)	0.483(0.424,0.54)	0.569(0.51,0.627)	0.532(0.475,0.591)	0.563(0.521,0.607)	0.54(0.48,0.608)		120	0.4	0.6
16	0.745(0.665,0.835)	0.815(0.716,0.92)	1.316(0.876,1.828)	0.912(0.701,1.199)	0.862(0.706,1.083)	0.792(0.701,0.878)	0.791(0.725,0.857)	0.768(0.684,0.857)		120	0.4	0.8
17	0.46(0.41,0.516)	0.492(0.438,0.549)	0.537(0.466,0.609)	0.445(0.395,0.502)	0.444(0.389,0.503)	0.47(0.419,0.52)	0.461(0.427,0.497)	0.481(0.435,0.523)		120	0.5	0.2
18	0.513(0.461,0.566)	0.531(0.478,0.592)	0.648(0.522,0.836)	0.508(0.453,0.569)	0.617(0.505,0.795)	0.573(0.452,0.759)	0.481(0.445,0.518)	0.504(0.452,0.558)		120	0.5	0.4
19	0.596(0.533,0.659)	0.63(0.565,0.695)	0.902(0.683,1.259)	0.77(0.626,0.984)	0.652(0.59,0.711)	0.672(0.607,0.74)	0.662(0.609,0.713)	0.607(0.535,0.675)		120	0.5	0.6
20	0.905(0.764,1.092)	0.915(0.814,1.022)	2.282(1.561,3.134)	1.189(0.918,1.529)	1.001(0.842,1.209)	0.897(0.758,1.09)	0.981(0.853,1.135)	0.94(0.795,1.121)		120	0.5	0.8
21	0.128(0.116,0.14)	0.136(0.124,0.148)	0.128(0.115,0.143)	0.12(0.107,0.133)	0.129(0.117,0.143)	0.133(0.12,0.145)	0.136(0.127,0.145)	0.143(0.13,0.159)		200	0.1	0.2
22	0.134(0.12,0.148)	0.138(0.125,0.153)	0.152(0.135,0.167)	0.126(0.114,0.139)	0.145(0.128,0.16)	0.148(0.133,0.162)	0.15(0.139,0.163)	0.144(0.128,0.16)		200	0.1	0.4
23	0.178(0.162,0.193)	0.176(0.16,0.192)	0.171(0.153,0.189)	0.174(0.152,0.195)	0.171(0.153,0.19)	0.164(0.147,0.18)	0.185(0.169,0.203)	0.168(0.149,0.188)		200	0.1	0.6
24	0.273(0.247,0.3)	0.233(0.205,0.262)	0.264(0.237,0.291)	0.239(0.212,0.266)	0.247(0.219,0.278)	0.23(0.203,0.256)	0.249(0.229,0.27)	0.252(0.226,0.275)		200	0.1	0.8
25	0.165(0.15,0.182)	0.161(0.144,0.178)	0.18(0.163,0.198)	0.187(0.167,0.205)	0.168(0.152,0.185)	0.172(0.156,0.189)	0.198(0.185,0.211)	0.208(0.188,0.228)		200	0.2	0.2
26	0.173(0.155,0.193)	0.194(0.175,0.214)	0.21(0.192,0.232)	0.213(0.193,0.233)	0.193(0.175,0.211)	0.2(0.18,0.22)	0.211(0.198,0.226)	0.209(0.191,0.228)		200	0.2	0.4
27	0.27(0.243,0.296)	0.272(0.243,0.297)	0.254(0.225,0.286)	0.257(0.232,0.282)	0.26(0.236,0.281)	0.237(0.211,0.261)	0.256(0.239,0.275)	0.248(0.222,0.276)		200	0.2	0.6
28	0.348(0.317,0.382)	0.318(0.284,0.355)	0.349(0.308,0.393)	0.327(0.293,0.365)	0.351(0.314,0.388)	0.316(0.282,0.353)	0.347(0.318,0.376)	0.308(0.277,0.339)		200	0.2	0.8
29	0.21(0.189,0.232)	0.239(0.216,0.263)	0.265(0.237,0.295)	0.207(0.187,0.228)	0.218(0.196,0.241)	0.229(0.204,0.253)	0.238(0.219,0.258)	0.224(0.199,0.249)		200	0.3	0.2
30	0.236(0.215,0.256)	0.254(0.228,0.281)	0.291(0.262,0.32)	0.273(0.245,0.301)	0.245(0.221,0.269)	0.239(0.212,0.265)	0.295(0.279,0.314)	0.254(0.229,0.278)		200	0.3	0.4
31	0.321(0.289,0.356)	0.325(0.29,0.36)	0.369(0.332,0.407)	0.32(0.291,0.35)	0.327(0.294,0.361)	0.329(0.296,0.362)	0.345(0.323,0.373)	0.323(0.289,0.356)		200	0.3	0.6
32	0.445(0.397,0.489)	0.456(0.403,0.513)	0.465(0.413,0.517)	0.442(0.39,0.496)	0.442(0.394,0.491)	0.411(0.361,0.46)	0.451(0.417,0.487)	0.41(0.364,0.462)		200	0.3	0.8
33	0.249(0.224,0.273)	0.244(0.214,0.274)	0.288(0.258,0.322)	0.262(0.234,0.288)	0.247(0.224,0.272)	0.263(0.235,0.295)	0.308(0.285,0.331)	0.281(0.253,0.31)		200	0.4	0.2
34	0.291(0.26,0.325)	0.331(0.297,0.366)	0.356(0.32,0.393)	0.33(0.293,0.366)	0.315(0.28,0.352)	0.327(0.294,0.36)	0.346(0.324,0.369)	0.332(0.305,0.359)		200	0.4	0.4
35	0.398(0.356,0.443)	0.391(0.348,0.437)	0.462(0.415,0.505)	0.425(0.38,0.469)	0.403(0.369,0.439)	0.389(0.348,0.434)	0.425(0.391,0.458)	0.388(0.349,0.431)		200	0.4	0.6
36	0.517(0.463,0.577)	0.613(0.543,0.688)	0.617(0.553,0.689)	0.587(0.521,0.651)	0.512(0.456,0.575)	0.559(0.496,0.625)	0.522(0.482,0.559)	0.554(0.489,0.617)		200	0.4	0.8
37	0.283(0.251,0.314)	0.312(0.278,0.347)	0.411(0.367,0.462)	0.331(0.294,0.369)	0.291(0.258,0.323)	0.328(0.292,0.361)	0.345(0.323,0.371)	0.336(0.299,0.374)		200	0.5	0.2
38	0.357(0.318,0.398)	0.375(0.337,0.413)	0.425(0.379,0.478)	0.392(0.353,0.437)	0.356(0.317,0.394)	0.364(0.324,0.402)	0.416(0.389,0.445)	0.37(0.335,0.409)		200	0.5	0.4
39	0.437(0.393,0.486)	0.509(0.455,0.565)	0.531(0.475,0.593)	0.516(0.466,0.566)	0.491(0.435,0.549)	0.474(0.417,0.535)	0.493(0.46,0.525)	0.486(0.432,0.546)		200	0.5	0.6
40	0.615(0.557,0.674)	0.683(0.611,0.759)	0.794(0.599,1.112)	0.65(0.582,0.721)	0.611(0.547,0.678)	0.6(0.527,0.677)	0.698(0.628,0.787)	0.525(0.469,0.586)		200	0.5	0.8
41	0.077(0.069,0.086)	0.08(0.071,0.088)	0.095(0.085,0.104)	0.078(0.071,0.086)	0.078(0.07,0.086)	0.075(0.067,0.084)	0.08(0.075,0.085)	0.088(0.078,0.099)		500	0.1	0.2
42	0.083(0.075,0.09)	0.088(0.079,0.098)	0.098(0.089,0.106)	0.092(0.082,0.102)	0.082(0.074,0.09)	0.08(0.071,0.087)	0.096(0.09,0.102)	0.092(0.083,0.1)		500	0.1	0.4
43	0.109(0.098,0.119)	0.105(0.095,0.115)	0.119(0.108,0.131)	0.103(0.092,0.114)	0.104(0.093,0.114)	0.101(0.091,0.113)	0.113(0.104,0.121)	0.111(0.102,0.121)		500	0.1	0.6
44	0.16(0.145,0.176)	0.141(0.125,0.157)	0.124(0.111,0.14)	0.148(0.135,0.16)	0.135(0.122,0.148)	0.117(0.103,0.131)	0.154(0.143,0.165)	0.119(0.107,0.132)		500	0.1	0.8
45	0.112(0.101,0.124)	0.116(0.105,0.128)	0.134(0.121,0.147)	0.115(0.101,0.129)	0.115(0.104,0.127)	0.112(0.102,0.124)	0.128(0.12,0.136)	0.129(0.117,0.141)		500	0.2	0.2
46	0.143(0.13,0.158)	0.151(0.134,0.164)	0.159(0.144,0.175)	0.15(0.136,0.163)	0.152(0.138,0.166)	0.141(0.127,0.155)	0.146(0.136,0.156)	0.143(0.13,0.157)		500	0.2	0.4
47	0.179(0.161,0.198)	0.172(0.154,0.191)	0.182(0.164,0.203)	0.149(0.136,0.164)	0.175(0.157,0.194)	0.16(0.144,0.178)	0.172(0.159,0.186)	0.171(0.156,0.187)		500	0.2	0.6
48	0.245(0.224,0.267)	0.232(0.208,0.258)	0.222(0.202,0.243)	0.201(0.181,0.217)	0.199(0.174,0.225)	0.214(0.192,0.238)	0.216(0.202,0.23)	0.212(0.192,0.234)		500	0.2	0.8
49	0.125(0.112,0.14)	0.136(0.12,0.152)	0.17(0.153,0.189)	0.132(0.117,0.146)	0.133(0.118,0.149)	0.131(0.116,0.146)	0.165(0.154,0.177)	0.168(0.149,0.186)		500	0.3	0.2
50	0.151(0.137,0.165)	0.182(0.164,0.199)	0.2(0.183,0.216)	0.17(0.152,0.189)	0.179(0.162,0.195)	0.172(0.154,0.19)	0.216(0.201,0.231)	0.18(0.165,0.195)		500	0.3	0.4
51	0.184(0.167,0.202)	0.212(0.191,0.233)	0.237(0.216,0.259)	0.189(0.168,0.21)	0.212(0.192,0.233)	0.208(0.188,0.23)	0.231(0.214,0.249)	0.205(0.185,0.224)		500	0.3	0.6
52	0.295(0.265,0.325)	0.344(0.305,0.38)	0.291(0.263,0.323)	0.294(0.263,0.327)	0.308(0.277,0.339)	0.293(0.263,0.321)	0.308(0.286,0.33)	0.254(0.229,0.279)		500	0.3	0.8
53	0.155(0.14,0.169)	0.184(0.166,0.201)	0.23(0.206,0.256)	0.187(0.165,0.208)	0.166(0.15,0.181)	0.169(0.152,0.186)	0.197(0.185,0.21)	0.179(0.16,0.2)		500	0.4	0.2
54	0.187(0.168,0.207)	0.215(0.194,0.239)	0.248(0.224,0.274)	0.22(0.198,0.242)	0.21(0.187,0.232)	0.223(0.202,0.245)	0.268(0.249,0.286)	0.209(0.187,0.231)		500	0.4	0.4
55	0.238(0.211,0.267)	0.299(0.272,0.325)	0.313(0.284,0.345)	0.296(0.268,0.324)	0.274(0.246,0.303)	0.283(0.259,0.308)	0.303(0.284,0.322)	0.254(0.226,0.282)		500	0.4	0.6
56	0.299(0.269,0.331)	0.365(0.333,0.399)	0.402(0.367,0.436)	0.34(0.303,0.374)	0.341(0.307,0.374)	0.344(0.308,0.38)	0.394(0.37,0.418)	0.335(0.303,0.372)		500	0.4	0.8
57	0.192(0.17,0.215)	0.208(0.187,0.228)	0.241(0.217,0.264)	0.215(0.194,0.234)	0.198(0.176,0.222)	0.212(0.188,0.237)	0.247(0.229,0.266)	0.203(0.182,0.222)		500	0.5	0.2
58	0.222(0.199,0.246)	0.266(0.241,0.29)	0.346(0.317,0.378)	0.269(0.24,0.301)	0.248(0.224,0.273)	0.293(0.27,0.315)	0.327(0.306,0.349)	0.273(0.245,0.304)		500	0.5	0.4
59	0.283(0.258,0.311)	0.363(0.336,0.392)	0.414(0.387,0.443)	0.337(0.3,0.375)	0.362(0.327,0.398)	0.353(0.322,0.384)	0.375(0.351,0.397)	0.293(0.264,0.321)		500	0.5	0.6
60	0.353(0.316,0.39)	0.505(0.458,0.552)	0.472(0.427,0.516)	0.438(0.401,0.476)	0.451(0.407,0.49)	0.479(0.434,0.525)	0.485(0.447,0.52)	0.364(0.321,0.404)		500	0.5	0.8
61	0.052(0.046,0.058)	0.053(0.047,0.059)	0.068(0.061,0.075)	0.053(0.047,0.058)	0.055(0.049,0.061)	0.052(0.046,0.059)	0.064(0.06,0.068)	0.062(0.055,0.07)		1000	0.1	0.2
62	0.068(0.061,0.075)	0.061(0.055,0.068)	0.072(0.065,0.08)	0.063(0.056,0.07)	0.063(0.057,0.07)	0.061(0.055,0.068)	0.072(0.067,0.077)	0.068(0.061,0.074)		1000	0.1	0.4
63	0.077(0.07,0.086)	0.077(0.07,0.085)	0.09(0.082,0.099)	0.073(0.065,0.08)	0.078(0.069,0.086)	0.077(0.069,0.085)	0.084(0.078,0.091)	0.079(0.071,0.087)		1000	0.1	0.6
64	0.135(0.123,0.147)	0.119(0.108,0.132)	0.103(0.094,0.114)	0.094(0.085,0.105)	0.101(0.091,0.112)	0.098(0.087,0.109)	0.121(0.112,0.13)	0.098(0.088,0.108)		1000	0.1	0.8
65	0.077(0.07,0.084)	0.09(0.081,0.098)	0.101(0.091,0.11)	0.078(0.07,0.085)	0.078(0.07,0.085)	0.079(0.071,0.086)	0.094(0.087,0.1)	0.092(0.083,0.1)		1000	0.2	0.2
66	0.098(0.088,0.109)	0.106(0.097,0.116)	0.133(0.122,0.144)	0.104(0.094,0.115)	0.099(0.089,0.108)	0.102(0.092,0.112)	0.116(0.108,0.124)	0.111(0.101,0.122)		1000	0.2	0.4
67	0.122(0.11,0.133)	0.122(0.11,0.135)	0.16(0.149,0.17)	0.115(0.104,0.128)	0.121(0.108,0.133)	0.118(0.106,0.13)	0.133(0.124,0.141)	0.127(0.116,0.138)		1000	0.2	0.6
68	0.208(0.188,0.226)	0.188(0.168,0.208)	0.187(0.17,0.203)	0.158(0.144,0.174)	0.163(0.146,0.18)	0.163(0.147,0.179)	0.175(0.163,0.189)	0.167(0.151,0.183)		1000	0.2	0.8
69	0.085(0.076,0.094)	0.103(0.092,0.115)	0.135(0.122,0.147)	0.105(0.095,0.116)	0.087(0.079,0.096)	0.091(0.082,0.101)	0.124(0.116,0.132)	0.111(0.098,0.123)		1000	0.3	0.2
70	0.128(0.115,0.141)	0.149(0.135,0.164)	0.186(0.172,0.202)	0.126(0.113,0.138)	0.144(0.129,0.159)	0.155(0.141,0.17)	0.171(0.159,0.184)	0.151(0.139,0.163)		1000	0.3	0.4
71	0.156(0.141,0.172)	0.166(0.149,0.184)	0.204(0.189,0.223)	0.162(0.147,0.177)	0.167(0.152,0.184)	0.183(0.166,0.202)	0.203(0.19,0.217)	0.165(0.15,0.182)		1000	0.3	0.6
72	0.232(0.214,0.248)	0.26(0.236,0.283)	0.252(0.231,0.273)	0.213(0.194,0.233)	0.215(0.194,0.24)	0.228(0.208,0.25)	0.268(0.249,0.286)	0.2(0.18,0.221)		1000	0.3	0.8
73	0.125(0.112,0.137)	0.138(0.124,0.151)	0.183(0.167,0.201)	0.116(0.103,0.128)	0.126(0.113,0.138)	0.132(0.119,0.146)	0.162(0.152,0.172)	0.144(0.131,0.159)		1000	0.4	0.2
74	0.145(0.13,0.16)	0.165(0.148,0.182)	0.223(0.208,0.238)	0.159(0.145,0.174)	0.175(0.158,0.192)	0.178(0.162,0.195)	0.23(0.216,0.244)	0.166(0.15,0.182)		1000	0.4	0.4
75	0.194(0.176,0.213)	0.25(0.227,0.273)	0.253(0.234,0.273)	0.216(0.194,0.237)	0.237(0.216,0.259)	0.246(0.222,0.27)	0.268(0.254,0.281)	0.181(0.163,0.203)		1000	0.4	0.6
76	0.265(0.244,0.285)	0.349(0.319,0.379)	0.335(0.312,0.359)	0.321(0.291,0.349)	0.311(0.28,0.342)	0.298(0.27,0.325)	0.347(0.326,0.368)	0.232(0.21,0.254)		1000	0.4	0.8
77	0.136(0.123,0.15)	0.16(0.143,0.177)	0.222(0.2,0.246)	0.15(0.133,0.166)	0.144(0.128,0.158)	0.154(0.138,0.169)	0.205(0.19,0.221)	0.154(0.139,0.17)		1000	0.5	0.2
78	0.16(0.144,0.176)	0.219(0.2,0.238)	0.282(0.261,0.305)	0.221(0.2,0.247)	0.206(0.185,0.225)	0.23(0.21,0.251)	0.266(0.251,0.282)	0.21(0.19,0.23)		1000	0.5	0.4
79	0.211(0.194,0.228)	0.34(0.318,0.363)	0.349(0.324,0.375)	0.287(0.263,0.31)	0.3(0.278,0.323)	0.328(0.305,0.351)	0.351(0.333,0.37)	0.264(0.242,0.284)		1000	0.5	0.6
80	0.292(0.265,0.317)	0.434(0.395,0.473)	0.396(0.364,0.429)	0.399(0.364,0.438)	0.343(0.307,0.379)	0.393(0.357,0.427)	0.449(0.422,0.475)	0.274(0.247,0.303)		1000	0.5	0.8
