# Supplementary material for: A simulation study on missing data imputation for dichotomous variables using statistical and machine learning methods
Source: Sci Rep. 2023 Jun 9;13:9432. doi: 10.1038/s41598-023-36509-2 (PMC10256703; doi:10.1038/s41598-023-36509-2)
Supplement: Supplementary file 1 — Supplementary Information 1. [file 41598_2023_36509_MOESM1_ESM.zip › bivariate_mcar37_MAE_table.csv]

	mode	knn	rf	cart	svm	bpnn	mi	logreg		N	MR	r
1	0.171(0.152,0.192)	0.188(0.167,0.213)	0.196(0.174,0.219)	0.173(0.153,0.193)	0.173(0.152,0.194)	0.176(0.156,0.196)	0.171(0.158,0.182)	0.184(0.162,0.208)		120	0.1	0.2
2	0.187(0.166,0.21)	0.197(0.175,0.222)	0.189(0.167,0.21)	0.185(0.165,0.207)	0.195(0.176,0.216)	0.192(0.17,0.216)	0.2(0.185,0.215)	0.196(0.177,0.217)		120	0.1	0.4
3	0.231(0.206,0.256)	0.247(0.214,0.277)	0.265(0.233,0.297)	0.218(0.19,0.249)	0.24(0.213,0.264)	0.243(0.212,0.274)	0.227(0.209,0.248)	0.233(0.205,0.263)		120	0.1	0.6
4	0.32(0.282,0.364)	0.352(0.308,0.399)	0.306(0.263,0.344)	0.366(0.252,0.561)	0.296(0.257,0.333)	0.317(0.275,0.355)	0.343(0.316,0.371)	0.311(0.273,0.348)		120	0.1	0.8
5	0.237(0.213,0.26)	0.252(0.227,0.275)	0.273(0.243,0.305)	0.249(0.22,0.28)	0.239(0.215,0.263)	0.227(0.205,0.249)	0.246(0.23,0.263)	0.257(0.232,0.283)		120	0.2	0.2
6	0.264(0.239,0.289)	0.285(0.256,0.316)	0.324(0.29,0.359)	0.295(0.263,0.33)	0.279(0.248,0.306)	0.27(0.241,0.3)	0.287(0.268,0.304)	0.3(0.269,0.327)		120	0.2	0.4
7	0.319(0.285,0.355)	0.309(0.272,0.347)	0.331(0.294,0.365)	0.349(0.315,0.392)	0.293(0.259,0.33)	0.305(0.27,0.342)	0.365(0.341,0.39)	0.286(0.253,0.321)		120	0.2	0.6
8	0.486(0.432,0.542)	0.569(0.496,0.649)	0.507(0.429,0.591)	0.489(0.429,0.544)	0.458(0.395,0.529)	0.469(0.403,0.541)	0.482(0.442,0.52)	0.474(0.412,0.542)		120	0.2	0.8
9	0.289(0.256,0.325)	0.314(0.276,0.354)	0.355(0.315,0.398)	0.291(0.259,0.325)	0.294(0.261,0.328)	0.291(0.248,0.331)	0.317(0.298,0.336)	0.334(0.3,0.372)		120	0.3	0.2
10	0.326(0.285,0.366)	0.359(0.311,0.409)	0.361(0.317,0.41)	0.337(0.302,0.376)	0.314(0.276,0.354)	0.323(0.283,0.363)	0.366(0.335,0.397)	0.335(0.294,0.378)		120	0.3	0.4
11	0.433(0.385,0.487)	0.504(0.45,0.563)	0.485(0.427,0.551)	0.397(0.357,0.439)	0.439(0.402,0.484)	0.465(0.416,0.519)	0.425(0.397,0.457)	0.457(0.413,0.508)		120	0.3	0.6
12	0.679(0.602,0.762)	0.663(0.579,0.759)	0.924(0.573,1.431)	0.677(0.539,0.895)	0.698(0.558,0.905)	0.717(0.583,0.922)	0.58(0.538,0.622)	0.715(0.573,0.923)		120	0.3	0.8
13	0.358(0.322,0.394)	0.348(0.309,0.392)	0.396(0.352,0.444)	0.34(0.299,0.382)	0.366(0.327,0.403)	0.372(0.331,0.417)	0.368(0.342,0.395)	0.372(0.337,0.409)		120	0.4	0.2
14	0.384(0.345,0.424)	0.442(0.399,0.485)	0.45(0.394,0.509)	0.454(0.412,0.502)	0.417(0.372,0.465)	0.411(0.366,0.462)	0.41(0.378,0.442)	0.396(0.354,0.439)		120	0.4	0.4
15	0.516(0.457,0.582)	0.507(0.458,0.563)	0.739(0.516,1.115)	0.574(0.51,0.635)	0.509(0.442,0.584)	0.482(0.423,0.539)	0.518(0.477,0.569)	0.524(0.457,0.588)		120	0.4	0.6
16	0.675(0.593,0.764)	0.76(0.684,0.84)	1.093(0.753,1.467)	0.846(0.701,1.068)	0.683(0.598,0.77)	0.684(0.594,0.775)	0.727(0.651,0.826)	0.644(0.561,0.734)		120	0.4	0.8
17	0.528(0.415,0.71)	0.467(0.419,0.519)	0.522(0.467,0.576)	0.406(0.361,0.455)	0.524(0.406,0.702)	0.535(0.415,0.722)	0.454(0.424,0.486)	0.443(0.388,0.497)		120	0.5	0.2
18	0.465(0.417,0.517)	0.478(0.431,0.526)	0.599(0.525,0.679)	0.449(0.399,0.503)	0.469(0.42,0.524)	0.46(0.407,0.515)	0.526(0.49,0.559)	0.488(0.434,0.541)		120	0.5	0.4
19	0.583(0.515,0.655)	0.572(0.513,0.636)	NA(0.748,1.707)	0.613(0.55,0.676)	0.595(0.524,0.667)	0.624(0.552,0.696)	0.609(0.563,0.656)	0.596(0.531,0.657)		120	0.5	0.6
20	0.867(0.775,0.96)	0.885(0.801,0.965)	2.218(1.444,3.048)	1.063(0.805,1.362)	1.058(0.829,1.354)	0.884(0.762,1.044)	0.823(0.744,0.902)	0.848(0.715,1.014)		120	0.5	0.8
21	0.116(0.102,0.132)	0.133(0.12,0.146)	0.139(0.124,0.156)	0.115(0.102,0.129)	0.117(0.103,0.132)	0.123(0.11,0.138)	0.133(0.124,0.142)	0.128(0.114,0.142)		200	0.1	0.2
22	0.147(0.131,0.162)	0.155(0.138,0.172)	0.134(0.12,0.15)	0.143(0.13,0.159)	0.146(0.129,0.162)	0.124(0.11,0.138)	0.146(0.137,0.155)	0.132(0.119,0.146)		200	0.1	0.4
23	0.164(0.146,0.181)	0.164(0.146,0.183)	0.149(0.132,0.165)	0.163(0.146,0.181)	0.142(0.124,0.161)	0.146(0.131,0.163)	0.175(0.162,0.189)	0.152(0.137,0.167)		200	0.1	0.6
24	0.245(0.215,0.277)	0.298(0.271,0.327)	0.23(0.204,0.257)	0.248(0.221,0.277)	0.228(0.202,0.258)	0.224(0.198,0.254)	0.249(0.23,0.27)	0.24(0.216,0.27)		200	0.1	0.8
25	0.173(0.155,0.19)	0.181(0.157,0.201)	0.181(0.16,0.203)	0.165(0.146,0.182)	0.165(0.145,0.184)	0.176(0.155,0.193)	0.203(0.187,0.218)	0.171(0.152,0.19)		200	0.2	0.2
26	0.204(0.181,0.227)	0.2(0.177,0.223)	0.224(0.201,0.25)	0.196(0.174,0.221)	0.199(0.177,0.224)	0.202(0.18,0.225)	0.219(0.204,0.236)	0.208(0.185,0.234)		200	0.2	0.4
27	0.246(0.221,0.274)	0.269(0.24,0.297)	0.241(0.218,0.265)	0.251(0.225,0.277)	0.216(0.192,0.24)	0.23(0.205,0.255)	0.25(0.233,0.269)	0.225(0.201,0.251)		200	0.2	0.6
28	0.346(0.311,0.383)	0.37(0.33,0.416)	0.304(0.266,0.347)	0.301(0.267,0.336)	0.306(0.272,0.343)	0.301(0.262,0.34)	0.339(0.313,0.37)	0.305(0.27,0.343)		200	0.2	0.8
29	0.196(0.176,0.217)	0.218(0.195,0.241)	0.242(0.215,0.271)	0.223(0.202,0.244)	0.2(0.18,0.223)	0.208(0.186,0.231)	0.24(0.224,0.258)	0.22(0.198,0.243)		200	0.3	0.2
30	0.254(0.228,0.28)	0.284(0.256,0.314)	0.293(0.263,0.326)	0.256(0.227,0.287)	0.257(0.231,0.283)	0.263(0.237,0.288)	0.255(0.237,0.274)	0.26(0.233,0.287)		200	0.3	0.4
31	0.316(0.282,0.354)	0.358(0.323,0.395)	0.339(0.299,0.385)	0.312(0.284,0.342)	0.332(0.297,0.368)	0.317(0.283,0.355)	0.325(0.301,0.352)	0.306(0.27,0.345)		200	0.3	0.6
32	0.453(0.411,0.494)	0.53(0.479,0.583)	0.432(0.382,0.485)	0.449(0.397,0.505)	0.411(0.37,0.456)	0.423(0.382,0.469)	0.426(0.396,0.463)	0.417(0.368,0.468)		200	0.3	0.8
33	0.257(0.227,0.287)	0.278(0.248,0.311)	0.315(0.281,0.354)	0.266(0.236,0.298)	0.266(0.237,0.297)	0.283(0.254,0.313)	0.286(0.269,0.305)	0.292(0.262,0.325)		200	0.4	0.2
34	0.29(0.26,0.323)	0.33(0.297,0.364)	0.373(0.333,0.414)	0.283(0.253,0.316)	0.319(0.29,0.352)	0.295(0.264,0.327)	0.34(0.316,0.364)	0.331(0.295,0.366)		200	0.4	0.4
35	0.371(0.331,0.41)	0.449(0.403,0.495)	0.434(0.393,0.481)	0.371(0.337,0.409)	0.333(0.295,0.376)	0.346(0.312,0.382)	0.39(0.36,0.421)	0.355(0.321,0.394)		200	0.4	0.6
36	0.452(0.405,0.503)	0.561(0.502,0.62)	0.522(0.459,0.598)	0.501(0.448,0.554)	0.505(0.449,0.56)	0.483(0.429,0.536)	0.502(0.469,0.537)	0.465(0.411,0.519)		200	0.4	0.8
37	0.299(0.265,0.336)	0.334(0.297,0.373)	0.384(0.339,0.436)	0.291(0.264,0.318)	0.309(0.276,0.347)	0.335(0.302,0.371)	0.332(0.312,0.355)	0.331(0.297,0.368)		200	0.5	0.2
38	0.347(0.31,0.387)	0.371(0.334,0.408)	0.413(0.371,0.459)	0.35(0.313,0.391)	0.355(0.314,0.398)	0.366(0.323,0.409)	0.398(0.363,0.432)	0.355(0.322,0.392)		200	0.5	0.4
39	0.434(0.392,0.479)	0.459(0.412,0.506)	0.485(0.435,0.539)	0.434(0.391,0.479)	0.395(0.356,0.434)	0.391(0.352,0.431)	0.459(0.424,0.497)	0.39(0.348,0.432)		200	0.5	0.6
40	0.574(0.52,0.629)	0.669(0.606,0.733)	1.019(0.612,1.598)	0.578(0.511,0.653)	0.628(0.566,0.696)	0.606(0.54,0.668)	0.603(0.56,0.644)	0.563(0.506,0.625)		200	0.5	0.8
41	0.07(0.061,0.078)	0.082(0.072,0.093)	0.086(0.078,0.096)	0.074(0.066,0.081)	0.071(0.062,0.08)	0.068(0.059,0.077)	0.086(0.08,0.092)	0.083(0.075,0.093)		500	0.1	0.2
42	0.088(0.08,0.096)	0.103(0.092,0.116)	0.087(0.077,0.097)	0.085(0.076,0.093)	0.086(0.077,0.096)	0.087(0.078,0.097)	0.093(0.087,0.099)	0.083(0.073,0.094)		500	0.1	0.4
43	0.099(0.09,0.109)	0.129(0.116,0.142)	0.116(0.104,0.128)	0.093(0.083,0.103)	0.101(0.091,0.112)	0.1(0.09,0.11)	0.109(0.1,0.118)	0.102(0.092,0.113)		500	0.1	0.6
44	0.14(0.128,0.153)	0.19(0.171,0.21)	0.138(0.125,0.152)	0.133(0.119,0.147)	0.121(0.107,0.135)	0.131(0.116,0.145)	0.133(0.123,0.142)	0.136(0.123,0.149)		500	0.1	0.8
45	0.11(0.1,0.121)	0.12(0.108,0.13)	0.127(0.115,0.14)	0.107(0.095,0.12)	0.115(0.104,0.126)	0.115(0.104,0.126)	0.123(0.115,0.132)	0.119(0.107,0.131)		500	0.2	0.2
46	0.121(0.109,0.133)	0.133(0.12,0.146)	0.139(0.127,0.152)	0.127(0.114,0.14)	0.117(0.104,0.13)	0.117(0.107,0.129)	0.14(0.128,0.151)	0.125(0.113,0.137)		500	0.2	0.4
47	0.147(0.133,0.161)	0.186(0.167,0.206)	0.173(0.157,0.189)	0.153(0.139,0.168)	0.15(0.136,0.168)	0.146(0.131,0.163)	0.178(0.166,0.189)	0.151(0.136,0.166)		500	0.2	0.6
48	0.225(0.201,0.249)	0.288(0.26,0.315)	0.193(0.172,0.215)	0.207(0.186,0.228)	0.184(0.164,0.204)	0.175(0.154,0.197)	0.215(0.2,0.231)	0.198(0.178,0.217)		500	0.2	0.8
49	0.132(0.119,0.145)	0.147(0.132,0.163)	0.161(0.144,0.179)	0.138(0.122,0.156)	0.129(0.116,0.144)	0.136(0.12,0.152)	0.153(0.143,0.163)	0.151(0.135,0.167)		500	0.3	0.2
50	0.159(0.142,0.178)	0.192(0.175,0.212)	0.21(0.193,0.229)	0.162(0.148,0.178)	0.173(0.154,0.191)	0.178(0.16,0.195)	0.191(0.176,0.205)	0.18(0.165,0.195)		500	0.3	0.4
51	0.191(0.172,0.211)	0.244(0.22,0.271)	0.206(0.187,0.228)	0.197(0.181,0.215)	0.198(0.18,0.217)	0.185(0.167,0.204)	0.218(0.201,0.235)	0.186(0.166,0.205)		500	0.3	0.6
52	0.284(0.258,0.315)	0.407(0.369,0.446)	0.285(0.26,0.314)	0.247(0.221,0.274)	0.25(0.219,0.283)	0.263(0.238,0.291)	0.289(0.269,0.309)	0.254(0.228,0.28)		500	0.3	0.8
53	0.153(0.137,0.169)	0.179(0.162,0.196)	0.21(0.189,0.232)	0.162(0.144,0.179)	0.155(0.138,0.172)	0.166(0.148,0.184)	0.179(0.168,0.191)	0.189(0.17,0.209)		500	0.4	0.2
54	0.182(0.161,0.201)	0.229(0.205,0.255)	0.237(0.217,0.256)	0.194(0.176,0.213)	0.202(0.179,0.223)	0.216(0.192,0.238)	0.234(0.217,0.253)	0.197(0.178,0.214)		500	0.4	0.4
55	0.217(0.195,0.241)	0.314(0.284,0.343)	0.274(0.251,0.301)	0.23(0.209,0.251)	0.258(0.234,0.282)	0.239(0.213,0.265)	0.3(0.278,0.319)	0.229(0.206,0.256)		500	0.4	0.6
56	0.337(0.306,0.369)	0.524(0.487,0.561)	0.366(0.331,0.399)	0.313(0.283,0.345)	0.313(0.281,0.343)	0.335(0.305,0.365)	0.362(0.336,0.391)	0.317(0.284,0.352)		500	0.4	0.8
57	0.179(0.161,0.2)	0.213(0.192,0.235)	0.235(0.214,0.262)	0.211(0.187,0.234)	0.181(0.163,0.201)	0.186(0.166,0.206)	0.231(0.216,0.246)	0.223(0.203,0.246)		500	0.5	0.2
58	0.22(0.199,0.242)	0.267(0.244,0.293)	0.288(0.26,0.315)	0.235(0.213,0.257)	0.25(0.228,0.275)	0.241(0.217,0.263)	0.294(0.276,0.312)	0.234(0.211,0.257)		500	0.5	0.4
59	0.265(0.24,0.294)	0.389(0.356,0.425)	0.355(0.324,0.389)	0.309(0.284,0.335)	0.301(0.273,0.326)	0.294(0.266,0.323)	0.34(0.319,0.36)	0.282(0.253,0.314)		500	0.5	0.6
60	0.389(0.354,0.425)	0.612(0.567,0.664)	0.458(0.414,0.504)	0.379(0.342,0.417)	0.396(0.359,0.436)	0.436(0.394,0.482)	0.448(0.42,0.48)	0.363(0.323,0.405)		500	0.5	0.8
61	0.052(0.047,0.057)	0.052(0.046,0.058)	0.063(0.057,0.068)	0.05(0.044,0.055)	0.053(0.048,0.058)	0.052(0.048,0.057)	0.061(0.057,0.065)	0.055(0.049,0.061)		1000	0.1	0.2
62	0.061(0.055,0.066)	0.074(0.066,0.082)	0.076(0.068,0.084)	0.056(0.05,0.063)	0.059(0.053,0.065)	0.06(0.054,0.066)	0.07(0.065,0.075)	0.07(0.063,0.078)		1000	0.1	0.4
63	0.082(0.074,0.089)	0.098(0.088,0.107)	0.088(0.08,0.096)	0.073(0.066,0.081)	0.069(0.063,0.076)	0.07(0.063,0.076)	0.082(0.076,0.087)	0.073(0.065,0.08)		1000	0.1	0.6
64	0.112(0.102,0.123)	0.15(0.135,0.167)	0.103(0.094,0.112)	0.082(0.074,0.091)	0.088(0.079,0.098)	0.087(0.077,0.097)	0.099(0.091,0.107)	0.092(0.084,0.101)		1000	0.1	0.8
65	0.07(0.062,0.077)	0.082(0.074,0.09)	0.106(0.096,0.116)	0.077(0.068,0.086)	0.071(0.063,0.079)	0.073(0.065,0.08)	0.092(0.085,0.098)	0.087(0.078,0.096)		1000	0.2	0.2
66	0.085(0.077,0.094)	0.122(0.109,0.133)	0.127(0.117,0.137)	0.098(0.089,0.108)	0.094(0.085,0.104)	0.093(0.083,0.103)	0.112(0.105,0.119)	0.109(0.099,0.121)		1000	0.2	0.4
67	0.119(0.108,0.13)	0.157(0.142,0.173)	0.136(0.125,0.147)	0.109(0.099,0.121)	0.107(0.097,0.117)	0.116(0.105,0.127)	0.127(0.118,0.136)	0.113(0.103,0.124)		1000	0.2	0.6
68	0.184(0.168,0.201)	0.273(0.25,0.295)	0.164(0.151,0.178)	0.135(0.121,0.151)	0.144(0.13,0.159)	0.135(0.123,0.148)	0.168(0.156,0.178)	0.141(0.129,0.152)		1000	0.2	0.8
69	0.087(0.077,0.097)	0.112(0.101,0.124)	0.136(0.121,0.149)	0.083(0.074,0.092)	0.089(0.079,0.099)	0.094(0.084,0.104)	0.128(0.12,0.138)	0.111(0.1,0.122)		1000	0.3	0.2
70	0.12(0.108,0.133)	0.161(0.149,0.175)	0.169(0.158,0.181)	0.126(0.114,0.138)	0.134(0.124,0.146)	0.129(0.117,0.142)	0.159(0.149,0.17)	0.13(0.118,0.142)		1000	0.3	0.4
71	0.151(0.136,0.166)	0.218(0.197,0.239)	0.192(0.175,0.208)	0.158(0.144,0.174)	0.158(0.145,0.171)	0.151(0.138,0.165)	0.187(0.175,0.2)	0.145(0.131,0.161)		1000	0.3	0.6
72	0.242(0.219,0.263)	0.389(0.355,0.421)	0.258(0.237,0.279)	0.196(0.176,0.215)	0.22(0.199,0.242)	0.212(0.192,0.232)	0.229(0.213,0.243)	0.187(0.168,0.205)		1000	0.3	0.8
73	0.105(0.094,0.117)	0.144(0.13,0.159)	0.174(0.158,0.191)	0.115(0.103,0.127)	0.11(0.099,0.121)	0.115(0.103,0.125)	0.143(0.134,0.152)	0.146(0.133,0.16)		1000	0.4	0.2
74	0.15(0.137,0.163)	0.204(0.188,0.223)	0.208(0.192,0.224)	0.157(0.14,0.175)	0.167(0.151,0.183)	0.173(0.157,0.189)	0.212(0.201,0.223)	0.174(0.156,0.192)		1000	0.4	0.4
75	0.19(0.173,0.205)	0.292(0.267,0.317)	0.257(0.236,0.277)	0.198(0.18,0.215)	0.197(0.177,0.218)	0.201(0.183,0.22)	0.256(0.241,0.271)	0.205(0.189,0.223)		1000	0.4	0.6
76	0.29(0.267,0.314)	0.475(0.44,0.514)	0.312(0.288,0.334)	0.245(0.222,0.268)	0.276(0.253,0.299)	0.279(0.254,0.304)	0.299(0.28,0.316)	0.247(0.226,0.268)		1000	0.4	0.8
77	0.133(0.12,0.147)	0.172(0.158,0.186)	0.197(0.179,0.214)	0.154(0.139,0.17)	0.132(0.119,0.146)	0.143(0.13,0.156)	0.181(0.166,0.194)	0.18(0.164,0.197)		1000	0.5	0.2
78	0.154(0.139,0.169)	0.239(0.217,0.261)	0.261(0.244,0.28)	0.212(0.193,0.233)	0.188(0.171,0.207)	0.191(0.171,0.211)	0.263(0.248,0.28)	0.199(0.18,0.219)		1000	0.5	0.4
79	0.233(0.214,0.254)	0.376(0.35,0.405)	0.311(0.291,0.332)	0.266(0.243,0.287)	0.274(0.254,0.298)	0.285(0.263,0.309)	0.33(0.312,0.35)	0.254(0.237,0.275)		1000	0.5	0.6
80	0.328(0.302,0.352)	0.566(0.522,0.609)	0.385(0.356,0.411)	0.344(0.315,0.373)	0.346(0.319,0.374)	0.36(0.33,0.391)	0.395(0.372,0.419)	0.319(0.29,0.348)		1000	0.5	0.8
