# Supplementary material for: A simulation study on missing data imputation for dichotomous variables using statistical and machine learning methods
Source: Sci Rep. 2023 Jun 9;13:9432. doi: 10.1038/s41598-023-36509-2 (PMC10256703; doi:10.1038/s41598-023-36509-2)
Supplement: Supplementary file 1 — Supplementary Information 1. [file 41598_2023_36509_MOESM1_ESM.zip › bivariate_mcar55_MAE_table.csv]

	mode	knn	rf	cart	svm	bpnn	mi	logreg		N	MR	r
1	0.166(0.149,0.184)	0.132(0.117,0.148)	0.144(0.127,0.162)	0.144(0.13,0.158)	0.149(0.132,0.167)	0.146(0.13,0.161)	0.148(0.14,0.158)	0.139(0.125,0.153)		120	0.1	0.2
2	0.193(0.173,0.215)	0.154(0.137,0.173)	0.161(0.144,0.179)	0.168(0.15,0.184)	0.163(0.148,0.179)	0.164(0.147,0.184)	0.183(0.172,0.193)	0.163(0.147,0.18)		120	0.1	0.4
3	0.245(0.218,0.274)	0.188(0.169,0.21)	0.189(0.167,0.213)	0.216(0.192,0.243)	0.193(0.173,0.213)	0.184(0.163,0.203)	0.217(0.2,0.235)	0.191(0.173,0.212)		120	0.1	0.6
4	0.376(0.335,0.422)	0.282(0.247,0.318)	0.27(0.233,0.313)	0.319(0.279,0.361)	0.262(0.225,0.299)	0.26(0.224,0.291)	0.27(0.248,0.29)	0.26(0.226,0.299)		120	0.1	0.8
5	0.213(0.194,0.236)	0.214(0.189,0.239)	0.232(0.205,0.262)	0.202(0.18,0.224)	0.22(0.195,0.244)	0.217(0.193,0.243)	0.22(0.206,0.236)	0.213(0.188,0.235)		120	0.2	0.2
6	0.267(0.239,0.295)	0.222(0.196,0.252)	0.218(0.197,0.241)	0.233(0.207,0.26)	0.209(0.19,0.231)	0.211(0.189,0.236)	0.249(0.231,0.267)	0.219(0.198,0.242)		120	0.2	0.4
7	0.323(0.289,0.355)	0.274(0.245,0.304)	0.287(0.258,0.317)	0.283(0.247,0.319)	0.263(0.235,0.293)	0.262(0.232,0.292)	0.3(0.277,0.325)	0.247(0.217,0.278)		120	0.2	0.6
8	0.464(0.413,0.515)	0.379(0.332,0.424)	0.382(0.339,0.425)	0.383(0.342,0.422)	0.371(0.335,0.412)	0.366(0.328,0.406)	0.423(0.386,0.464)	0.386(0.344,0.428)		120	0.2	0.8
9	0.278(0.252,0.305)	0.256(0.227,0.288)	0.249(0.225,0.275)	0.287(0.257,0.317)	0.24(0.214,0.265)	0.26(0.235,0.288)	0.272(0.254,0.29)	0.25(0.225,0.279)		120	0.3	0.2
10	0.292(0.259,0.329)	0.288(0.258,0.32)	0.323(0.289,0.357)	0.299(0.267,0.332)	0.298(0.269,0.327)	0.297(0.266,0.329)	0.29(0.272,0.311)	0.288(0.258,0.321)		120	0.3	0.4
11	0.39(0.35,0.429)	0.358(0.317,0.403)	0.406(0.365,0.447)	0.35(0.305,0.395)	0.37(0.33,0.409)	0.344(0.303,0.388)	0.362(0.341,0.382)	0.315(0.28,0.351)		120	0.3	0.6
12	0.719(0.577,0.952)	0.504(0.442,0.565)	0.575(0.507,0.653)	0.522(0.454,0.594)	0.577(0.507,0.66)	0.553(0.475,0.644)	0.515(0.465,0.569)	0.541(0.465,0.622)		120	0.3	0.8
13	0.315(0.281,0.35)	0.309(0.274,0.346)	0.345(0.307,0.388)	0.314(0.281,0.349)	0.322(0.289,0.36)	0.312(0.279,0.346)	0.321(0.299,0.343)	0.302(0.269,0.337)		120	0.4	0.2
14	0.378(0.341,0.414)	0.365(0.326,0.408)	0.417(0.366,0.471)	0.344(0.31,0.377)	0.357(0.313,0.403)	0.371(0.332,0.414)	0.365(0.338,0.393)	0.382(0.343,0.429)		120	0.4	0.4
15	0.437(0.391,0.485)	0.46(0.42,0.502)	0.493(0.438,0.552)	0.461(0.412,0.517)	0.428(0.38,0.481)	0.417(0.368,0.471)	0.45(0.42,0.484)	0.428(0.378,0.482)		120	0.4	0.6
16	0.63(0.561,0.702)	0.636(0.564,0.705)	0.957(0.616,1.465)	0.652(0.581,0.726)	0.652(0.579,0.727)	0.664(0.587,0.74)	0.605(0.569,0.642)	0.616(0.548,0.688)		120	0.4	0.8
17	0.337(0.299,0.372)	0.327(0.289,0.365)	0.391(0.345,0.438)	0.344(0.307,0.383)	0.321(0.285,0.358)	0.337(0.304,0.372)	0.37(0.346,0.393)	0.329(0.294,0.365)		120	0.5	0.2
18	0.435(0.392,0.483)	0.449(0.406,0.491)	0.549(0.481,0.618)	0.473(0.426,0.519)	0.449(0.406,0.496)	0.434(0.387,0.481)	0.434(0.405,0.466)	0.452(0.4,0.506)		120	0.5	0.4
19	0.486(0.438,0.538)	0.506(0.445,0.573)	0.908(0.579,1.376)	0.618(0.485,0.837)	0.495(0.441,0.547)	0.509(0.454,0.563)	0.511(0.474,0.55)	0.488(0.43,0.548)		120	0.5	0.6
20	0.793(0.638,1.009)	0.784(0.708,0.868)	NA(0.899,1.992)	0.741(0.598,0.949)	0.828(0.682,1.026)	0.791(0.699,0.889)	0.758(0.697,0.814)	0.738(0.655,0.827)		120	0.5	0.8
21	0.114(0.102,0.127)	0.107(0.096,0.118)	0.112(0.1,0.124)	0.11(0.099,0.122)	0.109(0.096,0.119)	0.11(0.099,0.121)	0.122(0.114,0.131)	0.106(0.095,0.118)		200	0.1	0.2
22	0.15(0.134,0.167)	0.109(0.098,0.121)	0.118(0.104,0.133)	0.117(0.105,0.131)	0.116(0.104,0.132)	0.108(0.097,0.12)	0.135(0.125,0.145)	0.109(0.098,0.122)		200	0.1	0.4
23	0.173(0.156,0.19)	0.15(0.134,0.166)	0.146(0.13,0.161)	0.139(0.124,0.153)	0.141(0.128,0.155)	0.139(0.125,0.154)	0.149(0.14,0.158)	0.142(0.127,0.158)		200	0.1	0.6
24	0.268(0.238,0.298)	0.218(0.194,0.245)	0.206(0.183,0.228)	0.188(0.164,0.213)	0.194(0.172,0.216)	0.184(0.16,0.208)	0.212(0.194,0.233)	0.191(0.169,0.214)		200	0.1	0.8
25	0.167(0.151,0.186)	0.172(0.155,0.188)	0.184(0.163,0.206)	0.153(0.136,0.167)	0.177(0.159,0.195)	0.166(0.148,0.185)	0.176(0.165,0.187)	0.165(0.148,0.181)		200	0.2	0.2
26	0.21(0.188,0.232)	0.175(0.156,0.194)	0.198(0.175,0.222)	0.196(0.178,0.218)	0.176(0.157,0.195)	0.179(0.159,0.199)	0.184(0.173,0.196)	0.173(0.155,0.19)		200	0.2	0.4
27	0.252(0.231,0.274)	0.208(0.186,0.233)	0.23(0.207,0.259)	0.179(0.16,0.199)	0.21(0.19,0.231)	0.222(0.201,0.247)	0.224(0.207,0.242)	0.218(0.196,0.243)		200	0.2	0.6
28	0.34(0.31,0.37)	0.347(0.308,0.389)	0.306(0.276,0.341)	0.291(0.263,0.319)	0.299(0.266,0.336)	0.293(0.263,0.325)	0.294(0.268,0.318)	0.288(0.256,0.322)		200	0.2	0.8
29	0.208(0.188,0.229)	0.206(0.184,0.229)	0.224(0.202,0.249)	0.2(0.18,0.222)	0.202(0.18,0.225)	0.19(0.172,0.211)	0.202(0.187,0.215)	0.18(0.162,0.199)		200	0.3	0.2
30	0.244(0.222,0.266)	0.219(0.199,0.24)	0.229(0.206,0.257)	0.229(0.205,0.255)	0.212(0.193,0.233)	0.201(0.181,0.222)	0.25(0.235,0.269)	0.207(0.188,0.229)		200	0.3	0.4
31	0.335(0.304,0.37)	0.28(0.25,0.31)	0.293(0.264,0.322)	0.261(0.232,0.289)	0.245(0.216,0.278)	0.248(0.218,0.28)	0.283(0.263,0.304)	0.255(0.226,0.287)		200	0.3	0.6
32	0.426(0.378,0.472)	0.432(0.38,0.483)	0.411(0.361,0.467)	0.358(0.317,0.401)	0.388(0.345,0.436)	0.392(0.345,0.441)	0.362(0.333,0.391)	0.35(0.306,0.395)		200	0.3	0.8
33	0.226(0.205,0.246)	0.244(0.22,0.268)	0.288(0.253,0.321)	0.221(0.197,0.246)	0.237(0.212,0.264)	0.24(0.216,0.265)	0.257(0.242,0.274)	0.248(0.224,0.273)		200	0.4	0.2
34	0.28(0.252,0.31)	0.26(0.234,0.285)	0.295(0.266,0.327)	0.277(0.248,0.308)	0.255(0.226,0.28)	0.261(0.236,0.289)	0.291(0.271,0.31)	0.248(0.224,0.271)		200	0.4	0.4
35	0.357(0.321,0.394)	0.349(0.315,0.388)	0.407(0.367,0.448)	0.317(0.28,0.353)	0.335(0.298,0.374)	0.34(0.3,0.38)	0.357(0.335,0.381)	0.321(0.284,0.364)		200	0.4	0.6
36	0.494(0.442,0.543)	0.521(0.473,0.574)	0.727(0.498,1.116)	0.49(0.441,0.54)	0.452(0.403,0.511)	0.439(0.39,0.492)	0.481(0.442,0.519)	0.44(0.395,0.486)		200	0.4	0.8
37	0.28(0.251,0.309)	0.284(0.259,0.309)	0.337(0.301,0.371)	0.304(0.271,0.336)	0.254(0.227,0.281)	0.268(0.242,0.293)	0.261(0.245,0.278)	0.291(0.264,0.317)		200	0.5	0.2
38	0.286(0.259,0.312)	0.287(0.254,0.318)	0.38(0.337,0.423)	0.344(0.309,0.377)	0.291(0.255,0.327)	0.278(0.246,0.309)	0.337(0.315,0.36)	0.285(0.253,0.319)		200	0.5	0.4
39	0.415(0.373,0.455)	0.401(0.355,0.447)	0.515(0.456,0.584)	0.335(0.299,0.373)	0.411(0.367,0.458)	0.435(0.391,0.478)	0.449(0.416,0.483)	0.422(0.378,0.462)		200	0.5	0.6
40	0.515(0.463,0.568)	0.547(0.498,0.601)	0.652(0.57,0.744)	0.517(0.464,0.571)	0.5(0.45,0.56)	0.493(0.438,0.555)	0.543(0.508,0.58)	0.516(0.467,0.571)		200	0.5	0.8
41	0.078(0.071,0.086)	0.069(0.062,0.076)	0.07(0.063,0.077)	0.073(0.066,0.081)	0.068(0.061,0.076)	0.07(0.063,0.078)	0.076(0.071,0.081)	0.071(0.064,0.078)		500	0.1	0.2
42	0.092(0.083,0.102)	0.079(0.071,0.088)	0.077(0.069,0.086)	0.083(0.075,0.092)	0.068(0.062,0.075)	0.07(0.063,0.076)	0.084(0.079,0.09)	0.071(0.064,0.078)		500	0.1	0.4
43	0.105(0.095,0.115)	0.09(0.079,0.101)	0.091(0.079,0.103)	0.087(0.077,0.097)	0.091(0.08,0.102)	0.092(0.081,0.103)	0.101(0.094,0.108)	0.09(0.078,0.101)		500	0.1	0.6
44	0.158(0.14,0.176)	0.14(0.125,0.156)	0.13(0.118,0.142)	0.123(0.109,0.137)	0.118(0.106,0.131)	0.124(0.111,0.138)	0.122(0.114,0.129)	0.121(0.107,0.135)		500	0.1	0.8
45	0.097(0.087,0.107)	0.088(0.078,0.099)	0.098(0.088,0.108)	0.1(0.089,0.111)	0.093(0.084,0.104)	0.094(0.084,0.104)	0.106(0.098,0.113)	0.089(0.08,0.099)		500	0.2	0.2
46	0.136(0.123,0.151)	0.114(0.103,0.127)	0.133(0.121,0.144)	0.11(0.099,0.121)	0.107(0.096,0.119)	0.108(0.097,0.12)	0.131(0.124,0.14)	0.109(0.098,0.12)		500	0.2	0.4
47	0.171(0.156,0.186)	0.146(0.134,0.16)	0.132(0.117,0.15)	0.134(0.12,0.147)	0.127(0.116,0.14)	0.13(0.117,0.145)	0.154(0.144,0.163)	0.136(0.124,0.151)		500	0.2	0.6
48	0.267(0.245,0.289)	0.232(0.208,0.259)	0.18(0.163,0.198)	0.159(0.143,0.175)	0.171(0.152,0.189)	0.171(0.154,0.188)	0.194(0.181,0.207)	0.169(0.151,0.186)		500	0.2	0.8
49	0.122(0.109,0.134)	0.127(0.114,0.14)	0.14(0.128,0.152)	0.133(0.119,0.148)	0.121(0.11,0.133)	0.118(0.106,0.13)	0.139(0.131,0.147)	0.116(0.103,0.129)		500	0.3	0.2
50	0.174(0.156,0.191)	0.163(0.147,0.179)	0.191(0.174,0.207)	0.138(0.124,0.154)	0.156(0.141,0.173)	0.161(0.145,0.178)	0.169(0.158,0.179)	0.169(0.154,0.182)		500	0.3	0.4
51	0.231(0.209,0.251)	0.209(0.192,0.226)	0.222(0.203,0.241)	0.19(0.17,0.211)	0.181(0.163,0.197)	0.186(0.168,0.201)	0.211(0.198,0.224)	0.185(0.17,0.199)		500	0.3	0.6
52	0.301(0.273,0.327)	0.283(0.253,0.313)	0.279(0.249,0.314)	0.228(0.206,0.253)	0.22(0.198,0.243)	0.235(0.211,0.258)	0.245(0.229,0.26)	0.231(0.207,0.255)		500	0.3	0.8
53	0.16(0.145,0.175)	0.16(0.142,0.178)	0.187(0.168,0.208)	0.149(0.135,0.164)	0.158(0.14,0.175)	0.151(0.135,0.168)	0.165(0.154,0.178)	0.153(0.136,0.17)		500	0.4	0.2
54	0.198(0.178,0.219)	0.193(0.178,0.209)	0.222(0.204,0.24)	0.171(0.154,0.19)	0.187(0.172,0.203)	0.184(0.169,0.2)	0.212(0.198,0.227)	0.178(0.161,0.196)		500	0.4	0.4
55	0.254(0.23,0.278)	0.241(0.22,0.261)	0.283(0.261,0.306)	0.202(0.181,0.224)	0.218(0.198,0.241)	0.234(0.213,0.255)	0.268(0.249,0.288)	0.224(0.201,0.247)		500	0.4	0.6
56	0.381(0.347,0.415)	0.425(0.387,0.464)	0.383(0.348,0.418)	0.277(0.251,0.304)	0.291(0.259,0.327)	0.332(0.298,0.367)	0.352(0.33,0.377)	0.33(0.298,0.365)		500	0.4	0.8
57	0.181(0.165,0.198)	0.179(0.163,0.196)	0.213(0.189,0.237)	0.181(0.166,0.199)	0.179(0.159,0.197)	0.17(0.153,0.191)	0.201(0.187,0.214)	0.184(0.164,0.204)		500	0.5	0.2
58	0.219(0.197,0.241)	0.229(0.207,0.251)	0.263(0.239,0.285)	0.211(0.191,0.233)	0.2(0.182,0.219)	0.215(0.197,0.235)	0.265(0.247,0.284)	0.204(0.184,0.226)		500	0.5	0.4
59	0.278(0.251,0.304)	0.286(0.26,0.315)	0.364(0.33,0.403)	0.267(0.24,0.293)	0.245(0.217,0.272)	0.271(0.247,0.295)	0.315(0.295,0.336)	0.279(0.254,0.305)		500	0.5	0.6
60	0.427(0.391,0.463)	0.462(0.423,0.507)	0.5(0.452,0.554)	0.332(0.301,0.366)	0.349(0.312,0.386)	0.387(0.349,0.429)	0.419(0.394,0.445)	0.386(0.346,0.423)		500	0.5	0.8
61	0.055(0.048,0.061)	0.051(0.045,0.055)	0.051(0.047,0.056)	0.049(0.044,0.054)	0.047(0.041,0.052)	0.051(0.047,0.057)	0.054(0.051,0.058)	0.05(0.045,0.056)		1000	0.1	0.2
62	0.077(0.07,0.083)	0.06(0.054,0.065)	0.065(0.059,0.07)	0.051(0.046,0.056)	0.056(0.05,0.061)	0.053(0.048,0.057)	0.065(0.061,0.069)	0.053(0.048,0.058)		1000	0.1	0.4
63	0.095(0.088,0.102)	0.072(0.065,0.08)	0.072(0.066,0.079)	0.074(0.067,0.081)	0.068(0.062,0.075)	0.067(0.06,0.073)	0.076(0.071,0.081)	0.065(0.058,0.071)		1000	0.1	0.6
64	0.129(0.117,0.14)	0.107(0.098,0.117)	0.092(0.083,0.101)	0.076(0.068,0.083)	0.082(0.073,0.09)	0.086(0.077,0.094)	0.101(0.094,0.108)	0.081(0.074,0.09)		1000	0.1	0.8
65	0.08(0.073,0.088)	0.077(0.07,0.084)	0.084(0.077,0.091)	0.07(0.062,0.077)	0.075(0.069,0.082)	0.071(0.064,0.079)	0.081(0.076,0.086)	0.075(0.069,0.083)		1000	0.2	0.2
66	0.114(0.104,0.125)	0.092(0.083,0.101)	0.106(0.097,0.115)	0.088(0.08,0.097)	0.083(0.076,0.092)	0.084(0.076,0.092)	0.104(0.097,0.111)	0.085(0.078,0.093)		1000	0.2	0.4
67	0.162(0.15,0.174)	0.12(0.11,0.13)	0.131(0.12,0.142)	0.102(0.092,0.113)	0.104(0.095,0.114)	0.104(0.094,0.114)	0.129(0.121,0.137)	0.106(0.097,0.115)		1000	0.2	0.6
68	0.222(0.207,0.238)	0.188(0.171,0.207)	0.155(0.144,0.167)	0.141(0.128,0.155)	0.124(0.112,0.136)	0.125(0.112,0.137)	0.141(0.129,0.152)	0.126(0.114,0.139)		1000	0.2	0.8
69	0.1(0.09,0.11)	0.102(0.092,0.114)	0.119(0.11,0.129)	0.108(0.099,0.118)	0.099(0.09,0.11)	0.093(0.085,0.103)	0.112(0.104,0.119)	0.092(0.083,0.102)		1000	0.3	0.2
70	0.143(0.131,0.155)	0.119(0.109,0.131)	0.149(0.137,0.16)	0.123(0.112,0.134)	0.107(0.097,0.117)	0.106(0.096,0.116)	0.148(0.139,0.157)	0.105(0.096,0.116)		1000	0.3	0.4
71	0.184(0.169,0.201)	0.178(0.163,0.194)	0.195(0.18,0.21)	0.141(0.129,0.154)	0.152(0.14,0.165)	0.15(0.136,0.164)	0.175(0.164,0.186)	0.145(0.132,0.16)		1000	0.3	0.6
72	0.273(0.251,0.296)	0.264(0.243,0.288)	0.235(0.215,0.255)	0.178(0.163,0.193)	0.175(0.158,0.193)	0.188(0.169,0.209)	0.216(0.201,0.232)	0.189(0.169,0.21)		1000	0.3	0.8
73	0.118(0.108,0.129)	0.128(0.115,0.142)	0.159(0.145,0.172)	0.118(0.105,0.132)	0.113(0.101,0.126)	0.113(0.101,0.124)	0.139(0.13,0.149)	0.112(0.101,0.122)		1000	0.4	0.2
74	0.164(0.151,0.178)	0.154(0.14,0.17)	0.207(0.194,0.221)	0.133(0.12,0.146)	0.144(0.131,0.158)	0.151(0.137,0.166)	0.192(0.182,0.202)	0.147(0.133,0.161)		1000	0.4	0.4
75	0.224(0.207,0.241)	0.195(0.179,0.213)	0.248(0.231,0.265)	0.163(0.148,0.178)	0.163(0.146,0.181)	0.174(0.156,0.194)	0.242(0.23,0.256)	0.173(0.156,0.19)		1000	0.4	0.6
76	0.305(0.282,0.328)	0.343(0.313,0.374)	0.346(0.322,0.369)	0.217(0.196,0.238)	0.234(0.212,0.256)	0.248(0.224,0.276)	0.304(0.287,0.321)	0.257(0.232,0.284)		1000	0.4	0.8
77	0.138(0.126,0.151)	0.156(0.139,0.172)	0.187(0.173,0.201)	0.142(0.129,0.155)	0.147(0.133,0.16)	0.147(0.134,0.16)	0.174(0.162,0.186)	0.143(0.131,0.155)		1000	0.5	0.2
78	0.196(0.178,0.214)	0.204(0.186,0.222)	0.26(0.243,0.279)	0.183(0.166,0.2)	0.169(0.155,0.184)	0.184(0.169,0.2)	0.233(0.22,0.247)	0.196(0.182,0.212)		1000	0.5	0.4
79	0.269(0.249,0.291)	0.272(0.25,0.295)	0.292(0.27,0.314)	0.22(0.2,0.241)	0.208(0.187,0.226)	0.229(0.208,0.25)	0.315(0.299,0.332)	0.235(0.212,0.258)		1000	0.5	0.6
80	0.351(0.327,0.376)	0.429(0.397,0.462)	0.385(0.36,0.41)	0.305(0.28,0.332)	0.268(0.242,0.294)	0.31(0.283,0.339)	0.405(0.385,0.426)	0.319(0.292,0.347)		1000	0.5	0.8
