# Supplementary material for: A simulation study on missing data imputation for dichotomous variables using statistical and machine learning methods
Source: Sci Rep. 2023 Jun 9;13:9432. doi: 10.1038/s41598-023-36509-2 (PMC10256703; doi:10.1038/s41598-023-36509-2)
Supplement: Supplementary file 1 — Supplementary Information 1. [file 41598_2023_36509_MOESM1_ESM.zip › bivariate_mcar73_MAE_table.csv]

	mode	knn	rf	cart	svm	bpnn	mi	logreg		N	MR	r
1	0.16(0.145,0.175)	0.164(0.147,0.18)	0.178(0.158,0.198)	0.166(0.147,0.187)	0.16(0.145,0.176)	0.163(0.148,0.178)	0.175(0.163,0.187)	0.168(0.151,0.186)		120	0.1	0.2
2	0.184(0.163,0.206)	0.186(0.168,0.205)	0.192(0.171,0.213)	0.192(0.169,0.217)	0.187(0.167,0.209)	0.197(0.176,0.217)	0.192(0.176,0.208)	0.19(0.168,0.214)		120	0.1	0.4
3	0.24(0.213,0.27)	0.213(0.188,0.24)	0.248(0.222,0.275)	0.223(0.195,0.255)	0.225(0.199,0.252)	0.24(0.215,0.267)	0.235(0.218,0.253)	0.248(0.225,0.272)		120	0.1	0.6
4	0.353(0.307,0.415)	0.313(0.277,0.35)	0.274(0.236,0.311)	0.358(0.313,0.404)	0.313(0.271,0.361)	0.289(0.252,0.331)	0.313(0.284,0.346)	0.28(0.241,0.323)		120	0.1	0.8
5	0.246(0.221,0.272)	0.232(0.208,0.259)	0.262(0.237,0.289)	0.227(0.203,0.252)	0.245(0.221,0.272)	0.236(0.211,0.263)	0.275(0.258,0.293)	0.273(0.246,0.301)		120	0.2	0.2
6	0.276(0.244,0.31)	0.267(0.243,0.295)	0.252(0.226,0.282)	0.279(0.246,0.313)	0.293(0.265,0.322)	0.28(0.249,0.315)	0.266(0.248,0.284)	0.249(0.223,0.277)		120	0.2	0.4
7	0.325(0.29,0.36)	0.295(0.264,0.327)	0.335(0.294,0.374)	0.325(0.287,0.365)	0.318(0.28,0.357)	0.313(0.277,0.35)	0.321(0.299,0.344)	0.333(0.293,0.375)		120	0.2	0.6
8	0.506(0.446,0.562)	0.482(0.423,0.544)	0.475(0.415,0.548)	0.467(0.411,0.527)	0.439(0.386,0.494)	0.469(0.414,0.536)	0.477(0.427,0.536)	0.483(0.421,0.545)		120	0.2	0.8
9	0.316(0.284,0.348)	0.309(0.277,0.341)	0.341(0.304,0.378)	0.261(0.228,0.29)	0.323(0.291,0.356)	0.311(0.284,0.344)	0.316(0.293,0.341)	0.292(0.263,0.319)		120	0.3	0.2
10	0.342(0.306,0.383)	0.353(0.31,0.4)	0.372(0.334,0.415)	0.357(0.324,0.395)	0.35(0.305,0.398)	0.347(0.311,0.385)	0.359(0.334,0.385)	0.365(0.326,0.409)		120	0.3	0.4
11	0.414(0.368,0.46)	0.395(0.341,0.443)	0.456(0.398,0.527)	0.408(0.361,0.455)	0.437(0.39,0.485)	0.431(0.382,0.48)	0.406(0.376,0.437)	0.384(0.34,0.43)		120	0.3	0.6
12	0.614(0.54,0.683)	0.608(0.523,0.697)	0.707(0.625,0.803)	0.607(0.481,0.821)	0.668(0.579,0.758)	0.667(0.572,0.762)	0.566(0.526,0.609)	0.726(0.625,0.835)		120	0.3	0.8
13	0.319(0.28,0.364)	0.358(0.321,0.397)	0.41(0.369,0.454)	0.366(0.329,0.407)	0.333(0.294,0.379)	0.351(0.314,0.39)	0.364(0.34,0.389)	0.394(0.352,0.434)		120	0.4	0.2
14	0.4(0.357,0.448)	0.432(0.387,0.474)	0.472(0.423,0.522)	0.412(0.371,0.454)	0.431(0.386,0.478)	0.446(0.402,0.498)	0.427(0.4,0.455)	0.456(0.408,0.505)		120	0.4	0.4
15	0.415(0.373,0.459)	0.454(0.401,0.509)	0.604(0.523,0.688)	0.479(0.424,0.535)	0.456(0.407,0.506)	0.499(0.442,0.56)	0.499(0.457,0.539)	0.475(0.425,0.527)		120	0.4	0.6
16	0.721(0.649,0.795)	0.736(0.664,0.823)	0.901(0.692,1.237)	0.824(0.652,1.064)	0.806(0.662,1.02)	0.793(0.646,1.013)	0.669(0.614,0.734)	0.706(0.628,0.795)		120	0.4	0.8
17	0.387(0.349,0.425)	0.396(0.357,0.434)	0.685(0.481,1.058)	0.427(0.384,0.468)	0.392(0.351,0.435)	0.408(0.366,0.452)	0.443(0.416,0.47)	0.432(0.389,0.477)		120	0.5	0.2
18	0.459(0.411,0.511)	0.522(0.471,0.579)	0.549(0.482,0.613)	0.43(0.38,0.481)	0.485(0.437,0.536)	0.512(0.455,0.568)	0.493(0.459,0.532)	0.509(0.449,0.569)		120	0.5	0.4
19	0.534(0.468,0.605)	0.596(0.524,0.67)	0.824(0.617,1.218)	0.634(0.505,0.815)	0.575(0.507,0.642)	0.584(0.519,0.653)	0.59(0.547,0.636)	0.617(0.557,0.685)		120	0.5	0.6
20	0.771(0.697,0.848)	0.855(0.755,0.965)	NA(1.298,2.634)	1.208(0.882,1.618)	0.84(0.748,0.937)	0.95(0.796,1.163)	0.871(0.785,0.969)	0.889(0.795,0.991)		120	0.5	0.8
21	0.111(0.099,0.124)	0.114(0.101,0.127)	0.136(0.122,0.149)	0.125(0.113,0.138)	0.11(0.097,0.123)	0.119(0.106,0.132)	0.132(0.123,0.142)	0.147(0.133,0.16)		200	0.1	0.2
22	0.141(0.127,0.158)	0.134(0.122,0.148)	0.153(0.136,0.171)	0.133(0.119,0.147)	0.132(0.119,0.146)	0.128(0.115,0.143)	0.15(0.138,0.161)	0.154(0.138,0.171)		200	0.1	0.4
23	0.167(0.146,0.189)	0.155(0.137,0.175)	0.171(0.154,0.189)	0.162(0.143,0.183)	0.158(0.139,0.177)	0.155(0.139,0.173)	0.175(0.162,0.189)	0.159(0.141,0.177)		200	0.1	0.6
24	0.239(0.215,0.262)	0.237(0.208,0.266)	0.249(0.219,0.279)	0.208(0.184,0.232)	0.239(0.215,0.268)	0.23(0.202,0.258)	0.239(0.218,0.259)	0.253(0.223,0.283)		200	0.1	0.8
25	0.153(0.137,0.17)	0.182(0.164,0.201)	0.203(0.182,0.222)	0.184(0.165,0.202)	0.161(0.144,0.178)	0.165(0.15,0.181)	0.19(0.177,0.202)	0.193(0.173,0.213)		200	0.2	0.2
26	0.209(0.191,0.229)	0.197(0.177,0.216)	0.221(0.196,0.246)	0.196(0.173,0.217)	0.214(0.192,0.234)	0.199(0.179,0.22)	0.197(0.183,0.211)	0.203(0.18,0.229)		200	0.2	0.4
27	0.225(0.2,0.248)	0.226(0.201,0.25)	0.233(0.21,0.258)	0.239(0.212,0.267)	0.24(0.216,0.264)	0.227(0.204,0.25)	0.257(0.235,0.279)	0.225(0.201,0.251)		200	0.2	0.6
28	0.334(0.295,0.367)	0.344(0.298,0.396)	0.353(0.31,0.401)	0.342(0.299,0.38)	0.342(0.301,0.383)	0.327(0.287,0.371)	0.344(0.319,0.372)	0.328(0.282,0.375)		200	0.2	0.8
29	0.223(0.199,0.25)	0.236(0.211,0.261)	0.248(0.222,0.274)	0.234(0.212,0.259)	0.226(0.201,0.253)	0.221(0.197,0.247)	0.239(0.221,0.258)	0.248(0.221,0.273)		200	0.3	0.2
30	0.22(0.197,0.242)	0.257(0.227,0.286)	0.259(0.231,0.289)	0.251(0.225,0.278)	0.244(0.217,0.271)	0.25(0.224,0.276)	0.277(0.26,0.294)	0.256(0.224,0.288)		200	0.3	0.4
31	0.277(0.248,0.305)	0.275(0.243,0.312)	0.328(0.294,0.363)	0.286(0.251,0.322)	0.268(0.24,0.297)	0.263(0.233,0.294)	0.322(0.297,0.347)	0.308(0.276,0.342)		200	0.3	0.6
32	0.419(0.374,0.467)	0.41(0.367,0.457)	0.406(0.363,0.455)	0.431(0.378,0.486)	0.394(0.351,0.437)	0.409(0.36,0.458)	0.42(0.387,0.457)	0.394(0.356,0.436)		200	0.3	0.8
33	0.263(0.238,0.29)	0.277(0.248,0.308)	0.312(0.285,0.344)	0.236(0.212,0.26)	0.26(0.235,0.289)	0.28(0.249,0.311)	0.298(0.279,0.319)	0.295(0.267,0.326)		200	0.4	0.2
34	0.306(0.274,0.335)	0.3(0.265,0.329)	0.402(0.363,0.437)	0.286(0.255,0.321)	0.316(0.283,0.349)	0.329(0.297,0.36)	0.318(0.297,0.341)	0.307(0.28,0.337)		200	0.4	0.4
35	0.361(0.327,0.392)	0.364(0.326,0.403)	0.414(0.37,0.461)	0.378(0.342,0.415)	0.356(0.325,0.386)	0.366(0.328,0.404)	0.412(0.377,0.449)	0.379(0.337,0.422)		200	0.4	0.6
36	0.506(0.46,0.547)	0.532(0.478,0.585)	0.576(0.508,0.642)	0.482(0.425,0.546)	0.505(0.449,0.562)	0.536(0.47,0.598)	0.495(0.459,0.535)	0.521(0.464,0.576)		200	0.4	0.8
37	0.29(0.262,0.32)	0.307(0.271,0.34)	0.371(0.331,0.412)	0.317(0.283,0.352)	0.292(0.263,0.321)	0.302(0.27,0.335)	0.32(0.298,0.343)	0.297(0.261,0.336)		200	0.5	0.2
38	0.344(0.305,0.382)	0.403(0.36,0.444)	0.458(0.411,0.513)	0.378(0.344,0.417)	0.381(0.344,0.416)	0.359(0.32,0.398)	0.385(0.355,0.415)	0.351(0.311,0.392)		200	0.5	0.4
39	0.417(0.37,0.468)	0.461(0.416,0.509)	0.494(0.44,0.556)	0.427(0.381,0.472)	0.447(0.4,0.494)	0.432(0.388,0.477)	0.457(0.423,0.493)	0.417(0.373,0.46)		200	0.5	0.6
40	0.53(0.478,0.583)	0.6(0.535,0.662)	1.074(0.694,1.619)	0.582(0.522,0.645)	0.648(0.579,0.732)	0.656(0.59,0.723)	0.655(0.608,0.705)	0.588(0.533,0.644)		200	0.5	0.8
41	0.071(0.064,0.079)	0.075(0.068,0.083)	0.085(0.076,0.093)	0.074(0.067,0.081)	0.074(0.066,0.082)	0.073(0.066,0.081)	0.076(0.071,0.082)	0.079(0.071,0.087)		500	0.1	0.2
42	0.08(0.071,0.089)	0.081(0.071,0.091)	0.097(0.086,0.107)	0.072(0.064,0.08)	0.083(0.074,0.092)	0.083(0.073,0.095)	0.092(0.086,0.098)	0.092(0.082,0.103)		500	0.1	0.4
43	0.104(0.094,0.116)	0.098(0.087,0.109)	0.1(0.091,0.111)	0.09(0.08,0.1)	0.095(0.086,0.106)	0.095(0.085,0.107)	0.108(0.101,0.115)	0.101(0.091,0.111)		500	0.1	0.6
44	0.147(0.133,0.161)	0.136(0.122,0.15)	0.138(0.125,0.153)	0.13(0.114,0.148)	0.127(0.114,0.142)	0.122(0.111,0.134)	0.144(0.132,0.155)	0.128(0.118,0.141)		500	0.1	0.8
45	0.106(0.094,0.118)	0.108(0.097,0.12)	0.128(0.114,0.142)	0.097(0.087,0.106)	0.101(0.091,0.112)	0.108(0.098,0.119)	0.121(0.113,0.129)	0.118(0.106,0.128)		500	0.2	0.2
46	0.125(0.112,0.137)	0.133(0.12,0.147)	0.142(0.126,0.157)	0.115(0.103,0.128)	0.122(0.11,0.136)	0.122(0.112,0.135)	0.137(0.128,0.145)	0.13(0.116,0.145)		500	0.2	0.4
47	0.16(0.142,0.18)	0.162(0.146,0.181)	0.183(0.166,0.201)	0.151(0.137,0.165)	0.15(0.136,0.167)	0.151(0.135,0.169)	0.162(0.15,0.174)	0.163(0.145,0.183)		500	0.2	0.6
48	0.24(0.218,0.261)	0.223(0.196,0.251)	0.226(0.2,0.252)	0.169(0.148,0.19)	0.204(0.182,0.225)	0.2(0.176,0.225)	0.211(0.195,0.227)	0.194(0.17,0.217)		500	0.2	0.8
49	0.128(0.117,0.139)	0.132(0.117,0.147)	0.159(0.143,0.177)	0.127(0.114,0.141)	0.126(0.115,0.137)	0.129(0.118,0.142)	0.159(0.148,0.17)	0.143(0.128,0.159)		500	0.3	0.2
50	0.164(0.147,0.181)	0.167(0.15,0.186)	0.192(0.175,0.21)	0.162(0.145,0.179)	0.16(0.144,0.179)	0.168(0.151,0.185)	0.191(0.18,0.204)	0.17(0.151,0.19)		500	0.3	0.4
51	0.201(0.181,0.221)	0.204(0.186,0.224)	0.226(0.207,0.246)	0.197(0.174,0.219)	0.189(0.172,0.207)	0.192(0.178,0.208)	0.226(0.209,0.242)	0.198(0.179,0.219)		500	0.3	0.6
52	0.301(0.277,0.327)	0.292(0.265,0.317)	0.288(0.26,0.315)	0.256(0.232,0.28)	0.268(0.245,0.293)	0.268(0.241,0.294)	0.29(0.268,0.311)	0.264(0.236,0.291)		500	0.3	0.8
53	0.154(0.141,0.17)	0.181(0.166,0.197)	0.212(0.192,0.233)	0.171(0.155,0.188)	0.154(0.141,0.17)	0.168(0.151,0.185)	0.196(0.182,0.211)	0.179(0.164,0.195)		500	0.4	0.2
54	0.199(0.179,0.22)	0.22(0.197,0.242)	0.255(0.235,0.278)	0.204(0.184,0.222)	0.218(0.195,0.24)	0.215(0.194,0.238)	0.228(0.213,0.243)	0.214(0.194,0.235)		500	0.4	0.4
55	0.223(0.201,0.246)	0.236(0.213,0.258)	0.291(0.264,0.319)	0.242(0.217,0.267)	0.235(0.211,0.258)	0.231(0.21,0.253)	0.281(0.263,0.297)	0.243(0.216,0.269)		500	0.4	0.6
56	0.324(0.288,0.361)	0.368(0.334,0.405)	0.383(0.35,0.417)	0.298(0.266,0.331)	0.307(0.274,0.341)	0.316(0.285,0.347)	0.357(0.332,0.381)	0.301(0.272,0.33)		500	0.4	0.8
57	0.171(0.155,0.188)	0.185(0.166,0.204)	0.229(0.205,0.251)	0.197(0.177,0.216)	0.17(0.154,0.185)	0.181(0.164,0.199)	0.223(0.208,0.237)	0.191(0.171,0.211)		500	0.5	0.2
58	0.244(0.219,0.27)	0.257(0.233,0.283)	0.295(0.269,0.32)	0.258(0.231,0.287)	0.249(0.224,0.28)	0.239(0.216,0.261)	0.29(0.271,0.309)	0.244(0.221,0.266)		500	0.5	0.4
59	0.251(0.223,0.282)	0.274(0.246,0.302)	0.339(0.31,0.367)	0.315(0.288,0.342)	0.276(0.247,0.308)	0.277(0.25,0.306)	0.352(0.331,0.374)	0.254(0.226,0.282)		500	0.5	0.6
60	0.395(0.356,0.435)	0.466(0.427,0.503)	0.489(0.435,0.548)	0.396(0.353,0.439)	0.385(0.348,0.423)	0.4(0.36,0.438)	0.448(0.413,0.483)	0.364(0.328,0.399)		500	0.5	0.8
61	0.047(0.041,0.053)	0.049(0.043,0.055)	0.065(0.059,0.072)	0.053(0.048,0.058)	0.046(0.041,0.051)	0.047(0.041,0.052)	0.057(0.053,0.061)	0.06(0.055,0.066)		1000	0.1	0.2
62	0.062(0.056,0.069)	0.063(0.058,0.069)	0.068(0.062,0.075)	0.059(0.053,0.065)	0.06(0.054,0.066)	0.058(0.051,0.064)	0.067(0.062,0.072)	0.062(0.056,0.068)		1000	0.1	0.4
63	0.078(0.07,0.085)	0.067(0.06,0.074)	0.076(0.067,0.084)	0.072(0.065,0.08)	0.066(0.06,0.074)	0.066(0.059,0.073)	0.084(0.078,0.09)	0.068(0.06,0.075)		1000	0.1	0.6
64	0.119(0.11,0.129)	0.096(0.087,0.105)	0.106(0.096,0.117)	0.096(0.086,0.107)	0.088(0.079,0.097)	0.085(0.077,0.094)	0.101(0.094,0.108)	0.094(0.085,0.103)		1000	0.1	0.8
65	0.074(0.066,0.082)	0.079(0.07,0.087)	0.11(0.101,0.12)	0.075(0.068,0.082)	0.072(0.064,0.08)	0.073(0.065,0.081)	0.091(0.086,0.096)	0.091(0.082,0.1)		1000	0.2	0.2
66	0.1(0.09,0.111)	0.098(0.088,0.109)	0.139(0.129,0.149)	0.099(0.09,0.109)	0.099(0.089,0.109)	0.1(0.091,0.111)	0.114(0.105,0.124)	0.113(0.103,0.123)		1000	0.2	0.4
67	0.121(0.112,0.131)	0.118(0.107,0.129)	0.144(0.134,0.155)	0.108(0.098,0.119)	0.112(0.101,0.124)	0.115(0.105,0.125)	0.139(0.129,0.148)	0.122(0.111,0.132)		1000	0.2	0.6
68	0.175(0.159,0.191)	0.157(0.141,0.173)	0.162(0.147,0.176)	0.147(0.133,0.162)	0.139(0.123,0.153)	0.136(0.122,0.149)	0.166(0.157,0.175)	0.14(0.126,0.154)		1000	0.2	0.8
69	0.092(0.082,0.103)	0.1(0.092,0.11)	0.124(0.114,0.134)	0.109(0.098,0.121)	0.092(0.082,0.102)	0.097(0.088,0.107)	0.123(0.115,0.13)	0.11(0.099,0.121)		1000	0.3	0.2
70	0.118(0.106,0.131)	0.123(0.111,0.136)	0.172(0.158,0.186)	0.125(0.113,0.137)	0.12(0.108,0.133)	0.125(0.112,0.139)	0.167(0.156,0.18)	0.141(0.128,0.154)		1000	0.3	0.4
71	0.144(0.129,0.159)	0.142(0.129,0.155)	0.19(0.176,0.205)	0.154(0.138,0.17)	0.13(0.117,0.143)	0.141(0.129,0.154)	0.186(0.175,0.197)	0.153(0.139,0.166)		1000	0.3	0.6
72	0.245(0.224,0.265)	0.236(0.215,0.258)	0.241(0.221,0.263)	0.199(0.181,0.219)	0.197(0.177,0.218)	0.202(0.18,0.224)	0.226(0.213,0.242)	0.199(0.18,0.22)		1000	0.3	0.8
73	0.119(0.106,0.131)	0.124(0.112,0.136)	0.165(0.153,0.179)	0.113(0.101,0.127)	0.119(0.107,0.132)	0.119(0.107,0.132)	0.153(0.143,0.162)	0.144(0.129,0.159)		1000	0.4	0.2
74	0.139(0.126,0.154)	0.168(0.154,0.184)	0.211(0.197,0.227)	0.161(0.146,0.177)	0.155(0.141,0.17)	0.159(0.145,0.174)	0.208(0.195,0.221)	0.17(0.155,0.186)		1000	0.4	0.4
75	0.186(0.169,0.203)	0.212(0.196,0.23)	0.253(0.237,0.268)	0.19(0.171,0.21)	0.218(0.201,0.236)	0.228(0.209,0.246)	0.25(0.235,0.263)	0.213(0.196,0.231)		1000	0.4	0.6
76	0.286(0.262,0.31)	0.297(0.271,0.321)	0.317(0.293,0.342)	0.263(0.238,0.289)	0.263(0.24,0.285)	0.271(0.247,0.295)	0.309(0.291,0.327)	0.258(0.234,0.281)		1000	0.4	0.8
77	0.133(0.118,0.148)	0.148(0.133,0.164)	0.196(0.18,0.211)	0.152(0.138,0.167)	0.136(0.121,0.15)	0.145(0.131,0.158)	0.177(0.165,0.189)	0.159(0.145,0.172)		1000	0.5	0.2
78	0.15(0.135,0.164)	0.197(0.181,0.213)	0.26(0.241,0.279)	0.213(0.196,0.233)	0.187(0.171,0.203)	0.204(0.186,0.222)	0.252(0.239,0.265)	0.199(0.183,0.216)		1000	0.5	0.4
79	0.223(0.202,0.246)	0.261(0.237,0.286)	0.307(0.285,0.328)	0.259(0.235,0.284)	0.256(0.231,0.281)	0.282(0.257,0.308)	0.332(0.315,0.352)	0.25(0.23,0.27)		1000	0.5	0.6
80	0.302(0.277,0.328)	0.386(0.355,0.416)	0.384(0.357,0.413)	0.342(0.309,0.376)	0.311(0.285,0.338)	0.356(0.326,0.386)	0.402(0.378,0.424)	0.306(0.28,0.333)		1000	0.5	0.8
