# Supplementary material for: A simulation study on missing data imputation for dichotomous variables using statistical and machine learning methods
Source: Sci Rep. 2023 Jun 9;13:9432. doi: 10.1038/s41598-023-36509-2 (PMC10256703; doi:10.1038/s41598-023-36509-2)
Supplement: Supplementary file 1 — Supplementary Information 1. [file 41598_2023_36509_MOESM1_ESM.zip › bivariate_mnar37_MAE_table.csv]

	mode	knn	rf	cart	svm	bpnn	mi	logreg		N	MR	r
1	0.131(0.119,0.144)	0.15(0.133,0.17)	0.162(0.144,0.184)	0.138(0.125,0.151)	0.134(0.12,0.15)	0.144(0.128,0.161)	0.15(0.14,0.16)	0.16(0.142,0.178)		120	0.1	0.2
2	0.138(0.125,0.152)	0.18(0.158,0.201)	0.172(0.154,0.19)	0.16(0.143,0.178)	0.157(0.141,0.174)	0.159(0.144,0.175)	0.173(0.16,0.186)	0.168(0.151,0.185)		120	0.1	0.4
3	0.188(0.168,0.209)	0.212(0.189,0.236)	0.212(0.19,0.239)	0.175(0.154,0.197)	0.185(0.164,0.209)	0.186(0.164,0.21)	0.198(0.183,0.216)	0.203(0.181,0.227)		120	0.1	0.6
4	0.237(0.211,0.266)	0.34(0.301,0.382)	0.313(0.277,0.347)	0.285(0.249,0.323)	0.28(0.241,0.318)	0.273(0.231,0.311)	0.299(0.271,0.325)	0.311(0.269,0.352)		120	0.1	0.8
5	0.178(0.159,0.199)	0.205(0.183,0.23)	0.247(0.222,0.275)	0.182(0.163,0.201)	0.171(0.152,0.19)	0.185(0.166,0.205)	0.231(0.216,0.246)	0.243(0.217,0.27)		120	0.2	0.2
6	0.187(0.164,0.209)	0.23(0.204,0.256)	0.259(0.23,0.292)	0.218(0.194,0.245)	0.206(0.182,0.234)	0.223(0.199,0.247)	0.266(0.245,0.284)	0.264(0.232,0.296)		120	0.2	0.4
7	0.24(0.217,0.266)	0.3(0.267,0.334)	0.316(0.281,0.35)	0.273(0.244,0.303)	0.281(0.253,0.309)	0.272(0.238,0.303)	0.323(0.296,0.35)	0.29(0.259,0.324)		120	0.2	0.6
8	0.36(0.314,0.407)	0.555(0.488,0.624)	0.438(0.385,0.494)	0.396(0.348,0.45)	0.428(0.377,0.486)	0.421(0.371,0.474)	0.438(0.4,0.477)	0.459(0.4,0.522)		120	0.2	0.8
9	0.199(0.18,0.219)	0.292(0.265,0.318)	0.334(0.296,0.372)	0.227(0.203,0.251)	0.23(0.2,0.257)	0.265(0.237,0.295)	0.294(0.272,0.315)	0.302(0.273,0.33)		120	0.3	0.2
10	0.275(0.246,0.307)	0.316(0.28,0.354)	0.34(0.3,0.384)	0.296(0.264,0.325)	0.269(0.238,0.304)	0.299(0.266,0.336)	0.336(0.313,0.358)	0.325(0.289,0.362)		120	0.3	0.4
11	0.33(0.296,0.362)	0.424(0.381,0.47)	0.387(0.342,0.44)	0.374(0.334,0.416)	0.356(0.322,0.395)	0.367(0.331,0.404)	0.378(0.351,0.406)	0.374(0.331,0.414)		120	0.3	0.6
12	0.449(0.397,0.504)	0.639(0.569,0.719)	0.554(0.493,0.619)	0.472(0.417,0.533)	0.537(0.462,0.618)	0.524(0.455,0.604)	0.514(0.474,0.557)	0.516(0.453,0.592)		120	0.3	0.8
13	0.251(0.225,0.28)	0.286(0.259,0.315)	0.353(0.314,0.396)	0.267(0.24,0.297)	0.252(0.22,0.287)	0.322(0.289,0.358)	0.337(0.313,0.363)	0.352(0.317,0.389)		120	0.4	0.2
14	0.274(0.244,0.301)	0.341(0.303,0.385)	0.424(0.373,0.483)	0.322(0.29,0.357)	0.333(0.296,0.373)	0.346(0.307,0.388)	0.423(0.391,0.454)	0.386(0.348,0.426)		120	0.4	0.4
15	0.345(0.31,0.384)	0.453(0.402,0.506)	0.657(0.528,0.848)	0.365(0.322,0.411)	0.554(0.437,0.75)	0.449(0.395,0.5)	0.462(0.427,0.499)	0.605(0.482,0.799)		120	0.4	0.6
16	0.478(0.428,0.53)	0.685(0.594,0.78)	0.764(0.568,1.063)	0.595(0.531,0.669)	0.723(0.578,0.946)	0.645(0.562,0.735)	0.597(0.549,0.651)	0.733(0.57,0.986)		120	0.4	0.8
17	0.269(0.24,0.299)	0.362(0.323,0.4)	0.46(0.409,0.509)	0.381(0.34,0.423)	0.333(0.3,0.369)	0.376(0.341,0.415)	0.391(0.367,0.419)	0.423(0.381,0.465)		120	0.5	0.2
18	0.348(0.311,0.388)	0.449(0.408,0.489)	0.814(0.461,1.321)	0.419(0.369,0.467)	0.406(0.364,0.453)	0.419(0.375,0.465)	0.467(0.433,0.498)	0.434(0.395,0.479)		120	0.5	0.4
19	0.399(0.352,0.449)	0.554(0.483,0.625)	0.996(0.624,1.513)	0.498(0.44,0.555)	0.506(0.442,0.57)	0.505(0.449,0.565)	0.571(0.527,0.62)	0.521(0.469,0.578)		120	0.5	0.6
20	0.562(0.496,0.632)	0.821(0.744,0.894)	1.238(0.955,1.647)	0.675(0.599,0.757)	0.968(0.762,1.266)	0.919(0.724,1.193)	0.771(0.686,0.874)	0.863(0.721,1.047)		120	0.5	0.8
21	0.084(0.077,0.093)	0.102(0.091,0.113)	0.121(0.11,0.134)	0.095(0.086,0.104)	0.088(0.08,0.096)	0.085(0.077,0.095)	0.122(0.113,0.13)	0.128(0.115,0.143)		200	0.1	0.2
22	0.096(0.086,0.106)	0.121(0.108,0.137)	0.133(0.119,0.148)	0.124(0.109,0.137)	0.1(0.089,0.111)	0.104(0.094,0.115)	0.132(0.124,0.14)	0.131(0.118,0.144)		200	0.1	0.4
23	0.109(0.098,0.12)	0.177(0.157,0.197)	0.167(0.151,0.184)	0.135(0.119,0.152)	0.141(0.127,0.155)	0.153(0.137,0.171)	0.155(0.143,0.167)	0.173(0.153,0.193)		200	0.1	0.6
24	0.159(0.14,0.181)	0.245(0.221,0.269)	0.213(0.191,0.235)	0.196(0.171,0.224)	0.192(0.17,0.217)	0.184(0.164,0.206)	0.192(0.177,0.209)	0.203(0.178,0.228)		200	0.1	0.8
25	0.128(0.114,0.14)	0.152(0.137,0.167)	0.176(0.158,0.195)	0.143(0.128,0.157)	0.129(0.116,0.142)	0.13(0.115,0.145)	0.172(0.162,0.183)	0.158(0.138,0.176)		200	0.2	0.2
26	0.157(0.142,0.172)	0.194(0.168,0.216)	0.207(0.187,0.227)	0.176(0.157,0.196)	0.163(0.144,0.181)	0.18(0.16,0.202)	0.199(0.187,0.211)	0.194(0.173,0.215)		200	0.2	0.4
27	0.192(0.172,0.212)	0.267(0.238,0.294)	0.264(0.235,0.294)	0.212(0.191,0.235)	0.221(0.195,0.246)	0.224(0.199,0.25)	0.244(0.226,0.262)	0.228(0.202,0.253)		200	0.2	0.6
28	0.231(0.207,0.256)	0.401(0.361,0.443)	0.359(0.323,0.399)	0.272(0.241,0.303)	0.294(0.263,0.326)	0.278(0.246,0.313)	0.313(0.29,0.338)	0.328(0.293,0.364)		200	0.2	0.8
29	0.149(0.133,0.164)	0.2(0.179,0.225)	0.225(0.202,0.246)	0.173(0.154,0.192)	0.166(0.149,0.184)	0.185(0.164,0.209)	0.218(0.201,0.234)	0.21(0.188,0.235)		200	0.3	0.2
30	0.177(0.159,0.194)	0.235(0.209,0.263)	0.27(0.244,0.298)	0.202(0.181,0.223)	0.202(0.179,0.227)	0.201(0.177,0.223)	0.245(0.231,0.261)	0.227(0.201,0.255)		200	0.3	0.4
31	0.209(0.188,0.231)	0.315(0.281,0.348)	0.329(0.289,0.37)	0.253(0.225,0.287)	0.259(0.23,0.289)	0.269(0.239,0.304)	0.291(0.271,0.31)	0.279(0.247,0.316)		200	0.3	0.6
32	0.317(0.285,0.352)	0.433(0.391,0.477)	0.387(0.346,0.43)	0.368(0.322,0.417)	0.339(0.302,0.377)	0.337(0.302,0.372)	0.355(0.328,0.381)	0.355(0.314,0.398)		200	0.3	0.8
33	0.188(0.169,0.206)	0.23(0.206,0.255)	0.293(0.26,0.33)	0.221(0.199,0.243)	0.22(0.194,0.245)	0.226(0.199,0.254)	0.258(0.24,0.275)	0.254(0.227,0.283)		200	0.4	0.2
34	0.214(0.191,0.237)	0.301(0.275,0.332)	0.346(0.309,0.384)	0.287(0.256,0.321)	0.266(0.24,0.294)	0.269(0.239,0.299)	0.298(0.279,0.316)	0.326(0.295,0.359)		200	0.4	0.4
35	0.257(0.227,0.287)	0.373(0.334,0.416)	0.407(0.365,0.444)	0.306(0.275,0.341)	0.322(0.287,0.353)	0.35(0.309,0.388)	0.351(0.328,0.376)	0.353(0.316,0.393)		200	0.4	0.6
36	0.344(0.305,0.389)	0.58(0.518,0.642)	0.53(0.472,0.588)	0.433(0.381,0.486)	0.463(0.411,0.517)	0.477(0.432,0.525)	0.465(0.432,0.503)	0.462(0.414,0.512)		200	0.4	0.8
37	0.191(0.17,0.213)	0.28(0.252,0.309)	0.307(0.275,0.342)	0.279(0.253,0.303)	0.251(0.226,0.278)	0.289(0.259,0.319)	0.299(0.278,0.322)	0.301(0.277,0.328)		200	0.5	0.2
38	0.251(0.229,0.276)	0.33(0.296,0.365)	0.399(0.352,0.449)	0.317(0.285,0.352)	0.315(0.282,0.346)	0.322(0.29,0.354)	0.36(0.337,0.382)	0.317(0.284,0.348)		200	0.5	0.4
39	0.302(0.265,0.334)	0.428(0.388,0.468)	0.482(0.428,0.544)	0.357(0.32,0.393)	0.401(0.356,0.445)	0.361(0.322,0.401)	0.423(0.395,0.452)	0.417(0.37,0.465)		200	0.5	0.6
40	0.429(0.38,0.479)	0.6(0.538,0.666)	0.618(0.547,0.703)	0.556(0.489,0.624)	0.494(0.437,0.559)	0.532(0.477,0.589)	0.558(0.516,0.602)	0.508(0.456,0.566)		200	0.5	0.8
41	0.058(0.053,0.064)	0.071(0.065,0.078)	0.081(0.072,0.091)	0.057(0.051,0.064)	0.057(0.052,0.062)	0.06(0.053,0.066)	0.078(0.073,0.082)	0.082(0.075,0.09)		500	0.1	0.2
42	0.057(0.051,0.064)	0.087(0.077,0.096)	0.091(0.082,0.099)	0.064(0.057,0.07)	0.063(0.057,0.069)	0.067(0.06,0.073)	0.082(0.077,0.087)	0.088(0.079,0.097)		500	0.1	0.4
43	0.081(0.072,0.09)	0.121(0.108,0.135)	0.109(0.099,0.119)	0.088(0.078,0.097)	0.091(0.082,0.1)	0.092(0.082,0.102)	0.105(0.097,0.114)	0.105(0.095,0.116)		500	0.1	0.6
44	0.104(0.095,0.114)	0.188(0.169,0.207)	0.134(0.121,0.149)	0.12(0.109,0.132)	0.113(0.101,0.124)	0.111(0.1,0.122)	0.129(0.119,0.139)	0.135(0.121,0.148)		500	0.1	0.8
45	0.08(0.072,0.089)	0.109(0.099,0.12)	0.126(0.114,0.139)	0.089(0.079,0.099)	0.086(0.077,0.096)	0.087(0.078,0.098)	0.114(0.106,0.121)	0.117(0.105,0.129)		500	0.2	0.2
46	0.096(0.087,0.105)	0.111(0.099,0.122)	0.138(0.126,0.152)	0.102(0.091,0.114)	0.099(0.089,0.111)	0.108(0.096,0.12)	0.128(0.12,0.136)	0.122(0.109,0.134)		500	0.2	0.4
47	0.111(0.099,0.123)	0.176(0.159,0.193)	0.17(0.153,0.187)	0.134(0.122,0.147)	0.121(0.109,0.133)	0.13(0.116,0.143)	0.156(0.145,0.167)	0.148(0.131,0.162)		500	0.2	0.6
48	0.161(0.146,0.176)	0.271(0.247,0.296)	0.189(0.168,0.209)	0.173(0.155,0.191)	0.165(0.148,0.181)	0.166(0.15,0.183)	0.191(0.176,0.206)	0.165(0.148,0.183)		500	0.2	0.8
49	0.102(0.091,0.112)	0.126(0.113,0.14)	0.145(0.131,0.159)	0.105(0.094,0.116)	0.105(0.094,0.115)	0.116(0.105,0.127)	0.142(0.134,0.151)	0.136(0.122,0.15)		500	0.3	0.2
50	0.118(0.104,0.133)	0.159(0.144,0.175)	0.187(0.172,0.204)	0.143(0.129,0.159)	0.138(0.122,0.153)	0.137(0.123,0.151)	0.179(0.167,0.191)	0.163(0.146,0.18)		500	0.3	0.4
51	0.15(0.134,0.167)	0.223(0.199,0.246)	0.2(0.183,0.218)	0.167(0.149,0.185)	0.152(0.137,0.168)	0.154(0.138,0.171)	0.194(0.181,0.209)	0.157(0.14,0.174)		500	0.3	0.6
52	0.208(0.187,0.229)	0.38(0.344,0.414)	0.301(0.271,0.334)	0.222(0.197,0.248)	0.224(0.198,0.252)	0.23(0.203,0.258)	0.248(0.231,0.265)	0.242(0.215,0.269)		500	0.3	0.8
53	0.108(0.095,0.12)	0.157(0.142,0.173)	0.198(0.182,0.215)	0.136(0.123,0.151)	0.124(0.112,0.138)	0.136(0.123,0.15)	0.179(0.168,0.189)	0.179(0.164,0.194)		500	0.4	0.2
54	0.14(0.125,0.155)	0.168(0.15,0.187)	0.218(0.197,0.24)	0.175(0.158,0.194)	0.139(0.125,0.155)	0.161(0.144,0.179)	0.224(0.211,0.238)	0.159(0.141,0.176)		500	0.4	0.4
55	0.178(0.159,0.2)	0.268(0.243,0.295)	0.266(0.24,0.293)	0.208(0.186,0.229)	0.215(0.196,0.236)	0.212(0.194,0.231)	0.269(0.252,0.287)	0.226(0.205,0.246)		500	0.4	0.6
56	0.229(0.203,0.253)	0.454(0.41,0.496)	0.346(0.314,0.379)	0.255(0.226,0.285)	0.276(0.248,0.302)	0.298(0.27,0.326)	0.294(0.277,0.311)	0.296(0.266,0.327)		500	0.4	0.8
57	0.136(0.124,0.149)	0.188(0.171,0.206)	0.217(0.195,0.24)	0.168(0.152,0.185)	0.168(0.152,0.186)	0.176(0.159,0.193)	0.212(0.199,0.225)	0.19(0.174,0.206)		500	0.5	0.2
58	0.149(0.134,0.165)	0.224(0.202,0.247)	0.273(0.248,0.298)	0.188(0.167,0.21)	0.195(0.173,0.216)	0.222(0.2,0.245)	0.272(0.254,0.29)	0.217(0.195,0.241)		500	0.5	0.4
59	0.209(0.188,0.228)	0.299(0.271,0.329)	0.31(0.282,0.338)	0.255(0.231,0.279)	0.229(0.206,0.255)	0.262(0.24,0.286)	0.314(0.294,0.334)	0.268(0.24,0.297)		500	0.5	0.6
60	0.308(0.279,0.337)	0.511(0.46,0.561)	0.486(0.443,0.535)	0.295(0.26,0.334)	0.342(0.305,0.377)	0.36(0.323,0.393)	0.392(0.365,0.417)	0.384(0.344,0.417)		500	0.5	0.8
61	0.037(0.034,0.042)	0.056(0.05,0.061)	0.063(0.056,0.069)	0.043(0.039,0.047)	0.039(0.035,0.044)	0.04(0.036,0.045)	0.056(0.052,0.06)	0.061(0.054,0.067)		1000	0.1	0.2
62	0.048(0.043,0.053)	0.069(0.062,0.076)	0.075(0.069,0.081)	0.048(0.043,0.053)	0.048(0.043,0.053)	0.05(0.044,0.056)	0.064(0.06,0.068)	0.063(0.057,0.069)		1000	0.1	0.4
63	0.06(0.054,0.066)	0.086(0.075,0.095)	0.082(0.074,0.09)	0.065(0.058,0.072)	0.058(0.051,0.064)	0.061(0.056,0.066)	0.073(0.069,0.079)	0.068(0.062,0.075)		1000	0.1	0.6
64	0.075(0.067,0.083)	0.157(0.143,0.173)	0.094(0.085,0.104)	0.09(0.082,0.099)	0.078(0.07,0.087)	0.086(0.078,0.094)	0.086(0.08,0.092)	0.089(0.08,0.097)		1000	0.1	0.8
65	0.057(0.051,0.063)	0.081(0.073,0.089)	0.096(0.088,0.105)	0.061(0.056,0.067)	0.06(0.054,0.066)	0.06(0.054,0.066)	0.087(0.082,0.092)	0.091(0.082,0.099)		1000	0.2	0.2
66	0.064(0.058,0.07)	0.1(0.092,0.109)	0.118(0.108,0.127)	0.077(0.068,0.086)	0.07(0.063,0.077)	0.076(0.068,0.083)	0.109(0.102,0.116)	0.092(0.082,0.102)		1000	0.2	0.4
67	0.088(0.078,0.098)	0.157(0.14,0.173)	0.131(0.12,0.142)	0.1(0.09,0.11)	0.102(0.093,0.112)	0.1(0.091,0.108)	0.125(0.117,0.133)	0.107(0.096,0.118)		1000	0.2	0.6
68	0.133(0.121,0.144)	0.284(0.262,0.305)	0.166(0.151,0.183)	0.112(0.101,0.123)	0.121(0.108,0.134)	0.136(0.123,0.151)	0.15(0.14,0.159)	0.136(0.122,0.149)		1000	0.2	0.8
69	0.064(0.058,0.071)	0.099(0.089,0.109)	0.123(0.112,0.134)	0.075(0.067,0.082)	0.075(0.066,0.083)	0.077(0.07,0.085)	0.122(0.115,0.129)	0.104(0.095,0.114)		1000	0.3	0.2
70	0.081(0.074,0.09)	0.138(0.125,0.152)	0.161(0.146,0.175)	0.104(0.094,0.115)	0.1(0.09,0.11)	0.104(0.094,0.113)	0.15(0.141,0.159)	0.13(0.117,0.142)		1000	0.3	0.4
71	0.114(0.105,0.123)	0.2(0.179,0.219)	0.19(0.175,0.205)	0.137(0.124,0.151)	0.121(0.108,0.133)	0.125(0.111,0.139)	0.166(0.156,0.176)	0.141(0.129,0.155)		1000	0.3	0.6
72	0.166(0.152,0.18)	0.332(0.301,0.364)	0.219(0.2,0.237)	0.171(0.155,0.188)	0.159(0.145,0.174)	0.161(0.145,0.177)	0.194(0.182,0.208)	0.181(0.163,0.202)		1000	0.3	0.8
73	0.077(0.069,0.086)	0.134(0.121,0.147)	0.165(0.152,0.178)	0.097(0.086,0.108)	0.098(0.088,0.108)	0.108(0.095,0.121)	0.153(0.143,0.165)	0.134(0.12,0.148)		1000	0.4	0.2
74	0.097(0.087,0.108)	0.173(0.157,0.19)	0.197(0.181,0.214)	0.136(0.123,0.151)	0.126(0.115,0.138)	0.132(0.12,0.146)	0.196(0.186,0.208)	0.157(0.143,0.171)		1000	0.4	0.4
75	0.148(0.137,0.16)	0.24(0.219,0.263)	0.231(0.211,0.248)	0.154(0.14,0.169)	0.161(0.144,0.18)	0.173(0.155,0.19)	0.217(0.204,0.233)	0.172(0.154,0.191)		1000	0.4	0.6
76	0.202(0.186,0.218)	0.365(0.329,0.404)	0.279(0.258,0.302)	0.214(0.19,0.24)	0.191(0.169,0.213)	0.215(0.193,0.237)	0.275(0.256,0.294)	0.22(0.198,0.242)		1000	0.4	0.8
77	0.1(0.092,0.108)	0.159(0.143,0.173)	0.191(0.172,0.21)	0.132(0.12,0.145)	0.125(0.112,0.14)	0.136(0.122,0.151)	0.171(0.16,0.183)	0.154(0.139,0.17)		1000	0.5	0.2
78	0.119(0.107,0.131)	0.214(0.194,0.233)	0.25(0.234,0.266)	0.161(0.146,0.177)	0.158(0.142,0.175)	0.175(0.158,0.191)	0.246(0.23,0.26)	0.194(0.178,0.211)		1000	0.5	0.4
79	0.15(0.135,0.165)	0.264(0.238,0.288)	0.297(0.278,0.317)	0.188(0.17,0.208)	0.206(0.188,0.228)	0.236(0.217,0.254)	0.266(0.251,0.282)	0.228(0.208,0.247)		1000	0.5	0.6
80	0.239(0.222,0.256)	0.445(0.408,0.481)	0.355(0.33,0.379)	0.266(0.24,0.292)	0.258(0.231,0.284)	0.297(0.273,0.321)	0.346(0.325,0.368)	0.273(0.247,0.297)		1000	0.5	0.8
