# Supplementary material for: A simulation study on missing data imputation for dichotomous variables using statistical and machine learning methods
Source: Sci Rep. 2023 Jun 9;13:9432. doi: 10.1038/s41598-023-36509-2 (PMC10256703; doi:10.1038/s41598-023-36509-2)
Supplement: Supplementary file 1 — Supplementary Information 1. [file 41598_2023_36509_MOESM1_ESM.zip › bivariate_mnar55_MAE_table.csv]

	mode	knn	rf	cart	svm	bpnn	mi	logreg		N	MR	r
1	0.172(0.153,0.192)	0.151(0.137,0.166)	0.146(0.131,0.162)	0.151(0.135,0.168)	0.137(0.123,0.151)	0.138(0.125,0.153)	0.152(0.142,0.163)	0.147(0.132,0.164)		120	0.1	0.2
2	0.22(0.198,0.242)	0.172(0.156,0.19)	0.179(0.159,0.2)	0.176(0.155,0.197)	0.164(0.148,0.181)	0.164(0.148,0.18)	0.181(0.168,0.193)	0.165(0.149,0.181)		120	0.1	0.4
3	0.267(0.238,0.295)	0.194(0.173,0.215)	0.192(0.174,0.211)	0.206(0.183,0.23)	0.188(0.168,0.21)	0.177(0.159,0.195)	0.208(0.194,0.224)	0.184(0.163,0.208)		120	0.1	0.6
4	0.371(0.331,0.416)	0.262(0.23,0.293)	0.279(0.24,0.314)	0.303(0.264,0.343)	0.268(0.236,0.3)	0.273(0.235,0.316)	0.264(0.235,0.298)	0.283(0.249,0.319)		120	0.1	0.8
5	0.236(0.213,0.26)	0.198(0.179,0.218)	0.215(0.192,0.242)	0.207(0.186,0.227)	0.204(0.184,0.225)	0.207(0.186,0.228)	0.211(0.198,0.223)	0.194(0.172,0.216)		120	0.2	0.2
6	0.289(0.264,0.316)	0.258(0.229,0.287)	0.251(0.223,0.284)	0.232(0.21,0.255)	0.276(0.246,0.308)	0.246(0.216,0.277)	0.253(0.236,0.27)	0.242(0.213,0.274)		120	0.2	0.4
7	0.348(0.313,0.386)	0.271(0.24,0.305)	0.276(0.247,0.306)	0.303(0.273,0.333)	0.244(0.218,0.269)	0.252(0.225,0.278)	0.3(0.28,0.32)	0.248(0.222,0.275)		120	0.2	0.6
8	0.463(0.416,0.513)	0.4(0.359,0.442)	0.391(0.348,0.437)	0.384(0.337,0.433)	0.376(0.334,0.42)	0.362(0.322,0.404)	0.402(0.363,0.444)	0.355(0.319,0.394)		120	0.2	0.8
9	0.278(0.248,0.31)	0.275(0.246,0.306)	0.278(0.251,0.305)	0.269(0.242,0.297)	0.277(0.246,0.307)	0.27(0.242,0.3)	0.27(0.254,0.289)	0.265(0.238,0.293)		120	0.3	0.2
10	0.351(0.315,0.389)	0.317(0.281,0.354)	0.316(0.28,0.354)	0.323(0.293,0.353)	0.316(0.28,0.352)	0.31(0.275,0.348)	0.333(0.312,0.355)	0.29(0.257,0.323)		120	0.3	0.4
11	0.431(0.388,0.477)	0.405(0.37,0.446)	0.395(0.353,0.438)	0.37(0.335,0.406)	0.365(0.328,0.406)	0.352(0.319,0.388)	0.379(0.354,0.405)	0.374(0.339,0.413)		120	0.3	0.6
12	0.722(0.578,0.942)	0.541(0.484,0.602)	0.566(0.492,0.651)	0.542(0.481,0.605)	0.481(0.428,0.538)	0.494(0.437,0.555)	0.507(0.469,0.548)	0.502(0.448,0.565)		120	0.3	0.8
13	0.366(0.331,0.401)	0.346(0.31,0.383)	0.361(0.324,0.405)	0.329(0.296,0.363)	0.374(0.338,0.41)	0.332(0.298,0.365)	0.33(0.308,0.358)	0.343(0.307,0.374)		120	0.4	0.2
14	0.446(0.402,0.488)	0.379(0.346,0.415)	0.421(0.38,0.466)	0.393(0.353,0.428)	0.401(0.363,0.439)	0.373(0.338,0.41)	0.375(0.346,0.402)	0.367(0.337,0.4)		120	0.4	0.4
15	0.476(0.428,0.531)	0.45(0.398,0.504)	0.494(0.424,0.57)	0.455(0.408,0.507)	0.453(0.398,0.509)	0.451(0.398,0.509)	0.461(0.429,0.493)	0.43(0.384,0.477)		120	0.4	0.6
16	0.707(0.634,0.783)	0.663(0.597,0.733)	0.866(0.654,1.226)	0.771(0.637,0.973)	0.675(0.609,0.749)	0.627(0.556,0.695)	0.602(0.553,0.653)	0.592(0.534,0.654)		120	0.4	0.8
17	0.419(0.375,0.46)	0.417(0.372,0.461)	0.426(0.381,0.472)	0.44(0.397,0.482)	0.428(0.385,0.472)	0.371(0.336,0.406)	0.354(0.331,0.378)	0.337(0.305,0.371)		120	0.5	0.2
18	0.491(0.44,0.539)	0.437(0.393,0.477)	0.491(0.427,0.561)	0.554(0.44,0.758)	0.448(0.401,0.493)	0.415(0.372,0.456)	0.434(0.406,0.463)	0.379(0.336,0.422)		120	0.5	0.4
19	0.612(0.553,0.669)	0.507(0.448,0.562)	0.581(0.509,0.645)	0.522(0.461,0.581)	0.519(0.458,0.576)	0.494(0.436,0.553)	0.544(0.501,0.585)	0.532(0.474,0.587)		120	0.5	0.6
20	1.268(0.895,1.714)	0.705(0.624,0.776)	1.06(0.723,1.544)	0.735(0.657,0.815)	0.736(0.651,0.82)	0.692(0.608,0.777)	0.698(0.643,0.751)	0.704(0.623,0.791)		120	0.5	0.8
21	0.125(0.113,0.138)	0.119(0.109,0.131)	0.111(0.101,0.12)	0.104(0.093,0.115)	0.112(0.101,0.123)	0.114(0.102,0.126)	0.109(0.103,0.117)	0.113(0.102,0.124)		200	0.1	0.2
22	0.157(0.141,0.174)	0.137(0.122,0.153)	0.125(0.113,0.139)	0.133(0.117,0.149)	0.127(0.115,0.138)	0.127(0.116,0.139)	0.13(0.122,0.138)	0.128(0.116,0.14)		200	0.1	0.4
23	0.19(0.173,0.207)	0.15(0.134,0.168)	0.137(0.122,0.153)	0.151(0.136,0.169)	0.138(0.123,0.154)	0.129(0.115,0.143)	0.15(0.14,0.163)	0.124(0.111,0.138)		200	0.1	0.6
24	0.265(0.24,0.293)	0.222(0.194,0.254)	0.195(0.171,0.219)	0.193(0.17,0.221)	0.186(0.168,0.206)	0.189(0.163,0.215)	0.199(0.181,0.22)	0.197(0.17,0.225)		200	0.1	0.8
25	0.184(0.164,0.202)	0.173(0.156,0.189)	0.17(0.152,0.188)	0.149(0.133,0.166)	0.169(0.152,0.184)	0.173(0.151,0.192)	0.163(0.153,0.174)	0.166(0.147,0.185)		200	0.2	0.2
26	0.229(0.208,0.251)	0.197(0.176,0.22)	0.197(0.178,0.217)	0.171(0.152,0.19)	0.188(0.168,0.209)	0.191(0.171,0.213)	0.185(0.172,0.196)	0.192(0.173,0.212)		200	0.2	0.4
27	0.266(0.235,0.302)	0.233(0.21,0.255)	0.224(0.2,0.25)	0.232(0.208,0.257)	0.218(0.194,0.244)	0.218(0.196,0.241)	0.228(0.211,0.246)	0.216(0.193,0.24)		200	0.2	0.6
28	0.405(0.366,0.441)	0.336(0.297,0.373)	0.299(0.265,0.336)	0.308(0.274,0.341)	0.278(0.248,0.31)	0.286(0.255,0.317)	0.312(0.288,0.343)	0.276(0.242,0.312)		200	0.2	0.8
29	0.26(0.234,0.29)	0.216(0.187,0.241)	0.217(0.191,0.243)	0.229(0.206,0.253)	0.218(0.195,0.243)	0.218(0.191,0.244)	0.209(0.194,0.224)	0.194(0.169,0.219)		200	0.3	0.2
30	0.302(0.271,0.334)	0.254(0.228,0.285)	0.259(0.234,0.287)	0.212(0.187,0.236)	0.251(0.227,0.276)	0.254(0.229,0.279)	0.251(0.234,0.268)	0.242(0.217,0.268)		200	0.3	0.4
31	0.343(0.312,0.374)	0.262(0.235,0.295)	0.291(0.262,0.321)	0.265(0.234,0.295)	0.273(0.244,0.304)	0.254(0.227,0.281)	0.285(0.269,0.303)	0.242(0.218,0.267)		200	0.3	0.6
32	0.48(0.429,0.536)	0.402(0.357,0.452)	0.391(0.349,0.438)	0.377(0.332,0.422)	0.349(0.313,0.388)	0.368(0.324,0.416)	0.392(0.367,0.419)	0.343(0.306,0.38)		200	0.3	0.8
33	0.297(0.271,0.326)	0.295(0.272,0.32)	0.287(0.251,0.324)	0.247(0.224,0.27)	0.282(0.256,0.308)	0.265(0.242,0.292)	0.26(0.243,0.279)	0.262(0.237,0.285)		200	0.4	0.2
34	0.328(0.297,0.36)	0.312(0.283,0.341)	0.326(0.296,0.359)	0.287(0.257,0.318)	0.298(0.268,0.333)	0.285(0.258,0.314)	0.301(0.279,0.324)	0.271(0.246,0.297)		200	0.4	0.4
35	0.421(0.379,0.468)	0.361(0.324,0.406)	0.351(0.315,0.389)	0.319(0.282,0.354)	0.352(0.315,0.393)	0.329(0.293,0.367)	0.351(0.327,0.377)	0.317(0.279,0.354)		200	0.4	0.6
36	0.536(0.483,0.587)	0.487(0.439,0.537)	0.491(0.43,0.548)	0.467(0.421,0.519)	0.445(0.397,0.496)	0.469(0.42,0.52)	0.498(0.459,0.536)	0.436(0.389,0.485)		200	0.4	0.8
37	0.293(0.262,0.328)	0.299(0.269,0.334)	0.317(0.282,0.354)	0.32(0.287,0.354)	0.297(0.266,0.332)	0.284(0.251,0.319)	0.28(0.263,0.298)	0.253(0.22,0.289)		200	0.5	0.2
38	0.393(0.355,0.43)	0.377(0.343,0.41)	0.398(0.351,0.442)	0.318(0.283,0.351)	0.355(0.32,0.389)	0.373(0.334,0.411)	0.344(0.321,0.367)	0.327(0.295,0.363)		200	0.5	0.4
39	0.494(0.442,0.547)	0.454(0.41,0.498)	0.577(0.513,0.645)	0.437(0.39,0.486)	0.474(0.423,0.523)	0.449(0.405,0.492)	0.449(0.42,0.478)	0.407(0.369,0.448)		200	0.5	0.6
40	0.578(0.524,0.634)	0.589(0.534,0.638)	0.639(0.576,0.7)	0.538(0.481,0.596)	0.528(0.473,0.582)	0.524(0.472,0.577)	0.569(0.527,0.61)	0.502(0.448,0.555)		200	0.5	0.8
41	0.08(0.071,0.089)	0.073(0.065,0.081)	0.067(0.061,0.073)	0.07(0.063,0.077)	0.064(0.058,0.071)	0.066(0.059,0.073)	0.069(0.065,0.074)	0.065(0.059,0.072)		500	0.1	0.2
42	0.101(0.092,0.111)	0.08(0.072,0.088)	0.081(0.073,0.088)	0.08(0.072,0.089)	0.078(0.07,0.086)	0.072(0.065,0.079)	0.084(0.078,0.09)	0.076(0.07,0.084)		500	0.1	0.4
43	0.127(0.115,0.139)	0.106(0.096,0.117)	0.102(0.093,0.113)	0.091(0.083,0.101)	0.098(0.089,0.107)	0.094(0.085,0.104)	0.092(0.085,0.1)	0.093(0.084,0.102)		500	0.1	0.6
44	0.191(0.174,0.209)	0.148(0.132,0.164)	0.112(0.1,0.125)	0.114(0.103,0.124)	0.107(0.097,0.118)	0.11(0.098,0.121)	0.13(0.121,0.14)	0.101(0.091,0.112)		500	0.1	0.8
45	0.117(0.104,0.129)	0.104(0.092,0.114)	0.101(0.09,0.112)	0.105(0.094,0.115)	0.097(0.085,0.107)	0.102(0.092,0.112)	0.118(0.111,0.125)	0.096(0.086,0.106)		500	0.2	0.2
46	0.152(0.137,0.168)	0.111(0.099,0.123)	0.124(0.111,0.137)	0.11(0.099,0.121)	0.112(0.1,0.124)	0.105(0.092,0.118)	0.118(0.111,0.126)	0.101(0.088,0.112)		500	0.2	0.4
47	0.196(0.178,0.214)	0.153(0.137,0.169)	0.156(0.141,0.171)	0.132(0.119,0.145)	0.134(0.121,0.149)	0.138(0.124,0.153)	0.148(0.139,0.157)	0.134(0.12,0.149)		500	0.2	0.6
48	0.28(0.257,0.304)	0.241(0.217,0.266)	0.214(0.193,0.233)	0.195(0.174,0.215)	0.182(0.164,0.199)	0.18(0.162,0.201)	0.192(0.178,0.206)	0.171(0.152,0.19)		500	0.2	0.8
49	0.154(0.139,0.171)	0.145(0.132,0.159)	0.141(0.127,0.155)	0.133(0.118,0.148)	0.131(0.117,0.145)	0.131(0.119,0.146)	0.143(0.133,0.154)	0.127(0.114,0.139)		500	0.3	0.2
50	0.192(0.174,0.21)	0.163(0.146,0.179)	0.169(0.151,0.186)	0.15(0.137,0.165)	0.156(0.141,0.172)	0.149(0.133,0.166)	0.169(0.157,0.181)	0.144(0.13,0.159)		500	0.3	0.4
51	0.272(0.248,0.296)	0.202(0.183,0.222)	0.197(0.177,0.217)	0.192(0.174,0.212)	0.184(0.167,0.201)	0.19(0.172,0.209)	0.22(0.206,0.234)	0.174(0.158,0.19)		500	0.3	0.6
52	0.338(0.31,0.369)	0.295(0.265,0.326)	0.273(0.249,0.302)	0.224(0.199,0.248)	0.234(0.21,0.258)	0.231(0.208,0.256)	0.269(0.249,0.288)	0.225(0.201,0.249)		500	0.3	0.8
53	0.174(0.154,0.193)	0.173(0.156,0.192)	0.163(0.147,0.18)	0.19(0.173,0.21)	0.172(0.154,0.189)	0.162(0.147,0.176)	0.169(0.158,0.18)	0.147(0.131,0.162)		500	0.4	0.2
54	0.227(0.205,0.249)	0.205(0.185,0.225)	0.219(0.198,0.241)	0.211(0.19,0.233)	0.199(0.181,0.219)	0.18(0.162,0.198)	0.219(0.205,0.233)	0.174(0.16,0.189)		500	0.4	0.4
55	0.322(0.294,0.347)	0.251(0.225,0.277)	0.278(0.253,0.303)	0.226(0.203,0.248)	0.246(0.223,0.271)	0.236(0.213,0.257)	0.268(0.252,0.285)	0.224(0.202,0.244)		500	0.4	0.6
56	0.396(0.364,0.428)	0.373(0.338,0.408)	0.379(0.349,0.41)	0.309(0.277,0.344)	0.321(0.292,0.353)	0.315(0.289,0.341)	0.35(0.322,0.378)	0.303(0.278,0.328)		500	0.4	0.8
57	0.211(0.192,0.233)	0.199(0.178,0.22)	0.198(0.176,0.219)	0.206(0.186,0.227)	0.207(0.186,0.228)	0.202(0.181,0.224)	0.204(0.19,0.218)	0.162(0.144,0.181)		500	0.5	0.2
58	0.256(0.229,0.281)	0.26(0.236,0.284)	0.275(0.25,0.303)	0.249(0.226,0.275)	0.262(0.241,0.284)	0.264(0.241,0.29)	0.273(0.254,0.293)	0.227(0.206,0.251)		500	0.5	0.4
59	0.332(0.294,0.368)	0.337(0.309,0.366)	0.355(0.323,0.387)	0.307(0.277,0.336)	0.323(0.296,0.349)	0.318(0.287,0.348)	0.319(0.3,0.341)	0.279(0.251,0.308)		500	0.5	0.6
60	0.462(0.419,0.506)	0.432(0.391,0.479)	0.456(0.415,0.503)	0.377(0.341,0.413)	0.38(0.346,0.416)	0.371(0.335,0.41)	0.425(0.399,0.451)	0.347(0.314,0.384)		500	0.5	0.8
61	0.07(0.065,0.076)	0.055(0.049,0.06)	0.052(0.047,0.057)	0.051(0.047,0.056)	0.052(0.048,0.057)	0.048(0.043,0.052)	0.055(0.051,0.059)	0.046(0.042,0.051)		1000	0.1	0.2
62	0.083(0.075,0.091)	0.067(0.06,0.074)	0.062(0.055,0.068)	0.056(0.05,0.063)	0.056(0.05,0.062)	0.059(0.053,0.066)	0.062(0.059,0.067)	0.056(0.051,0.062)		1000	0.1	0.4
63	0.109(0.101,0.117)	0.072(0.065,0.081)	0.069(0.061,0.077)	0.062(0.055,0.07)	0.061(0.054,0.068)	0.062(0.055,0.069)	0.074(0.069,0.08)	0.061(0.054,0.068)		1000	0.1	0.6
64	0.143(0.13,0.155)	0.112(0.102,0.123)	0.093(0.084,0.102)	0.086(0.077,0.095)	0.083(0.076,0.092)	0.083(0.075,0.091)	0.096(0.089,0.102)	0.085(0.077,0.093)		1000	0.1	0.8
65	0.088(0.08,0.096)	0.08(0.073,0.087)	0.087(0.08,0.095)	0.076(0.068,0.085)	0.076(0.069,0.083)	0.074(0.066,0.081)	0.081(0.075,0.088)	0.072(0.065,0.079)		1000	0.2	0.2
66	0.124(0.112,0.136)	0.093(0.084,0.102)	0.102(0.093,0.111)	0.089(0.081,0.097)	0.089(0.08,0.098)	0.088(0.08,0.097)	0.118(0.111,0.125)	0.08(0.071,0.089)		1000	0.2	0.4
67	0.169(0.156,0.185)	0.111(0.099,0.124)	0.12(0.109,0.131)	0.104(0.093,0.114)	0.102(0.093,0.112)	0.098(0.089,0.108)	0.121(0.114,0.129)	0.094(0.084,0.104)		1000	0.2	0.6
68	0.246(0.228,0.266)	0.198(0.18,0.216)	0.158(0.144,0.173)	0.13(0.119,0.142)	0.123(0.111,0.135)	0.126(0.113,0.139)	0.16(0.15,0.172)	0.121(0.108,0.134)		1000	0.2	0.8
69	0.124(0.111,0.136)	0.115(0.104,0.125)	0.115(0.104,0.127)	0.109(0.1,0.12)	0.114(0.102,0.126)	0.103(0.092,0.115)	0.115(0.108,0.123)	0.091(0.08,0.102)		1000	0.3	0.2
70	0.164(0.149,0.179)	0.135(0.121,0.149)	0.151(0.137,0.163)	0.123(0.112,0.134)	0.128(0.115,0.139)	0.126(0.114,0.137)	0.143(0.134,0.151)	0.114(0.102,0.127)		1000	0.3	0.4
71	0.217(0.201,0.235)	0.176(0.16,0.192)	0.191(0.176,0.206)	0.142(0.129,0.158)	0.145(0.132,0.158)	0.147(0.132,0.161)	0.185(0.173,0.197)	0.141(0.128,0.154)		1000	0.3	0.6
72	0.316(0.293,0.337)	0.269(0.243,0.294)	0.24(0.221,0.258)	0.177(0.162,0.193)	0.19(0.17,0.208)	0.206(0.186,0.224)	0.22(0.205,0.236)	0.192(0.172,0.213)		1000	0.3	0.8
73	0.144(0.133,0.158)	0.136(0.125,0.149)	0.158(0.146,0.169)	0.133(0.119,0.146)	0.144(0.132,0.159)	0.142(0.13,0.154)	0.144(0.134,0.154)	0.114(0.102,0.126)		1000	0.4	0.2
74	0.194(0.178,0.209)	0.169(0.155,0.185)	0.2(0.187,0.214)	0.169(0.154,0.184)	0.159(0.145,0.173)	0.161(0.146,0.176)	0.188(0.178,0.199)	0.136(0.122,0.148)		1000	0.4	0.4
75	0.266(0.246,0.287)	0.212(0.193,0.232)	0.25(0.231,0.267)	0.196(0.18,0.212)	0.2(0.182,0.217)	0.2(0.183,0.217)	0.249(0.235,0.263)	0.166(0.15,0.181)		1000	0.4	0.6
76	0.356(0.329,0.386)	0.292(0.267,0.321)	0.33(0.307,0.351)	0.262(0.238,0.289)	0.25(0.229,0.27)	0.283(0.261,0.305)	0.311(0.293,0.329)	0.241(0.218,0.262)		1000	0.4	0.8
77	0.164(0.147,0.182)	0.171(0.156,0.186)	0.183(0.168,0.199)	0.171(0.153,0.188)	0.17(0.152,0.187)	0.174(0.157,0.192)	0.172(0.161,0.184)	0.131(0.116,0.145)		1000	0.5	0.2
78	0.216(0.196,0.237)	0.225(0.207,0.245)	0.25(0.235,0.266)	0.225(0.209,0.243)	0.221(0.203,0.24)	0.22(0.203,0.238)	0.242(0.227,0.258)	0.184(0.167,0.203)		1000	0.5	0.4
79	0.298(0.275,0.32)	0.266(0.245,0.288)	0.293(0.275,0.312)	0.258(0.238,0.277)	0.257(0.235,0.278)	0.265(0.245,0.287)	0.331(0.314,0.349)	0.224(0.207,0.242)		1000	0.5	0.6
80	0.411(0.379,0.443)	0.381(0.354,0.407)	0.439(0.41,0.467)	0.325(0.3,0.351)	0.354(0.327,0.386)	0.4(0.372,0.428)	0.403(0.383,0.423)	0.338(0.313,0.362)		1000	0.5	0.8
