# Supplementary material for: A simulation study on missing data imputation for dichotomous variables using statistical and machine learning methods
Source: Sci Rep. 2023 Jun 9;13:9432. doi: 10.1038/s41598-023-36509-2 (PMC10256703; doi:10.1038/s41598-023-36509-2)
Supplement: Supplementary file 1 — Supplementary Information 1. [file 41598_2023_36509_MOESM1_ESM.zip › bivariate_mnar73_MAE_table.csv]

	mode	knn	rf	cart	svm	bpnn	mi	logreg		N	MR	r
1	0.178(0.159,0.198)	0.168(0.151,0.188)	0.18(0.159,0.201)	0.187(0.168,0.207)	0.173(0.155,0.194)	0.172(0.153,0.194)	0.195(0.178,0.212)	0.174(0.155,0.195)		120	0.1	0.2
2	0.212(0.191,0.233)	0.191(0.17,0.213)	0.194(0.17,0.218)	0.192(0.171,0.214)	0.209(0.188,0.23)	0.186(0.164,0.21)	0.19(0.178,0.204)	0.189(0.168,0.213)		120	0.1	0.4
3	0.258(0.231,0.287)	0.23(0.205,0.256)	0.224(0.197,0.252)	0.254(0.228,0.283)	0.241(0.213,0.271)	0.231(0.203,0.262)	0.222(0.205,0.241)	0.22(0.196,0.251)		120	0.1	0.6
4	0.446(0.391,0.516)	0.375(0.326,0.425)	0.325(0.281,0.379)	0.352(0.304,0.405)	0.348(0.292,0.413)	0.325(0.277,0.38)	0.341(0.31,0.368)	0.308(0.26,0.365)		120	0.1	0.8
5	0.294(0.262,0.326)	0.289(0.261,0.32)	0.284(0.253,0.317)	0.307(0.277,0.344)	0.296(0.264,0.328)	0.283(0.252,0.317)	0.289(0.271,0.308)	0.273(0.244,0.302)		120	0.2	0.2
6	0.334(0.303,0.367)	0.333(0.3,0.37)	0.326(0.289,0.363)	0.326(0.288,0.365)	0.353(0.321,0.393)	0.33(0.296,0.369)	0.306(0.288,0.324)	0.306(0.275,0.335)		120	0.2	0.4
7	0.448(0.408,0.485)	0.397(0.359,0.435)	0.351(0.312,0.39)	0.362(0.321,0.407)	0.409(0.364,0.456)	0.371(0.336,0.41)	0.366(0.34,0.393)	0.335(0.299,0.369)		120	0.2	0.6
8	0.586(0.522,0.654)	0.519(0.463,0.577)	0.484(0.431,0.539)	0.504(0.438,0.577)	0.471(0.427,0.519)	0.503(0.435,0.586)	0.473(0.433,0.516)	0.459(0.405,0.518)		120	0.2	0.8
9	0.354(0.317,0.393)	0.367(0.332,0.405)	0.343(0.302,0.382)	0.37(0.331,0.412)	0.357(0.32,0.396)	0.352(0.318,0.388)	0.349(0.327,0.373)	0.339(0.302,0.375)		120	0.3	0.2
10	0.424(0.382,0.464)	0.393(0.345,0.442)	0.377(0.338,0.426)	0.401(0.365,0.442)	0.426(0.382,0.471)	0.381(0.34,0.422)	0.444(0.412,0.475)	0.35(0.306,0.396)		120	0.3	0.4
11	0.549(0.491,0.607)	0.487(0.443,0.538)	0.517(0.455,0.592)	0.513(0.469,0.561)	0.533(0.481,0.59)	0.49(0.432,0.553)	0.486(0.452,0.521)	0.456(0.41,0.51)		120	0.3	0.6
12	0.707(0.632,0.787)	0.667(0.594,0.747)	0.941(0.64,1.405)	0.887(0.658,1.188)	0.784(0.625,1.024)	0.644(0.569,0.723)	0.658(0.601,0.72)	0.708(0.526,1.022)		120	0.3	0.8
13	0.42(0.375,0.471)	0.423(0.375,0.48)	0.4(0.358,0.45)	0.543(0.494,0.593)	0.419(0.374,0.469)	0.423(0.376,0.478)	0.431(0.402,0.463)	0.38(0.337,0.427)		120	0.4	0.2
14	0.581(0.535,0.632)	0.597(0.547,0.648)	0.689(0.493,1.037)	0.499(0.449,0.552)	0.588(0.54,0.637)	0.602(0.556,0.65)	0.501(0.469,0.534)	0.43(0.392,0.466)		120	0.4	0.4
15	0.624(0.562,0.691)	0.61(0.541,0.685)	0.517(0.46,0.576)	0.605(0.54,0.665)	0.608(0.546,0.678)	0.595(0.532,0.665)	0.592(0.549,0.637)	0.509(0.456,0.564)		120	0.4	0.6
16	0.981(0.839,1.175)	0.863(0.762,0.964)	NA(0.772,1.347)	0.977(0.768,1.262)	1.028(0.814,1.314)	0.993(0.821,1.224)	0.754(0.696,0.812)	1.028(0.807,1.289)		120	0.4	0.8
17	0.678(0.545,0.85)	0.663(0.535,0.84)	0.491(0.439,0.555)	0.73(0.58,0.943)	0.678(0.545,0.85)	0.618(0.49,0.793)	0.524(0.496,0.554)	0.511(0.46,0.565)		120	0.5	0.2
18	0.747(0.609,0.941)	0.663(0.581,0.747)	1.296(0.759,1.909)	0.837(0.682,1.045)	0.735(0.603,0.926)	0.7(0.558,0.91)	0.6(0.557,0.649)	0.552(0.494,0.612)		120	0.5	0.4
19	0.98(0.817,1.202)	0.795(0.718,0.88)	1.369(0.862,2.054)	0.827(0.731,0.928)	0.87(0.775,0.976)	0.823(0.741,0.908)	0.683(0.639,0.725)	0.709(0.649,0.776)		120	0.5	0.6
20	1.453(1.145,1.806)	1.084(0.973,1.198)	2.005(1.381,2.696)	1.355(1.027,1.744)	1.335(1.028,1.789)	1.322(0.996,1.801)	0.968(0.865,1.098)	0.934(0.847,1.024)		120	0.5	0.8
21	0.136(0.122,0.151)	0.129(0.115,0.143)	0.127(0.11,0.144)	0.15(0.134,0.166)	0.134(0.12,0.149)	0.129(0.115,0.144)	0.136(0.128,0.144)	0.122(0.108,0.135)		200	0.1	0.2
22	0.166(0.149,0.182)	0.144(0.129,0.161)	0.155(0.139,0.172)	0.155(0.138,0.17)	0.163(0.146,0.179)	0.147(0.131,0.163)	0.167(0.155,0.18)	0.147(0.13,0.165)		200	0.1	0.4
23	0.194(0.171,0.218)	0.189(0.167,0.213)	0.152(0.136,0.169)	0.184(0.166,0.204)	0.184(0.163,0.206)	0.165(0.149,0.182)	0.188(0.174,0.201)	0.159(0.141,0.179)		200	0.1	0.6
24	0.308(0.274,0.347)	0.241(0.211,0.271)	0.205(0.18,0.233)	0.228(0.204,0.252)	0.229(0.201,0.258)	0.223(0.193,0.255)	0.263(0.24,0.287)	0.217(0.188,0.247)		200	0.1	0.8
25	0.223(0.198,0.247)	0.211(0.187,0.236)	0.207(0.183,0.233)	0.219(0.198,0.243)	0.22(0.196,0.244)	0.212(0.187,0.237)	0.206(0.192,0.22)	0.195(0.173,0.22)		200	0.2	0.2
26	0.25(0.226,0.275)	0.235(0.21,0.26)	0.224(0.198,0.251)	0.232(0.208,0.255)	0.239(0.215,0.262)	0.247(0.222,0.271)	0.221(0.208,0.235)	0.211(0.189,0.231)		200	0.2	0.4
27	0.294(0.265,0.325)	0.272(0.244,0.301)	0.242(0.215,0.267)	0.269(0.241,0.299)	0.259(0.23,0.288)	0.244(0.218,0.271)	0.271(0.251,0.295)	0.227(0.205,0.25)		200	0.2	0.6
28	0.456(0.406,0.504)	0.422(0.377,0.468)	0.4(0.354,0.446)	0.386(0.342,0.429)	0.415(0.37,0.461)	0.408(0.358,0.455)	0.353(0.328,0.383)	0.357(0.317,0.392)		200	0.2	0.8
29	0.27(0.239,0.303)	0.275(0.243,0.308)	0.292(0.261,0.322)	0.263(0.234,0.295)	0.272(0.242,0.305)	0.279(0.248,0.314)	0.257(0.24,0.275)	0.261(0.233,0.29)		200	0.3	0.2
30	0.3(0.269,0.33)	0.298(0.27,0.329)	0.305(0.275,0.335)	0.305(0.275,0.337)	0.306(0.276,0.336)	0.297(0.267,0.331)	0.301(0.281,0.32)	0.272(0.247,0.3)		200	0.3	0.4
31	0.333(0.299,0.369)	0.327(0.295,0.364)	0.33(0.3,0.364)	0.357(0.323,0.391)	0.347(0.31,0.385)	0.321(0.291,0.353)	0.351(0.327,0.375)	0.276(0.248,0.305)		200	0.3	0.6
32	0.538(0.484,0.596)	0.509(0.454,0.565)	0.466(0.418,0.517)	0.457(0.412,0.504)	0.508(0.452,0.56)	0.472(0.424,0.527)	0.445(0.413,0.478)	0.4(0.362,0.441)		200	0.3	0.8
33	0.381(0.344,0.416)	0.357(0.319,0.393)	0.332(0.299,0.371)	0.327(0.296,0.356)	0.379(0.343,0.414)	0.374(0.339,0.412)	0.342(0.316,0.367)	0.288(0.257,0.32)		200	0.4	0.2
34	0.417(0.378,0.461)	0.398(0.355,0.447)	0.389(0.348,0.432)	0.398(0.357,0.44)	0.429(0.387,0.473)	0.419(0.38,0.463)	0.364(0.339,0.39)	0.331(0.297,0.368)		200	0.4	0.4
35	0.458(0.409,0.508)	0.443(0.402,0.486)	0.494(0.442,0.551)	0.453(0.407,0.506)	0.448(0.398,0.499)	0.451(0.408,0.496)	0.444(0.411,0.482)	0.409(0.367,0.45)		200	0.4	0.6
36	0.579(0.518,0.638)	0.624(0.563,0.693)	0.736(0.526,1.092)	0.571(0.515,0.629)	0.574(0.512,0.643)	0.538(0.48,0.601)	0.604(0.563,0.649)	0.436(0.386,0.488)		200	0.4	0.8
37	0.444(0.395,0.492)	0.443(0.394,0.493)	0.405(0.355,0.456)	0.477(0.429,0.523)	0.444(0.395,0.492)	0.446(0.4,0.5)	0.416(0.389,0.445)	0.384(0.346,0.427)		200	0.5	0.2
38	0.516(0.46,0.578)	0.521(0.462,0.587)	0.464(0.404,0.525)	0.547(0.49,0.61)	0.514(0.457,0.577)	0.512(0.455,0.574)	0.472(0.44,0.505)	0.403(0.361,0.445)		200	0.5	0.4
39	0.665(0.599,0.734)	0.697(0.634,0.762)	0.908(0.594,1.325)	0.64(0.564,0.71)	0.659(0.594,0.724)	0.68(0.621,0.744)	0.58(0.54,0.62)	0.518(0.469,0.575)		200	0.5	0.6
40	0.959(0.809,1.177)	0.884(0.792,0.988)	NA(0.794,1.558)	0.798(0.659,0.984)	0.888(0.803,0.971)	0.795(0.712,0.877)	0.773(0.706,0.842)	0.699(0.63,0.773)		200	0.5	0.8
41	0.084(0.076,0.093)	0.085(0.076,0.093)	0.082(0.074,0.091)	0.088(0.079,0.097)	0.083(0.074,0.092)	0.082(0.074,0.089)	0.086(0.08,0.092)	0.084(0.075,0.093)		500	0.1	0.2
42	0.127(0.113,0.14)	0.113(0.102,0.123)	0.105(0.095,0.117)	0.087(0.078,0.096)	0.109(0.098,0.12)	0.11(0.1,0.121)	0.105(0.098,0.112)	0.1(0.089,0.11)		500	0.1	0.4
43	0.143(0.129,0.158)	0.117(0.104,0.131)	0.114(0.103,0.127)	0.125(0.112,0.138)	0.119(0.107,0.132)	0.11(0.099,0.123)	0.117(0.109,0.126)	0.099(0.09,0.111)		500	0.1	0.6
44	0.2(0.181,0.222)	0.157(0.142,0.173)	0.136(0.12,0.152)	0.147(0.132,0.162)	0.156(0.141,0.172)	0.14(0.126,0.155)	0.149(0.138,0.161)	0.136(0.12,0.152)		500	0.1	0.8
45	0.139(0.127,0.15)	0.136(0.124,0.147)	0.129(0.117,0.141)	0.125(0.113,0.138)	0.139(0.128,0.151)	0.137(0.125,0.149)	0.138(0.128,0.15)	0.12(0.107,0.132)		500	0.2	0.2
46	0.149(0.133,0.165)	0.143(0.126,0.16)	0.145(0.131,0.159)	0.167(0.15,0.183)	0.145(0.129,0.161)	0.152(0.134,0.168)	0.157(0.146,0.169)	0.133(0.119,0.147)		500	0.2	0.4
47	0.207(0.186,0.228)	0.186(0.167,0.207)	0.194(0.174,0.215)	0.198(0.18,0.218)	0.185(0.167,0.206)	0.173(0.157,0.191)	0.182(0.169,0.196)	0.166(0.151,0.182)		500	0.2	0.6
48	0.311(0.285,0.337)	0.263(0.237,0.289)	0.21(0.188,0.234)	0.225(0.204,0.246)	0.252(0.23,0.275)	0.237(0.215,0.26)	0.243(0.224,0.264)	0.194(0.175,0.215)		500	0.2	0.8
49	0.163(0.146,0.18)	0.161(0.142,0.179)	0.174(0.157,0.193)	0.168(0.148,0.188)	0.164(0.147,0.181)	0.165(0.146,0.184)	0.178(0.166,0.191)	0.161(0.145,0.175)		500	0.3	0.2
50	0.2(0.18,0.221)	0.202(0.183,0.224)	0.203(0.183,0.223)	0.186(0.165,0.207)	0.21(0.189,0.23)	0.199(0.178,0.222)	0.214(0.202,0.227)	0.175(0.157,0.192)		500	0.3	0.4
51	0.245(0.22,0.271)	0.259(0.237,0.281)	0.252(0.228,0.277)	0.271(0.244,0.298)	0.257(0.235,0.28)	0.253(0.229,0.278)	0.247(0.229,0.267)	0.209(0.19,0.233)		500	0.3	0.6
52	0.344(0.314,0.374)	0.331(0.298,0.364)	0.326(0.296,0.357)	0.32(0.293,0.349)	0.334(0.298,0.369)	0.32(0.285,0.357)	0.329(0.304,0.353)	0.252(0.227,0.277)		500	0.3	0.8
53	0.238(0.214,0.262)	0.229(0.205,0.252)	0.224(0.203,0.249)	0.213(0.192,0.236)	0.238(0.214,0.262)	0.233(0.21,0.258)	0.213(0.197,0.228)	0.186(0.167,0.205)		500	0.4	0.2
54	0.251(0.225,0.278)	0.269(0.242,0.301)	0.266(0.245,0.288)	0.275(0.25,0.3)	0.257(0.23,0.286)	0.269(0.241,0.298)	0.287(0.268,0.306)	0.224(0.205,0.244)		500	0.4	0.4
55	0.309(0.278,0.34)	0.351(0.316,0.39)	0.315(0.283,0.349)	0.366(0.337,0.394)	0.346(0.315,0.38)	0.362(0.329,0.394)	0.344(0.32,0.367)	0.259(0.235,0.284)		500	0.4	0.6
56	0.426(0.383,0.47)	0.468(0.43,0.508)	0.44(0.393,0.489)	0.414(0.377,0.454)	0.49(0.443,0.537)	0.48(0.44,0.523)	0.46(0.431,0.491)	0.357(0.323,0.393)		500	0.4	0.8
57	0.298(0.265,0.331)	0.298(0.266,0.33)	0.305(0.271,0.342)	0.291(0.26,0.321)	0.298(0.265,0.331)	0.301(0.267,0.335)	0.278(0.26,0.298)	0.24(0.212,0.265)		500	0.5	0.2
58	0.332(0.294,0.368)	0.331(0.296,0.369)	0.338(0.309,0.37)	0.323(0.286,0.355)	0.331(0.294,0.368)	0.33(0.292,0.369)	0.375(0.349,0.401)	0.299(0.27,0.327)		500	0.5	0.4
59	0.408(0.365,0.449)	0.453(0.42,0.492)	0.375(0.339,0.41)	0.445(0.402,0.488)	0.41(0.372,0.452)	0.443(0.41,0.481)	0.438(0.41,0.468)	0.308(0.276,0.341)		500	0.5	0.6
60	0.549(0.49,0.607)	0.617(0.562,0.676)	0.535(0.492,0.579)	0.617(0.566,0.668)	0.648(0.596,0.703)	0.619(0.564,0.679)	0.606(0.562,0.647)	0.452(0.409,0.502)		500	0.5	0.8
61	0.067(0.059,0.074)	0.064(0.057,0.072)	0.062(0.056,0.068)	0.064(0.057,0.071)	0.067(0.059,0.075)	0.067(0.06,0.074)	0.067(0.062,0.071)	0.059(0.053,0.066)		1000	0.1	0.2
62	0.079(0.071,0.087)	0.074(0.066,0.082)	0.07(0.063,0.078)	0.068(0.061,0.075)	0.077(0.069,0.085)	0.074(0.066,0.081)	0.075(0.071,0.08)	0.063(0.057,0.07)		1000	0.1	0.4
63	0.099(0.089,0.109)	0.091(0.08,0.101)	0.083(0.075,0.093)	0.081(0.073,0.09)	0.086(0.075,0.096)	0.087(0.077,0.098)	0.088(0.081,0.095)	0.077(0.069,0.085)		1000	0.1	0.6
64	0.156(0.141,0.17)	0.118(0.106,0.13)	0.105(0.097,0.115)	0.104(0.093,0.115)	0.105(0.094,0.117)	0.104(0.094,0.114)	0.117(0.109,0.126)	0.095(0.086,0.104)		1000	0.1	0.8
65	0.095(0.085,0.105)	0.101(0.092,0.112)	0.105(0.094,0.117)	0.095(0.085,0.104)	0.095(0.085,0.105)	0.096(0.086,0.107)	0.096(0.089,0.104)	0.089(0.08,0.099)		1000	0.2	0.2
66	0.115(0.104,0.126)	0.106(0.096,0.116)	0.123(0.112,0.135)	0.127(0.115,0.138)	0.106(0.095,0.117)	0.1(0.09,0.11)	0.132(0.125,0.14)	0.104(0.094,0.115)		1000	0.2	0.4
67	0.16(0.146,0.176)	0.135(0.123,0.147)	0.138(0.128,0.149)	0.135(0.121,0.15)	0.14(0.128,0.152)	0.13(0.118,0.142)	0.154(0.145,0.163)	0.111(0.101,0.121)		1000	0.2	0.6
68	0.242(0.221,0.264)	0.199(0.181,0.217)	0.182(0.165,0.199)	0.18(0.164,0.197)	0.18(0.163,0.198)	0.186(0.168,0.202)	0.213(0.2,0.226)	0.148(0.133,0.164)		1000	0.2	0.8
69	0.134(0.121,0.148)	0.143(0.13,0.157)	0.146(0.133,0.16)	0.118(0.107,0.129)	0.135(0.122,0.149)	0.138(0.125,0.153)	0.135(0.124,0.145)	0.122(0.111,0.135)		1000	0.3	0.2
70	0.173(0.155,0.19)	0.178(0.163,0.194)	0.19(0.175,0.205)	0.161(0.146,0.178)	0.172(0.156,0.188)	0.181(0.164,0.197)	0.178(0.168,0.19)	0.157(0.144,0.171)		1000	0.3	0.4
71	0.202(0.184,0.221)	0.2(0.183,0.217)	0.207(0.192,0.225)	0.212(0.195,0.231)	0.203(0.186,0.222)	0.214(0.196,0.233)	0.235(0.22,0.249)	0.177(0.164,0.192)		1000	0.3	0.6
72	0.308(0.28,0.338)	0.297(0.271,0.324)	0.284(0.26,0.307)	0.279(0.252,0.304)	0.277(0.253,0.302)	0.299(0.274,0.326)	0.306(0.287,0.323)	0.228(0.207,0.249)		1000	0.3	0.8
73	0.162(0.145,0.179)	0.167(0.15,0.184)	0.183(0.166,0.2)	0.157(0.141,0.173)	0.162(0.145,0.179)	0.164(0.147,0.181)	0.17(0.159,0.182)	0.145(0.131,0.16)		1000	0.4	0.2
74	0.211(0.192,0.23)	0.217(0.198,0.234)	0.21(0.194,0.226)	0.215(0.194,0.237)	0.212(0.194,0.23)	0.212(0.193,0.231)	0.237(0.223,0.252)	0.173(0.157,0.189)		1000	0.4	0.4
75	0.25(0.226,0.275)	0.292(0.265,0.318)	0.278(0.259,0.298)	0.296(0.271,0.322)	0.31(0.285,0.336)	0.319(0.292,0.344)	0.315(0.297,0.334)	0.225(0.207,0.243)		1000	0.4	0.6
76	0.384(0.352,0.415)	0.42(0.393,0.448)	0.345(0.322,0.37)	0.413(0.382,0.443)	0.432(0.404,0.46)	0.443(0.413,0.472)	0.414(0.388,0.442)	0.281(0.256,0.307)		1000	0.4	0.8
77	0.222(0.201,0.244)	0.223(0.201,0.244)	0.221(0.199,0.241)	0.23(0.206,0.256)	0.222(0.201,0.244)	0.224(0.202,0.246)	0.227(0.213,0.24)	0.187(0.167,0.209)		1000	0.5	0.2
78	0.258(0.232,0.284)	0.269(0.242,0.297)	0.271(0.249,0.291)	0.28(0.256,0.306)	0.258(0.232,0.284)	0.259(0.234,0.285)	0.295(0.279,0.312)	0.227(0.208,0.245)		1000	0.5	0.4
79	0.316(0.288,0.346)	0.378(0.343,0.411)	0.348(0.322,0.374)	0.444(0.413,0.473)	0.347(0.319,0.379)	0.389(0.359,0.422)	0.414(0.392,0.435)	0.295(0.271,0.321)		1000	0.5	0.6
80	0.44(0.4,0.483)	0.566(0.526,0.604)	0.462(0.432,0.493)	0.567(0.527,0.608)	0.586(0.544,0.627)	0.614(0.578,0.651)	0.543(0.515,0.572)	0.369(0.338,0.398)		1000	0.5	0.8
