# Supplementary material for: A simulation study on missing data imputation for dichotomous variables using statistical and machine learning methods
Source: Sci Rep. 2023 Jun 9;13:9432. doi: 10.1038/s41598-023-36509-2 (PMC10256703; doi:10.1038/s41598-023-36509-2)
Supplement: Supplementary file 1 — Supplementary Information 1. [file 41598_2023_36509_MOESM1_ESM.zip › trivariate_mar37_MAE_table.csv]

	mode	knn	rf	cart	svm	bpnn	mi	logreg		N	MR	r
1	0.15(0.136,0.163)	0.172(0.155,0.19)	0.197(0.18,0.217)	0.166(0.15,0.182)	0.156(0.143,0.171)	0.166(0.15,0.183)	0.167(0.158,0.178)	0.185(0.167,0.203)		120	0.1	0.2
2	0.176(0.159,0.194)	0.193(0.175,0.213)	0.178(0.162,0.194)	0.178(0.161,0.196)	0.176(0.159,0.192)	0.175(0.159,0.192)	0.191(0.181,0.203)	0.172(0.156,0.189)		120	0.1	0.4
3	0.212(0.189,0.235)	0.23(0.206,0.255)	0.215(0.193,0.243)	0.217(0.193,0.243)	0.222(0.198,0.248)	0.2(0.177,0.226)	0.217(0.202,0.234)	0.217(0.193,0.241)		120	0.1	0.6
4	0.295(0.264,0.33)	0.337(0.308,0.371)	0.284(0.255,0.313)	0.286(0.258,0.317)	0.292(0.264,0.324)	0.273(0.245,0.306)	0.286(0.262,0.307)	0.289(0.257,0.323)		120	0.1	0.8
5	0.196(0.178,0.214)	0.216(0.197,0.235)	0.239(0.217,0.263)	0.224(0.203,0.247)	0.204(0.185,0.225)	0.212(0.192,0.235)	0.24(0.226,0.255)	0.25(0.228,0.272)		120	0.2	0.2
6	0.261(0.24,0.282)	0.28(0.258,0.303)	0.288(0.264,0.316)	0.258(0.237,0.279)	0.258(0.238,0.279)	0.266(0.241,0.291)	0.278(0.259,0.296)	0.271(0.249,0.292)		120	0.2	0.4
7	0.312(0.279,0.347)	0.351(0.321,0.382)	0.333(0.301,0.367)	0.324(0.296,0.353)	0.325(0.294,0.36)	0.317(0.29,0.346)	0.321(0.303,0.341)	0.32(0.291,0.351)		120	0.2	0.6
8	0.454(0.408,0.506)	0.511(0.463,0.566)	0.468(0.416,0.532)	0.423(0.38,0.469)	0.424(0.379,0.474)	0.439(0.39,0.498)	0.457(0.425,0.494)	0.445(0.398,0.498)		120	0.2	0.8
9	0.279(0.252,0.304)	0.318(0.284,0.352)	0.326(0.297,0.357)	0.299(0.27,0.327)	0.28(0.253,0.308)	0.302(0.274,0.331)	0.323(0.306,0.34)	0.298(0.269,0.329)		120	0.3	0.2
10	0.309(0.281,0.332)	0.319(0.289,0.35)	0.337(0.304,0.368)	0.317(0.289,0.344)	0.319(0.29,0.349)	0.303(0.275,0.331)	0.326(0.307,0.347)	0.31(0.281,0.337)		120	0.3	0.4
11	0.386(0.352,0.422)	0.431(0.401,0.465)	0.479(0.426,0.531)	0.398(0.359,0.439)	0.394(0.356,0.434)	0.366(0.33,0.402)	0.422(0.395,0.453)	0.4(0.358,0.442)		120	0.3	0.6
12	0.543(0.484,0.61)	0.637(0.577,0.703)	0.909(0.586,1.307)	0.542(0.479,0.608)	0.508(0.45,0.567)	0.534(0.472,0.603)	0.56(0.514,0.605)	0.537(0.474,0.602)		120	0.3	0.8
13	0.316(0.289,0.344)	0.358(0.324,0.395)	0.431(0.394,0.469)	0.337(0.306,0.369)	0.325(0.295,0.358)	0.351(0.319,0.39)	0.357(0.337,0.376)	0.379(0.35,0.411)		120	0.4	0.2
14	0.43(0.39,0.47)	0.404(0.366,0.441)	0.473(0.425,0.524)	0.401(0.366,0.441)	0.396(0.356,0.442)	0.406(0.365,0.445)	0.409(0.386,0.436)	0.406(0.363,0.448)		120	0.4	0.4
15	0.426(0.384,0.464)	0.485(0.436,0.532)	0.664(0.508,0.914)	0.446(0.403,0.49)	0.449(0.403,0.496)	0.463(0.412,0.513)	0.464(0.437,0.495)	0.466(0.416,0.515)		120	0.4	0.6
16	0.597(0.544,0.651)	0.687(0.625,0.751)	0.812(0.659,1.079)	0.643(0.583,0.708)	0.636(0.572,0.708)	0.642(0.588,0.709)	0.661(0.616,0.708)	0.622(0.563,0.69)		120	0.4	0.8
17	0.382(0.353,0.411)	0.437(0.404,0.473)	0.471(0.426,0.516)	0.393(0.359,0.427)	0.398(0.363,0.431)	0.423(0.389,0.457)	0.404(0.382,0.429)	0.414(0.375,0.454)		120	0.5	0.2
18	0.423(0.386,0.46)	0.489(0.445,0.534)	0.589(0.531,0.645)	0.477(0.432,0.522)	0.47(0.426,0.511)	0.456(0.412,0.503)	0.47(0.445,0.497)	0.488(0.436,0.537)		120	0.5	0.4
19	0.517(0.469,0.567)	0.615(0.565,0.668)	0.675(0.609,0.749)	0.515(0.467,0.566)	0.534(0.487,0.583)	0.553(0.506,0.604)	0.528(0.499,0.565)	0.562(0.507,0.619)		120	0.5	0.6
20	0.655(0.595,0.723)	0.802(0.727,0.884)	1.625(1.138,2.239)	0.853(0.716,1.036)	0.849(0.716,1.02)	0.799(0.677,0.947)	0.768(0.708,0.829)	0.796(0.688,0.932)		120	0.5	0.8
21	0.119(0.108,0.13)	0.118(0.108,0.128)	0.124(0.112,0.134)	0.121(0.11,0.131)	0.118(0.108,0.129)	0.12(0.11,0.131)	0.134(0.126,0.142)	0.123(0.113,0.134)		200	0.1	0.2
22	0.134(0.121,0.146)	0.139(0.128,0.151)	0.137(0.124,0.15)	0.127(0.114,0.14)	0.131(0.117,0.143)	0.129(0.116,0.141)	0.14(0.131,0.149)	0.138(0.125,0.151)		200	0.1	0.4
23	0.15(0.138,0.164)	0.176(0.159,0.193)	0.176(0.158,0.196)	0.152(0.139,0.166)	0.154(0.14,0.167)	0.157(0.141,0.173)	0.159(0.15,0.169)	0.163(0.147,0.179)		200	0.1	0.6
24	0.239(0.217,0.266)	0.255(0.233,0.279)	0.239(0.216,0.263)	0.214(0.192,0.237)	0.216(0.195,0.239)	0.217(0.196,0.239)	0.204(0.189,0.22)	0.219(0.199,0.241)		200	0.1	0.8
25	0.158(0.143,0.175)	0.175(0.162,0.188)	0.183(0.165,0.202)	0.16(0.146,0.174)	0.161(0.146,0.178)	0.165(0.152,0.181)	0.18(0.171,0.19)	0.163(0.15,0.176)		200	0.2	0.2
26	0.182(0.164,0.199)	0.193(0.178,0.21)	0.219(0.201,0.24)	0.178(0.161,0.194)	0.176(0.16,0.192)	0.176(0.159,0.194)	0.203(0.192,0.215)	0.186(0.17,0.204)		200	0.2	0.4
27	0.235(0.213,0.257)	0.237(0.218,0.257)	0.262(0.238,0.286)	0.236(0.213,0.259)	0.224(0.203,0.246)	0.222(0.201,0.244)	0.234(0.222,0.246)	0.227(0.206,0.247)		200	0.2	0.6
28	0.304(0.27,0.338)	0.369(0.34,0.398)	0.33(0.301,0.359)	0.291(0.264,0.317)	0.286(0.259,0.312)	0.273(0.246,0.299)	0.315(0.295,0.339)	0.326(0.301,0.352)		200	0.2	0.8
29	0.185(0.169,0.201)	0.207(0.189,0.227)	0.22(0.2,0.24)	0.182(0.167,0.198)	0.183(0.167,0.199)	0.189(0.17,0.207)	0.236(0.223,0.249)	0.21(0.19,0.23)		200	0.3	0.2
30	0.235(0.215,0.256)	0.255(0.233,0.277)	0.277(0.25,0.304)	0.256(0.234,0.279)	0.253(0.234,0.272)	0.247(0.226,0.271)	0.243(0.23,0.255)	0.245(0.223,0.267)		200	0.3	0.4
31	0.28(0.251,0.31)	0.324(0.296,0.353)	0.329(0.304,0.36)	0.286(0.263,0.311)	0.284(0.259,0.311)	0.286(0.263,0.311)	0.325(0.3,0.347)	0.276(0.25,0.3)		200	0.3	0.6
32	0.405(0.37,0.442)	0.442(0.397,0.486)	0.434(0.395,0.473)	0.399(0.363,0.439)	0.38(0.342,0.421)	0.393(0.351,0.436)	0.382(0.361,0.404)	0.364(0.326,0.404)		200	0.3	0.8
33	0.267(0.241,0.294)	0.277(0.255,0.301)	0.3(0.275,0.323)	0.27(0.245,0.295)	0.268(0.241,0.292)	0.271(0.245,0.297)	0.269(0.256,0.283)	0.267(0.249,0.284)		200	0.4	0.2
34	0.269(0.249,0.291)	0.276(0.251,0.302)	0.344(0.308,0.378)	0.273(0.25,0.298)	0.272(0.247,0.298)	0.275(0.254,0.298)	0.313(0.296,0.331)	0.278(0.253,0.304)		200	0.4	0.4
35	0.324(0.293,0.355)	0.348(0.318,0.377)	0.415(0.385,0.45)	0.303(0.271,0.331)	0.308(0.277,0.339)	0.32(0.292,0.349)	0.369(0.345,0.392)	0.324(0.295,0.353)		200	0.4	0.6
36	0.447(0.402,0.494)	0.558(0.518,0.603)	0.509(0.455,0.559)	0.437(0.394,0.482)	0.441(0.399,0.484)	0.433(0.391,0.477)	0.457(0.427,0.491)	0.407(0.365,0.452)		200	0.4	0.8
37	0.282(0.263,0.303)	0.3(0.277,0.322)	0.374(0.339,0.412)	0.285(0.26,0.308)	0.282(0.261,0.304)	0.276(0.255,0.298)	0.315(0.298,0.331)	0.299(0.274,0.327)		200	0.5	0.2
38	0.316(0.289,0.344)	0.367(0.331,0.399)	0.414(0.376,0.449)	0.35(0.32,0.38)	0.34(0.312,0.368)	0.334(0.307,0.364)	0.359(0.337,0.384)	0.341(0.314,0.37)		200	0.5	0.4
39	0.357(0.328,0.385)	0.435(0.402,0.468)	0.464(0.421,0.507)	0.372(0.342,0.403)	0.386(0.357,0.417)	0.385(0.358,0.419)	0.425(0.401,0.45)	0.375(0.344,0.41)		200	0.5	0.6
40	0.528(0.483,0.575)	0.691(0.638,0.744)	0.832(0.678,1.086)	0.538(0.49,0.587)	0.551(0.503,0.606)	0.542(0.49,0.6)	0.546(0.514,0.582)	0.54(0.491,0.589)		200	0.5	0.8
41	0.07(0.065,0.076)	0.082(0.076,0.088)	0.088(0.08,0.095)	0.072(0.066,0.078)	0.071(0.065,0.077)	0.072(0.066,0.078)	0.083(0.078,0.088)	0.075(0.068,0.081)		500	0.1	0.2
42	0.077(0.07,0.084)	0.09(0.083,0.098)	0.092(0.085,0.1)	0.078(0.072,0.085)	0.076(0.069,0.083)	0.077(0.07,0.085)	0.094(0.089,0.099)	0.086(0.079,0.092)		500	0.1	0.4
43	0.09(0.082,0.097)	0.107(0.097,0.116)	0.098(0.089,0.106)	0.088(0.081,0.096)	0.09(0.082,0.098)	0.09(0.082,0.098)	0.104(0.099,0.11)	0.1(0.092,0.109)		500	0.1	0.6
44	0.128(0.117,0.138)	0.168(0.155,0.182)	0.13(0.118,0.144)	0.112(0.102,0.123)	0.113(0.103,0.124)	0.108(0.098,0.118)	0.131(0.124,0.139)	0.116(0.105,0.127)		500	0.1	0.8
45	0.098(0.09,0.106)	0.113(0.103,0.123)	0.136(0.127,0.146)	0.101(0.094,0.109)	0.1(0.092,0.108)	0.1(0.092,0.108)	0.116(0.109,0.122)	0.119(0.11,0.128)		500	0.2	0.2
46	0.113(0.104,0.123)	0.127(0.116,0.14)	0.146(0.133,0.158)	0.12(0.109,0.131)	0.116(0.106,0.126)	0.119(0.108,0.13)	0.129(0.122,0.136)	0.12(0.109,0.131)		500	0.2	0.4
47	0.131(0.121,0.141)	0.177(0.162,0.195)	0.149(0.136,0.161)	0.125(0.113,0.136)	0.126(0.114,0.138)	0.125(0.114,0.135)	0.158(0.149,0.169)	0.127(0.117,0.138)		500	0.2	0.6
48	0.182(0.166,0.197)	0.247(0.225,0.269)	0.207(0.191,0.223)	0.184(0.167,0.201)	0.181(0.167,0.198)	0.185(0.169,0.203)	0.188(0.175,0.202)	0.182(0.167,0.195)		500	0.2	0.8
49	0.135(0.125,0.146)	0.143(0.131,0.154)	0.171(0.161,0.183)	0.132(0.122,0.143)	0.132(0.122,0.143)	0.135(0.124,0.146)	0.152(0.144,0.161)	0.141(0.13,0.154)		500	0.3	0.2
50	0.145(0.133,0.156)	0.144(0.133,0.156)	0.193(0.18,0.206)	0.147(0.133,0.159)	0.147(0.133,0.16)	0.14(0.127,0.151)	0.168(0.159,0.178)	0.145(0.133,0.158)		500	0.3	0.4
51	0.18(0.165,0.196)	0.222(0.203,0.24)	0.208(0.192,0.225)	0.176(0.163,0.192)	0.179(0.165,0.193)	0.179(0.165,0.193)	0.196(0.186,0.207)	0.16(0.146,0.174)		500	0.3	0.6
52	0.238(0.217,0.261)	0.353(0.327,0.382)	0.269(0.25,0.29)	0.221(0.205,0.238)	0.214(0.197,0.232)	0.236(0.219,0.254)	0.241(0.228,0.256)	0.224(0.205,0.243)		500	0.3	0.8
53	0.149(0.135,0.165)	0.157(0.143,0.17)	0.193(0.179,0.206)	0.149(0.136,0.163)	0.147(0.133,0.162)	0.149(0.136,0.162)	0.187(0.177,0.198)	0.156(0.142,0.17)		500	0.4	0.2
54	0.164(0.151,0.178)	0.198(0.183,0.215)	0.233(0.214,0.255)	0.178(0.163,0.193)	0.176(0.161,0.191)	0.183(0.169,0.198)	0.21(0.2,0.22)	0.196(0.18,0.211)		500	0.4	0.4
55	0.196(0.179,0.213)	0.271(0.251,0.293)	0.274(0.253,0.294)	0.201(0.184,0.22)	0.204(0.189,0.222)	0.209(0.192,0.228)	0.238(0.224,0.252)	0.215(0.199,0.232)		500	0.4	0.6
56	0.293(0.272,0.314)	0.425(0.391,0.457)	0.365(0.336,0.392)	0.272(0.249,0.299)	0.262(0.239,0.288)	0.287(0.264,0.31)	0.309(0.291,0.328)	0.28(0.254,0.306)		500	0.4	0.8
57	0.176(0.161,0.191)	0.201(0.186,0.218)	0.246(0.226,0.265)	0.183(0.167,0.2)	0.178(0.163,0.192)	0.182(0.166,0.197)	0.21(0.199,0.222)	0.213(0.198,0.229)		500	0.5	0.2
58	0.195(0.18,0.209)	0.23(0.21,0.248)	0.27(0.253,0.289)	0.209(0.194,0.223)	0.207(0.19,0.223)	0.214(0.197,0.231)	0.26(0.246,0.274)	0.217(0.199,0.235)		500	0.5	0.4
59	0.23(0.209,0.252)	0.304(0.279,0.329)	0.328(0.305,0.351)	0.254(0.235,0.275)	0.25(0.229,0.272)	0.259(0.241,0.28)	0.299(0.284,0.314)	0.257(0.236,0.278)		500	0.5	0.6
60	0.301(0.272,0.331)	0.466(0.43,0.501)	0.42(0.388,0.452)	0.289(0.265,0.315)	0.281(0.258,0.305)	0.321(0.298,0.345)	0.378(0.358,0.401)	0.301(0.281,0.322)		500	0.5	0.8
61	0.047(0.043,0.051)	0.053(0.048,0.057)	0.066(0.062,0.071)	0.047(0.044,0.051)	0.048(0.044,0.052)	0.047(0.044,0.052)	0.056(0.053,0.059)	0.058(0.053,0.062)		1000	0.1	0.2
62	0.055(0.05,0.061)	0.066(0.06,0.071)	0.075(0.07,0.081)	0.055(0.05,0.061)	0.056(0.05,0.061)	0.056(0.051,0.062)	0.061(0.058,0.064)	0.065(0.061,0.07)		1000	0.1	0.4
63	0.063(0.057,0.07)	0.089(0.081,0.097)	0.078(0.072,0.084)	0.062(0.057,0.068)	0.063(0.058,0.069)	0.065(0.059,0.07)	0.074(0.069,0.078)	0.065(0.06,0.07)		1000	0.1	0.6
64	0.093(0.084,0.102)	0.144(0.134,0.155)	0.098(0.09,0.107)	0.084(0.076,0.092)	0.087(0.079,0.095)	0.087(0.079,0.096)	0.085(0.08,0.089)	0.086(0.078,0.095)		1000	0.1	0.8
65	0.074(0.068,0.08)	0.078(0.071,0.085)	0.107(0.1,0.114)	0.075(0.069,0.081)	0.074(0.068,0.079)	0.075(0.068,0.08)	0.088(0.084,0.092)	0.081(0.075,0.087)		1000	0.2	0.2
66	0.077(0.07,0.085)	0.101(0.092,0.109)	0.123(0.116,0.131)	0.08(0.072,0.086)	0.079(0.073,0.086)	0.079(0.071,0.086)	0.102(0.096,0.108)	0.093(0.085,0.1)		1000	0.2	0.4
67	0.099(0.091,0.108)	0.127(0.116,0.139)	0.137(0.128,0.146)	0.094(0.086,0.102)	0.096(0.088,0.105)	0.096(0.088,0.104)	0.111(0.105,0.117)	0.1(0.092,0.109)		1000	0.2	0.6
68	0.137(0.126,0.148)	0.227(0.211,0.244)	0.171(0.159,0.184)	0.131(0.117,0.144)	0.123(0.112,0.135)	0.132(0.12,0.145)	0.138(0.131,0.147)	0.134(0.121,0.146)		1000	0.2	0.8
69	0.089(0.082,0.098)	0.103(0.095,0.111)	0.139(0.128,0.15)	0.089(0.082,0.098)	0.09(0.082,0.098)	0.089(0.082,0.098)	0.112(0.106,0.118)	0.113(0.104,0.122)		1000	0.3	0.2
70	0.099(0.092,0.107)	0.126(0.113,0.138)	0.161(0.151,0.17)	0.107(0.098,0.115)	0.108(0.1,0.116)	0.101(0.093,0.108)	0.136(0.129,0.143)	0.11(0.102,0.118)		1000	0.3	0.4
71	0.119(0.108,0.129)	0.185(0.171,0.2)	0.194(0.183,0.206)	0.131(0.122,0.142)	0.125(0.115,0.135)	0.142(0.131,0.153)	0.15(0.143,0.158)	0.136(0.127,0.146)		1000	0.3	0.6
72	0.167(0.152,0.182)	0.298(0.277,0.319)	0.245(0.231,0.261)	0.154(0.141,0.166)	0.152(0.138,0.165)	0.157(0.146,0.169)	0.191(0.18,0.201)	0.166(0.153,0.179)		1000	0.3	0.8
73	0.106(0.098,0.116)	0.122(0.112,0.132)	0.16(0.15,0.17)	0.109(0.101,0.118)	0.108(0.099,0.117)	0.109(0.101,0.118)	0.141(0.133,0.149)	0.131(0.121,0.142)		1000	0.4	0.2
74	0.117(0.107,0.127)	0.156(0.144,0.168)	0.203(0.192,0.213)	0.127(0.117,0.137)	0.126(0.117,0.136)	0.125(0.115,0.135)	0.174(0.166,0.183)	0.14(0.128,0.152)		1000	0.4	0.4
75	0.163(0.149,0.176)	0.228(0.209,0.247)	0.238(0.226,0.251)	0.161(0.147,0.175)	0.163(0.15,0.177)	0.163(0.149,0.177)	0.197(0.188,0.206)	0.145(0.133,0.158)		1000	0.4	0.6
76	0.195(0.18,0.209)	0.363(0.33,0.397)	0.282(0.266,0.299)	0.184(0.168,0.199)	0.186(0.171,0.2)	0.214(0.197,0.231)	0.241(0.228,0.254)	0.192(0.178,0.208)		1000	0.4	0.8
77	0.125(0.115,0.136)	0.146(0.134,0.157)	0.187(0.175,0.198)	0.123(0.112,0.135)	0.124(0.113,0.135)	0.126(0.114,0.137)	0.175(0.166,0.183)	0.143(0.131,0.155)		1000	0.5	0.2
78	0.14(0.127,0.153)	0.19(0.175,0.206)	0.242(0.228,0.255)	0.157(0.144,0.169)	0.156(0.144,0.167)	0.156(0.143,0.169)	0.212(0.201,0.222)	0.17(0.155,0.182)		1000	0.5	0.4
79	0.173(0.159,0.189)	0.276(0.254,0.3)	0.282(0.266,0.297)	0.193(0.177,0.21)	0.185(0.172,0.2)	0.21(0.195,0.226)	0.259(0.246,0.27)	0.19(0.174,0.205)		1000	0.5	0.6
80	0.249(0.23,0.27)	0.434(0.399,0.467)	0.36(0.343,0.378)	0.247(0.227,0.266)	0.23(0.208,0.252)	0.293(0.274,0.313)	0.316(0.3,0.331)	0.247(0.228,0.265)		1000	0.5	0.8
