# Supplementary material for: A simulation study on missing data imputation for dichotomous variables using statistical and machine learning methods
Source: Sci Rep. 2023 Jun 9;13:9432. doi: 10.1038/s41598-023-36509-2 (PMC10256703; doi:10.1038/s41598-023-36509-2)
Supplement: Supplementary file 1 — Supplementary Information 1. [file 41598_2023_36509_MOESM1_ESM.zip › trivariate_mar55_MAE_table.csv]

	mode	knn	rf	cart	svm	bpnn	mi	logreg		N	MR	r
1	0.174(0.16,0.187)	0.154(0.14,0.167)	0.155(0.144,0.169)	0.151(0.139,0.163)	0.154(0.142,0.167)	0.151(0.139,0.162)	0.151(0.144,0.159)	0.156(0.144,0.169)		120	0.1	0.2
2	0.204(0.186,0.222)	0.182(0.168,0.197)	0.168(0.155,0.18)	0.18(0.165,0.195)	0.173(0.158,0.188)	0.174(0.159,0.19)	0.176(0.166,0.185)	0.177(0.162,0.194)		120	0.1	0.4
3	0.236(0.214,0.26)	0.208(0.189,0.228)	0.221(0.199,0.245)	0.209(0.19,0.229)	0.211(0.192,0.23)	0.208(0.189,0.229)	0.211(0.197,0.226)	0.196(0.176,0.215)		120	0.1	0.6
4	0.37(0.332,0.413)	0.298(0.27,0.326)	0.276(0.243,0.312)	0.3(0.267,0.332)	0.293(0.264,0.324)	0.29(0.263,0.317)	0.309(0.276,0.347)	0.292(0.264,0.319)		120	0.1	0.8
5	0.224(0.205,0.243)	0.225(0.204,0.246)	0.225(0.203,0.247)	0.214(0.194,0.237)	0.206(0.185,0.227)	0.213(0.192,0.236)	0.217(0.207,0.229)	0.217(0.197,0.238)		120	0.2	0.2
6	0.251(0.231,0.27)	0.219(0.2,0.238)	0.229(0.209,0.249)	0.215(0.194,0.237)	0.21(0.19,0.23)	0.209(0.19,0.229)	0.246(0.233,0.258)	0.209(0.19,0.229)		120	0.2	0.4
7	0.301(0.274,0.33)	0.286(0.259,0.314)	0.272(0.247,0.298)	0.287(0.258,0.318)	0.282(0.253,0.313)	0.279(0.253,0.307)	0.299(0.281,0.317)	0.272(0.246,0.298)		120	0.2	0.6
8	0.423(0.376,0.471)	0.418(0.375,0.462)	0.411(0.375,0.45)	0.363(0.324,0.405)	0.353(0.321,0.389)	0.381(0.349,0.416)	0.41(0.376,0.443)	0.369(0.331,0.406)		120	0.2	0.8
9	0.287(0.265,0.309)	0.271(0.247,0.297)	0.31(0.284,0.338)	0.269(0.246,0.294)	0.28(0.257,0.302)	0.263(0.241,0.288)	0.292(0.274,0.311)	0.277(0.254,0.301)		120	0.3	0.2
10	0.323(0.298,0.348)	0.304(0.278,0.332)	0.333(0.303,0.364)	0.299(0.272,0.324)	0.301(0.272,0.33)	0.312(0.286,0.337)	0.299(0.282,0.315)	0.297(0.271,0.322)		120	0.3	0.4
11	0.368(0.334,0.402)	0.347(0.315,0.379)	0.401(0.363,0.442)	0.356(0.325,0.39)	0.344(0.313,0.379)	0.331(0.303,0.359)	0.361(0.339,0.385)	0.341(0.312,0.371)		120	0.3	0.6
12	0.533(0.485,0.58)	0.516(0.471,0.562)	0.697(0.543,0.997)	0.524(0.478,0.572)	0.528(0.481,0.581)	0.528(0.485,0.576)	0.521(0.486,0.557)	0.522(0.481,0.567)		120	0.3	0.8
13	0.313(0.289,0.339)	0.31(0.284,0.335)	0.362(0.335,0.391)	0.311(0.286,0.333)	0.311(0.285,0.335)	0.322(0.295,0.347)	0.311(0.296,0.329)	0.321(0.295,0.347)		120	0.4	0.2
14	0.362(0.33,0.396)	0.379(0.343,0.415)	0.447(0.404,0.496)	0.339(0.308,0.371)	0.352(0.316,0.387)	0.35(0.312,0.385)	0.38(0.36,0.402)	0.359(0.322,0.395)		120	0.4	0.4
15	0.475(0.431,0.517)	0.456(0.415,0.497)	0.513(0.469,0.561)	0.419(0.381,0.458)	0.42(0.383,0.461)	0.419(0.381,0.462)	0.454(0.427,0.48)	0.417(0.376,0.462)		120	0.4	0.6
16	0.609(0.55,0.668)	0.614(0.561,0.673)	0.905(0.677,1.251)	0.709(0.57,0.876)	0.658(0.554,0.803)	0.607(0.545,0.678)	0.597(0.555,0.642)	0.632(0.571,0.708)		120	0.4	0.8
17	0.361(0.33,0.392)	0.358(0.326,0.389)	0.438(0.394,0.487)	0.374(0.341,0.408)	0.38(0.347,0.41)	0.35(0.318,0.38)	0.352(0.335,0.369)	0.356(0.323,0.388)		120	0.5	0.2
18	0.378(0.343,0.413)	0.394(0.361,0.428)	0.488(0.445,0.536)	0.378(0.349,0.412)	0.399(0.365,0.433)	0.381(0.349,0.412)	0.431(0.408,0.452)	0.402(0.369,0.436)		120	0.5	0.4
19	0.458(0.415,0.507)	0.494(0.449,0.545)	0.651(0.577,0.732)	0.513(0.47,0.56)	0.497(0.447,0.553)	0.503(0.457,0.553)	0.502(0.468,0.532)	0.463(0.419,0.512)		120	0.5	0.6
20	0.654(0.597,0.714)	0.778(0.671,0.917)	1.43(0.973,1.958)	0.852(0.701,1.041)	0.819(0.666,0.997)	0.758(0.641,0.923)	0.65(0.604,0.697)	0.73(0.618,0.882)		120	0.5	0.8
21	0.123(0.114,0.134)	0.115(0.105,0.125)	0.11(0.101,0.12)	0.117(0.107,0.126)	0.115(0.106,0.125)	0.111(0.102,0.119)	0.114(0.107,0.122)	0.111(0.103,0.12)		200	0.1	0.2
22	0.145(0.132,0.158)	0.128(0.117,0.14)	0.129(0.117,0.14)	0.125(0.115,0.137)	0.118(0.107,0.13)	0.121(0.11,0.133)	0.132(0.125,0.139)	0.121(0.11,0.133)		200	0.1	0.4
23	0.178(0.164,0.193)	0.156(0.141,0.171)	0.143(0.129,0.157)	0.156(0.141,0.171)	0.153(0.14,0.167)	0.142(0.129,0.155)	0.155(0.145,0.165)	0.145(0.13,0.159)		200	0.1	0.6
24	0.248(0.228,0.271)	0.217(0.199,0.236)	0.204(0.188,0.222)	0.193(0.176,0.21)	0.195(0.178,0.213)	0.184(0.168,0.201)	0.198(0.185,0.211)	0.195(0.179,0.212)		200	0.1	0.8
25	0.159(0.146,0.172)	0.156(0.143,0.169)	0.155(0.142,0.169)	0.152(0.139,0.165)	0.158(0.143,0.172)	0.145(0.132,0.158)	0.164(0.156,0.173)	0.144(0.132,0.157)		200	0.2	0.2
26	0.188(0.175,0.202)	0.173(0.157,0.187)	0.192(0.177,0.209)	0.172(0.156,0.185)	0.171(0.157,0.187)	0.168(0.153,0.183)	0.188(0.179,0.199)	0.168(0.152,0.184)		200	0.2	0.4
27	0.22(0.201,0.241)	0.216(0.198,0.235)	0.219(0.2,0.239)	0.209(0.191,0.225)	0.204(0.184,0.224)	0.208(0.189,0.228)	0.221(0.21,0.234)	0.21(0.192,0.228)		200	0.2	0.6
28	0.334(0.303,0.368)	0.317(0.288,0.35)	0.31(0.282,0.338)	0.287(0.262,0.316)	0.295(0.27,0.326)	0.289(0.264,0.315)	0.295(0.277,0.313)	0.284(0.258,0.31)		200	0.2	0.8
29	0.198(0.184,0.213)	0.195(0.179,0.21)	0.213(0.195,0.231)	0.194(0.176,0.21)	0.192(0.177,0.208)	0.198(0.184,0.213)	0.206(0.193,0.219)	0.195(0.181,0.21)		200	0.3	0.2
30	0.238(0.218,0.26)	0.24(0.219,0.264)	0.272(0.247,0.294)	0.238(0.218,0.26)	0.23(0.21,0.254)	0.228(0.208,0.251)	0.245(0.231,0.259)	0.227(0.205,0.251)		200	0.3	0.4
31	0.305(0.282,0.326)	0.284(0.263,0.308)	0.286(0.26,0.311)	0.285(0.26,0.313)	0.28(0.258,0.305)	0.274(0.25,0.301)	0.286(0.269,0.302)	0.287(0.265,0.312)		200	0.3	0.6
32	0.392(0.363,0.421)	0.39(0.358,0.419)	0.397(0.359,0.436)	0.35(0.32,0.381)	0.326(0.295,0.358)	0.351(0.317,0.386)	0.353(0.332,0.375)	0.356(0.319,0.397)		200	0.3	0.8
33	0.231(0.21,0.251)	0.245(0.224,0.267)	0.27(0.248,0.292)	0.234(0.213,0.257)	0.24(0.22,0.261)	0.241(0.222,0.261)	0.239(0.227,0.252)	0.235(0.214,0.256)		200	0.4	0.2
34	0.252(0.229,0.275)	0.254(0.233,0.276)	0.315(0.288,0.344)	0.24(0.218,0.264)	0.239(0.221,0.259)	0.245(0.225,0.265)	0.289(0.272,0.304)	0.249(0.23,0.268)		200	0.4	0.4
35	0.311(0.282,0.337)	0.312(0.285,0.338)	0.38(0.346,0.413)	0.306(0.28,0.333)	0.314(0.289,0.339)	0.303(0.276,0.329)	0.337(0.314,0.362)	0.323(0.294,0.35)		200	0.4	0.6
36	0.418(0.385,0.45)	0.441(0.401,0.484)	0.543(0.489,0.597)	0.399(0.361,0.44)	0.415(0.376,0.458)	0.397(0.358,0.434)	0.419(0.393,0.448)	0.42(0.381,0.461)		200	0.4	0.8
37	0.273(0.25,0.297)	0.283(0.259,0.309)	0.32(0.289,0.351)	0.273(0.248,0.298)	0.264(0.24,0.288)	0.267(0.244,0.292)	0.287(0.271,0.307)	0.277(0.255,0.303)		200	0.5	0.2
38	0.298(0.276,0.321)	0.296(0.268,0.324)	0.398(0.359,0.439)	0.308(0.282,0.337)	0.306(0.276,0.334)	0.275(0.249,0.3)	0.316(0.302,0.332)	0.29(0.261,0.318)		200	0.5	0.4
39	0.362(0.331,0.391)	0.373(0.339,0.41)	0.49(0.446,0.539)	0.349(0.318,0.38)	0.348(0.316,0.381)	0.376(0.343,0.409)	0.393(0.374,0.412)	0.377(0.345,0.411)		200	0.5	0.6
40	0.456(0.42,0.495)	0.533(0.488,0.579)	0.639(0.566,0.712)	0.469(0.424,0.516)	0.483(0.445,0.524)	0.487(0.442,0.538)	0.493(0.465,0.523)	0.486(0.442,0.527)		200	0.5	0.8
41	0.075(0.07,0.081)	0.064(0.059,0.069)	0.069(0.064,0.074)	0.065(0.059,0.071)	0.065(0.059,0.071)	0.065(0.06,0.07)	0.075(0.071,0.079)	0.065(0.061,0.07)		500	0.1	0.2
42	0.092(0.084,0.098)	0.08(0.074,0.087)	0.083(0.077,0.09)	0.071(0.064,0.077)	0.071(0.066,0.078)	0.072(0.066,0.077)	0.077(0.073,0.081)	0.072(0.066,0.078)		500	0.1	0.4
43	0.105(0.097,0.113)	0.092(0.084,0.1)	0.094(0.087,0.101)	0.087(0.08,0.094)	0.088(0.082,0.095)	0.088(0.081,0.095)	0.09(0.085,0.095)	0.087(0.079,0.094)		500	0.1	0.6
44	0.152(0.141,0.163)	0.134(0.124,0.145)	0.131(0.119,0.141)	0.123(0.113,0.135)	0.122(0.111,0.133)	0.111(0.101,0.121)	0.118(0.111,0.126)	0.112(0.102,0.123)		500	0.1	0.8
45	0.105(0.096,0.114)	0.111(0.102,0.12)	0.107(0.098,0.117)	0.1(0.092,0.109)	0.1(0.092,0.108)	0.094(0.085,0.102)	0.108(0.102,0.114)	0.096(0.087,0.105)		500	0.2	0.2
46	0.123(0.113,0.133)	0.112(0.103,0.121)	0.137(0.127,0.146)	0.112(0.102,0.121)	0.112(0.103,0.119)	0.112(0.103,0.121)	0.121(0.114,0.128)	0.111(0.102,0.12)		500	0.2	0.4
47	0.163(0.151,0.176)	0.13(0.117,0.142)	0.16(0.148,0.171)	0.114(0.104,0.123)	0.113(0.103,0.121)	0.117(0.108,0.127)	0.143(0.135,0.153)	0.114(0.105,0.123)		500	0.2	0.6
48	0.214(0.197,0.231)	0.208(0.187,0.226)	0.199(0.182,0.215)	0.164(0.147,0.178)	0.163(0.146,0.178)	0.154(0.14,0.169)	0.185(0.175,0.195)	0.156(0.142,0.171)		500	0.2	0.8
49	0.127(0.117,0.137)	0.134(0.122,0.144)	0.154(0.142,0.164)	0.124(0.114,0.134)	0.125(0.115,0.137)	0.124(0.113,0.135)	0.139(0.132,0.147)	0.126(0.115,0.137)		500	0.3	0.2
50	0.163(0.152,0.175)	0.146(0.136,0.158)	0.172(0.161,0.184)	0.132(0.123,0.141)	0.134(0.124,0.144)	0.133(0.123,0.142)	0.163(0.154,0.172)	0.132(0.122,0.142)		500	0.3	0.4
51	0.202(0.189,0.217)	0.177(0.161,0.193)	0.22(0.205,0.235)	0.179(0.165,0.191)	0.168(0.154,0.182)	0.163(0.149,0.177)	0.189(0.179,0.201)	0.171(0.158,0.185)		500	0.3	0.6
52	0.26(0.241,0.28)	0.258(0.237,0.28)	0.272(0.253,0.292)	0.207(0.191,0.223)	0.2(0.185,0.217)	0.201(0.186,0.219)	0.223(0.208,0.237)	0.197(0.182,0.215)		500	0.3	0.8
53	0.149(0.137,0.161)	0.147(0.136,0.16)	0.183(0.17,0.196)	0.149(0.136,0.161)	0.145(0.134,0.159)	0.151(0.139,0.164)	0.165(0.156,0.175)	0.151(0.138,0.164)		500	0.4	0.2
54	0.18(0.166,0.194)	0.165(0.15,0.181)	0.223(0.209,0.237)	0.158(0.143,0.173)	0.156(0.142,0.17)	0.164(0.149,0.179)	0.205(0.195,0.215)	0.166(0.15,0.182)		500	0.4	0.4
55	0.242(0.225,0.26)	0.228(0.21,0.245)	0.284(0.263,0.303)	0.21(0.196,0.224)	0.21(0.193,0.226)	0.216(0.202,0.231)	0.236(0.225,0.247)	0.209(0.194,0.224)		500	0.4	0.6
56	0.324(0.304,0.346)	0.321(0.296,0.348)	0.367(0.342,0.39)	0.25(0.228,0.272)	0.239(0.217,0.262)	0.265(0.243,0.286)	0.283(0.269,0.297)	0.26(0.238,0.283)		500	0.4	0.8
57	0.172(0.156,0.188)	0.185(0.17,0.2)	0.216(0.201,0.233)	0.177(0.163,0.192)	0.176(0.162,0.191)	0.174(0.161,0.187)	0.183(0.173,0.194)	0.171(0.159,0.184)		500	0.5	0.2
58	0.202(0.186,0.222)	0.222(0.207,0.237)	0.284(0.264,0.304)	0.212(0.196,0.228)	0.208(0.192,0.224)	0.221(0.204,0.237)	0.243(0.23,0.256)	0.211(0.193,0.227)		500	0.5	0.4
59	0.239(0.219,0.26)	0.26(0.239,0.282)	0.332(0.31,0.355)	0.234(0.215,0.255)	0.23(0.211,0.25)	0.26(0.241,0.281)	0.287(0.274,0.301)	0.24(0.22,0.262)		500	0.5	0.6
60	0.334(0.312,0.359)	0.409(0.376,0.447)	0.44(0.412,0.473)	0.31(0.283,0.337)	0.303(0.275,0.333)	0.363(0.334,0.393)	0.365(0.346,0.384)	0.339(0.311,0.371)		500	0.5	0.8
61	0.05(0.046,0.054)	0.051(0.047,0.055)	0.054(0.051,0.058)	0.048(0.045,0.051)	0.048(0.044,0.051)	0.048(0.045,0.052)	0.055(0.052,0.058)	0.048(0.045,0.052)		1000	0.1	0.2
62	0.064(0.06,0.069)	0.056(0.051,0.061)	0.069(0.064,0.073)	0.055(0.051,0.059)	0.055(0.051,0.059)	0.051(0.047,0.055)	0.059(0.056,0.062)	0.053(0.049,0.057)		1000	0.1	0.4
63	0.083(0.078,0.088)	0.068(0.063,0.073)	0.078(0.072,0.083)	0.06(0.055,0.064)	0.061(0.055,0.066)	0.059(0.054,0.064)	0.067(0.062,0.071)	0.059(0.054,0.064)		1000	0.1	0.6
64	0.123(0.114,0.131)	0.098(0.09,0.105)	0.098(0.091,0.106)	0.079(0.074,0.085)	0.079(0.074,0.086)	0.078(0.072,0.085)	0.088(0.083,0.092)	0.079(0.073,0.086)		1000	0.1	0.8
65	0.08(0.075,0.087)	0.073(0.067,0.078)	0.09(0.084,0.096)	0.069(0.064,0.074)	0.072(0.067,0.076)	0.069(0.064,0.074)	0.08(0.075,0.084)	0.068(0.062,0.073)		1000	0.2	0.2
66	0.092(0.085,0.098)	0.077(0.07,0.083)	0.112(0.105,0.119)	0.073(0.068,0.079)	0.074(0.067,0.079)	0.074(0.068,0.08)	0.09(0.086,0.094)	0.075(0.069,0.081)		1000	0.2	0.4
67	0.12(0.111,0.128)	0.102(0.094,0.109)	0.132(0.124,0.14)	0.093(0.085,0.101)	0.09(0.082,0.097)	0.095(0.087,0.103)	0.109(0.104,0.114)	0.093(0.085,0.102)		1000	0.2	0.6
68	0.173(0.162,0.184)	0.152(0.14,0.166)	0.16(0.147,0.173)	0.113(0.103,0.123)	0.111(0.102,0.121)	0.112(0.102,0.121)	0.137(0.131,0.144)	0.112(0.102,0.122)		1000	0.2	0.8
69	0.092(0.085,0.1)	0.097(0.089,0.104)	0.119(0.11,0.128)	0.089(0.083,0.097)	0.089(0.082,0.096)	0.092(0.085,0.1)	0.108(0.102,0.114)	0.09(0.083,0.098)		1000	0.3	0.2
70	0.128(0.119,0.137)	0.115(0.105,0.124)	0.155(0.146,0.163)	0.1(0.091,0.11)	0.103(0.094,0.112)	0.109(0.098,0.118)	0.132(0.125,0.139)	0.106(0.096,0.115)		1000	0.3	0.4
71	0.169(0.159,0.179)	0.137(0.124,0.149)	0.183(0.173,0.193)	0.11(0.1,0.12)	0.11(0.1,0.121)	0.121(0.11,0.132)	0.151(0.144,0.158)	0.12(0.108,0.131)		1000	0.3	0.6
72	0.227(0.212,0.244)	0.209(0.192,0.228)	0.23(0.215,0.244)	0.138(0.126,0.151)	0.142(0.13,0.155)	0.149(0.137,0.162)	0.177(0.168,0.186)	0.142(0.13,0.155)		1000	0.3	0.8
73	0.113(0.104,0.122)	0.119(0.11,0.129)	0.158(0.149,0.167)	0.114(0.105,0.124)	0.117(0.108,0.125)	0.119(0.11,0.129)	0.129(0.122,0.136)	0.117(0.107,0.127)		1000	0.4	0.2
74	0.145(0.135,0.154)	0.141(0.13,0.153)	0.204(0.194,0.214)	0.129(0.118,0.14)	0.127(0.117,0.138)	0.146(0.136,0.157)	0.165(0.157,0.173)	0.138(0.126,0.149)		1000	0.4	0.4
75	0.181(0.169,0.194)	0.168(0.154,0.182)	0.231(0.218,0.245)	0.149(0.138,0.16)	0.143(0.133,0.154)	0.17(0.157,0.184)	0.207(0.198,0.217)	0.156(0.145,0.168)		1000	0.4	0.6
76	0.247(0.229,0.266)	0.262(0.241,0.284)	0.295(0.277,0.314)	0.183(0.167,0.197)	0.176(0.161,0.19)	0.223(0.208,0.237)	0.234(0.22,0.246)	0.204(0.189,0.22)		1000	0.4	0.8
77	0.125(0.114,0.137)	0.138(0.127,0.15)	0.178(0.167,0.189)	0.134(0.124,0.145)	0.133(0.124,0.144)	0.134(0.123,0.146)	0.161(0.154,0.168)	0.128(0.117,0.141)		1000	0.5	0.2
78	0.16(0.148,0.17)	0.17(0.158,0.18)	0.24(0.23,0.251)	0.151(0.139,0.162)	0.148(0.137,0.159)	0.179(0.166,0.192)	0.215(0.205,0.223)	0.161(0.149,0.174)		1000	0.5	0.4
79	0.2(0.188,0.212)	0.205(0.189,0.222)	0.294(0.279,0.309)	0.178(0.162,0.192)	0.175(0.158,0.19)	0.215(0.2,0.231)	0.26(0.249,0.272)	0.194(0.179,0.208)		1000	0.5	0.6
80	0.292(0.276,0.309)	0.346(0.319,0.372)	0.374(0.352,0.395)	0.248(0.23,0.268)	0.235(0.218,0.253)	0.313(0.293,0.333)	0.326(0.31,0.341)	0.273(0.254,0.292)		1000	0.5	0.8
