# Supplementary material for: A simulation study on missing data imputation for dichotomous variables using statistical and machine learning methods
Source: Sci Rep. 2023 Jun 9;13:9432. doi: 10.1038/s41598-023-36509-2 (PMC10256703; doi:10.1038/s41598-023-36509-2)
Supplement: Supplementary file 1 — Supplementary Information 1. [file 41598_2023_36509_MOESM1_ESM.zip › trivariate_mcar37_MAE_table.csv]

	mode	knn	rf	cart	svm	bpnn	mi	logreg		N	MR	r
1	0.152(0.138,0.166)	0.178(0.162,0.193)	0.198(0.181,0.215)	0.167(0.153,0.182)	0.156(0.143,0.17)	0.163(0.148,0.178)	0.189(0.178,0.202)	0.184(0.168,0.2)		120	0.1	0.2
2	0.214(0.198,0.232)	0.23(0.207,0.25)	0.215(0.195,0.235)	0.204(0.188,0.222)	0.212(0.192,0.231)	0.205(0.187,0.223)	0.199(0.186,0.215)	0.225(0.206,0.244)		120	0.1	0.4
3	0.238(0.217,0.26)	0.273(0.241,0.307)	0.247(0.215,0.283)	0.232(0.204,0.259)	0.237(0.21,0.266)	0.237(0.211,0.269)	0.249(0.233,0.266)	0.254(0.225,0.283)		120	0.1	0.6
4	0.364(0.324,0.408)	0.367(0.336,0.4)	0.335(0.301,0.371)	0.314(0.28,0.348)	0.306(0.271,0.343)	0.304(0.269,0.341)	0.339(0.315,0.365)	0.34(0.305,0.376)		120	0.1	0.8
5	0.225(0.204,0.247)	0.225(0.204,0.248)	0.268(0.244,0.295)	0.228(0.207,0.252)	0.231(0.21,0.253)	0.232(0.21,0.257)	0.253(0.239,0.266)	0.242(0.224,0.263)		120	0.2	0.2
6	0.277(0.252,0.301)	0.286(0.262,0.312)	0.318(0.288,0.346)	0.264(0.237,0.29)	0.297(0.267,0.326)	0.288(0.261,0.313)	0.293(0.276,0.311)	0.293(0.265,0.324)		120	0.2	0.4
7	0.336(0.302,0.373)	0.305(0.275,0.332)	0.353(0.318,0.39)	0.294(0.263,0.327)	0.305(0.275,0.335)	0.286(0.258,0.317)	0.339(0.317,0.363)	0.31(0.277,0.346)		120	0.2	0.6
8	0.49(0.44,0.545)	0.537(0.486,0.594)	0.446(0.4,0.49)	0.473(0.421,0.525)	0.463(0.415,0.521)	0.448(0.396,0.5)	0.488(0.445,0.536)	0.453(0.407,0.504)		120	0.2	0.8
9	0.289(0.264,0.315)	0.299(0.271,0.328)	0.346(0.318,0.376)	0.3(0.275,0.326)	0.297(0.272,0.324)	0.306(0.28,0.334)	0.327(0.309,0.347)	0.306(0.282,0.333)		120	0.3	0.2
10	0.299(0.275,0.325)	0.342(0.31,0.376)	0.418(0.374,0.464)	0.316(0.288,0.344)	0.331(0.305,0.361)	0.303(0.276,0.331)	0.362(0.343,0.385)	0.348(0.319,0.381)		120	0.3	0.4
11	0.413(0.373,0.452)	0.465(0.426,0.503)	0.467(0.425,0.512)	0.424(0.382,0.463)	0.423(0.384,0.462)	0.437(0.397,0.475)	0.432(0.407,0.456)	0.405(0.364,0.449)		120	0.3	0.6
12	0.695(0.573,0.863)	0.692(0.622,0.767)	1.043(0.687,1.572)	0.672(0.567,0.795)	0.72(0.603,0.847)	0.687(0.582,0.814)	0.604(0.549,0.663)	0.672(0.566,0.794)		120	0.3	0.8
13	0.356(0.322,0.39)	0.364(0.331,0.398)	0.465(0.423,0.51)	0.369(0.334,0.406)	0.355(0.323,0.389)	0.364(0.329,0.4)	0.385(0.361,0.41)	0.36(0.331,0.392)		120	0.4	0.2
14	0.397(0.361,0.433)	0.397(0.359,0.437)	0.501(0.453,0.551)	0.397(0.363,0.432)	0.402(0.364,0.439)	0.401(0.364,0.44)	0.438(0.415,0.464)	0.409(0.366,0.453)		120	0.4	0.4
15	0.509(0.457,0.569)	0.537(0.491,0.592)	0.858(0.612,1.198)	0.568(0.52,0.619)	0.561(0.513,0.615)	0.528(0.485,0.573)	0.489(0.46,0.52)	0.541(0.486,0.601)		120	0.4	0.6
16	0.644(0.59,0.704)	0.851(0.73,0.998)	1.17(0.831,1.558)	0.856(0.714,1.029)	0.803(0.696,0.939)	0.805(0.684,0.951)	0.743(0.685,0.809)	0.7(0.618,0.784)		120	0.4	0.8
17	0.405(0.37,0.44)	0.431(0.392,0.468)	0.573(0.517,0.63)	0.408(0.374,0.446)	0.422(0.387,0.46)	0.396(0.36,0.434)	0.417(0.391,0.445)	0.415(0.383,0.449)		120	0.5	0.2
18	0.455(0.408,0.5)	0.474(0.436,0.515)	0.589(0.525,0.647)	0.454(0.411,0.498)	0.438(0.395,0.482)	0.463(0.423,0.506)	0.482(0.456,0.51)	0.465(0.42,0.511)		120	0.5	0.4
19	0.533(0.488,0.583)	0.652(0.596,0.708)	1.125(0.807,1.543)	0.579(0.521,0.642)	0.577(0.523,0.637)	0.586(0.525,0.653)	0.54(0.505,0.576)	0.578(0.521,0.636)		120	0.5	0.6
20	0.795(0.688,0.939)	0.874(0.796,0.967)	1.935(1.38,2.574)	1.276(0.94,1.693)	1.154(0.875,1.491)	1.04(0.813,1.421)	0.839(0.76,0.936)	0.912(0.796,1.061)		120	0.5	0.8
21	0.123(0.112,0.134)	0.126(0.115,0.137)	0.137(0.125,0.149)	0.117(0.106,0.127)	0.12(0.109,0.131)	0.12(0.108,0.131)	0.136(0.127,0.145)	0.128(0.118,0.139)		200	0.1	0.2
22	0.135(0.123,0.149)	0.151(0.137,0.165)	0.152(0.137,0.165)	0.144(0.132,0.156)	0.146(0.133,0.161)	0.141(0.129,0.154)	0.141(0.132,0.15)	0.149(0.137,0.162)		200	0.1	0.4
23	0.172(0.158,0.188)	0.179(0.163,0.196)	0.184(0.165,0.204)	0.163(0.149,0.179)	0.168(0.153,0.183)	0.167(0.155,0.181)	0.182(0.169,0.195)	0.165(0.151,0.182)		200	0.1	0.6
24	0.259(0.231,0.285)	0.276(0.252,0.304)	0.238(0.215,0.263)	0.228(0.202,0.255)	0.226(0.203,0.253)	0.235(0.209,0.261)	0.231(0.215,0.247)	0.227(0.205,0.252)		200	0.1	0.8
25	0.179(0.163,0.196)	0.183(0.167,0.201)	0.208(0.19,0.229)	0.183(0.166,0.203)	0.186(0.169,0.203)	0.185(0.168,0.203)	0.193(0.18,0.206)	0.19(0.175,0.207)		200	0.2	0.2
26	0.187(0.169,0.206)	0.213(0.195,0.235)	0.227(0.21,0.248)	0.215(0.198,0.233)	0.204(0.187,0.222)	0.208(0.191,0.226)	0.217(0.204,0.23)	0.227(0.209,0.244)		200	0.2	0.4
27	0.242(0.219,0.264)	0.25(0.227,0.272)	0.263(0.238,0.285)	0.233(0.212,0.255)	0.228(0.206,0.25)	0.231(0.208,0.253)	0.272(0.258,0.288)	0.238(0.216,0.257)		200	0.2	0.6
28	0.33(0.296,0.361)	0.374(0.337,0.414)	0.356(0.317,0.399)	0.3(0.267,0.336)	0.297(0.264,0.334)	0.297(0.263,0.332)	0.35(0.327,0.375)	0.322(0.287,0.359)		200	0.2	0.8
29	0.217(0.198,0.237)	0.238(0.219,0.259)	0.242(0.222,0.262)	0.228(0.209,0.248)	0.222(0.203,0.242)	0.226(0.207,0.246)	0.243(0.232,0.255)	0.236(0.215,0.257)		200	0.3	0.2
30	0.246(0.223,0.268)	0.282(0.257,0.307)	0.312(0.288,0.338)	0.263(0.24,0.287)	0.254(0.233,0.275)	0.269(0.246,0.291)	0.263(0.248,0.28)	0.272(0.247,0.299)		200	0.3	0.4
31	0.287(0.261,0.314)	0.349(0.318,0.386)	0.357(0.323,0.397)	0.299(0.267,0.333)	0.309(0.28,0.341)	0.306(0.277,0.338)	0.312(0.29,0.333)	0.303(0.276,0.332)		200	0.3	0.6
32	0.39(0.36,0.418)	0.454(0.412,0.499)	0.445(0.405,0.488)	0.385(0.35,0.42)	0.38(0.344,0.415)	0.384(0.344,0.424)	0.41(0.388,0.435)	0.376(0.342,0.409)		200	0.3	0.8
33	0.255(0.233,0.276)	0.26(0.238,0.282)	0.3(0.275,0.326)	0.262(0.241,0.284)	0.261(0.239,0.283)	0.255(0.234,0.275)	0.289(0.275,0.303)	0.252(0.234,0.27)		200	0.4	0.2
34	0.282(0.259,0.308)	0.294(0.267,0.322)	0.361(0.332,0.391)	0.294(0.268,0.319)	0.291(0.263,0.319)	0.3(0.274,0.327)	0.331(0.314,0.349)	0.298(0.273,0.323)		200	0.4	0.4
35	0.329(0.295,0.363)	0.402(0.369,0.434)	0.423(0.386,0.461)	0.36(0.328,0.395)	0.364(0.327,0.4)	0.368(0.336,0.401)	0.38(0.357,0.401)	0.364(0.332,0.396)		200	0.4	0.6
36	0.494(0.447,0.545)	0.592(0.544,0.642)	0.622(0.565,0.685)	0.491(0.451,0.533)	0.472(0.43,0.516)	0.502(0.462,0.545)	0.53(0.501,0.561)	0.489(0.445,0.538)		200	0.4	0.8
37	0.311(0.282,0.341)	0.331(0.302,0.36)	0.39(0.35,0.432)	0.333(0.301,0.368)	0.317(0.287,0.345)	0.318(0.288,0.35)	0.317(0.302,0.333)	0.32(0.294,0.343)		200	0.5	0.2
38	0.344(0.311,0.376)	0.367(0.337,0.398)	0.481(0.433,0.531)	0.364(0.333,0.395)	0.365(0.333,0.397)	0.35(0.319,0.381)	0.382(0.362,0.403)	0.347(0.32,0.377)		200	0.5	0.4
39	0.385(0.35,0.421)	0.491(0.449,0.535)	0.543(0.488,0.603)	0.44(0.396,0.484)	0.43(0.388,0.473)	0.435(0.398,0.474)	0.427(0.401,0.456)	0.404(0.366,0.441)		200	0.5	0.6
40	0.567(0.517,0.62)	0.717(0.662,0.775)	0.83(0.67,1.068)	0.618(0.562,0.672)	0.606(0.553,0.657)	0.609(0.557,0.661)	0.587(0.55,0.629)	0.594(0.545,0.646)		200	0.5	0.8
41	0.072(0.066,0.078)	0.077(0.071,0.082)	0.087(0.08,0.095)	0.073(0.068,0.079)	0.072(0.066,0.077)	0.072(0.067,0.078)	0.079(0.075,0.083)	0.078(0.071,0.086)		500	0.1	0.2
42	0.086(0.079,0.093)	0.088(0.08,0.095)	0.101(0.093,0.109)	0.084(0.077,0.09)	0.083(0.077,0.09)	0.087(0.08,0.094)	0.09(0.085,0.095)	0.091(0.084,0.098)		500	0.1	0.4
43	0.103(0.094,0.112)	0.118(0.108,0.13)	0.116(0.106,0.126)	0.101(0.092,0.11)	0.101(0.092,0.112)	0.105(0.095,0.114)	0.105(0.099,0.111)	0.11(0.1,0.119)		500	0.1	0.6
44	0.151(0.139,0.163)	0.175(0.159,0.19)	0.128(0.117,0.139)	0.127(0.118,0.137)	0.131(0.12,0.142)	0.125(0.116,0.135)	0.137(0.13,0.144)	0.126(0.116,0.137)		500	0.1	0.8
45	0.109(0.1,0.118)	0.115(0.105,0.126)	0.123(0.113,0.134)	0.109(0.101,0.119)	0.109(0.1,0.119)	0.109(0.1,0.118)	0.119(0.113,0.126)	0.117(0.106,0.127)		500	0.2	0.2
46	0.119(0.11,0.127)	0.135(0.123,0.147)	0.151(0.138,0.164)	0.129(0.118,0.14)	0.127(0.115,0.138)	0.128(0.116,0.139)	0.136(0.13,0.143)	0.118(0.109,0.128)		500	0.2	0.4
47	0.151(0.138,0.163)	0.195(0.182,0.211)	0.189(0.175,0.205)	0.148(0.137,0.159)	0.144(0.132,0.156)	0.156(0.142,0.169)	0.166(0.157,0.175)	0.151(0.137,0.164)		500	0.2	0.6
48	0.202(0.188,0.217)	0.24(0.22,0.261)	0.212(0.194,0.23)	0.203(0.188,0.217)	0.202(0.187,0.218)	0.189(0.175,0.204)	0.196(0.183,0.209)	0.184(0.168,0.201)		500	0.2	0.8
49	0.131(0.12,0.141)	0.144(0.131,0.157)	0.18(0.167,0.194)	0.132(0.122,0.143)	0.132(0.12,0.143)	0.134(0.122,0.147)	0.155(0.146,0.163)	0.148(0.135,0.163)		500	0.3	0.2
50	0.152(0.14,0.165)	0.17(0.155,0.185)	0.199(0.184,0.215)	0.159(0.145,0.173)	0.159(0.145,0.174)	0.162(0.15,0.175)	0.185(0.176,0.194)	0.155(0.142,0.169)		500	0.3	0.4
51	0.184(0.169,0.198)	0.21(0.192,0.228)	0.224(0.207,0.241)	0.179(0.164,0.194)	0.173(0.159,0.188)	0.183(0.168,0.198)	0.204(0.193,0.216)	0.163(0.15,0.177)		500	0.3	0.6
52	0.256(0.235,0.278)	0.365(0.336,0.392)	0.313(0.291,0.336)	0.245(0.224,0.267)	0.235(0.215,0.257)	0.246(0.226,0.268)	0.248(0.235,0.261)	0.25(0.231,0.27)		500	0.3	0.8
53	0.164(0.15,0.178)	0.181(0.166,0.195)	0.212(0.196,0.228)	0.167(0.153,0.181)	0.162(0.149,0.176)	0.165(0.152,0.18)	0.189(0.178,0.201)	0.179(0.166,0.193)		500	0.4	0.2
54	0.18(0.164,0.197)	0.22(0.204,0.239)	0.241(0.224,0.257)	0.197(0.181,0.214)	0.204(0.187,0.222)	0.201(0.185,0.218)	0.213(0.202,0.224)	0.19(0.177,0.204)		500	0.4	0.4
55	0.212(0.194,0.228)	0.275(0.253,0.3)	0.296(0.278,0.314)	0.232(0.212,0.252)	0.233(0.214,0.251)	0.237(0.22,0.254)	0.256(0.242,0.27)	0.224(0.206,0.244)		500	0.4	0.6
56	0.315(0.287,0.345)	0.417(0.384,0.448)	0.371(0.338,0.402)	0.29(0.264,0.316)	0.303(0.277,0.328)	0.306(0.28,0.333)	0.329(0.308,0.351)	0.285(0.261,0.311)		500	0.4	0.8
57	0.183(0.167,0.199)	0.21(0.194,0.226)	0.259(0.238,0.282)	0.194(0.176,0.212)	0.184(0.169,0.2)	0.198(0.181,0.216)	0.226(0.215,0.237)	0.205(0.188,0.222)		500	0.5	0.2
58	0.194(0.178,0.209)	0.26(0.24,0.279)	0.304(0.279,0.328)	0.227(0.208,0.246)	0.227(0.207,0.245)	0.235(0.215,0.253)	0.264(0.25,0.28)	0.239(0.218,0.261)		500	0.5	0.4
59	0.245(0.226,0.267)	0.326(0.299,0.353)	0.357(0.333,0.381)	0.273(0.249,0.294)	0.273(0.252,0.294)	0.301(0.275,0.327)	0.308(0.291,0.326)	0.28(0.26,0.302)		500	0.5	0.6
60	0.335(0.306,0.361)	0.507(0.468,0.543)	0.463(0.424,0.514)	0.336(0.309,0.362)	0.343(0.318,0.368)	0.372(0.342,0.404)	0.394(0.373,0.417)	0.322(0.296,0.349)		500	0.5	0.8
61	0.051(0.047,0.055)	0.057(0.052,0.062)	0.072(0.067,0.077)	0.051(0.047,0.056)	0.052(0.047,0.056)	0.052(0.047,0.056)	0.057(0.054,0.061)	0.059(0.054,0.064)		1000	0.1	0.2
62	0.058(0.053,0.063)	0.064(0.059,0.069)	0.076(0.071,0.082)	0.057(0.052,0.062)	0.059(0.053,0.064)	0.058(0.053,0.064)	0.065(0.061,0.069)	0.062(0.057,0.067)		1000	0.1	0.4
63	0.07(0.063,0.076)	0.083(0.077,0.09)	0.088(0.082,0.093)	0.064(0.058,0.07)	0.063(0.057,0.069)	0.063(0.057,0.069)	0.071(0.067,0.075)	0.07(0.064,0.075)		1000	0.1	0.6
64	0.103(0.094,0.111)	0.137(0.127,0.148)	0.101(0.093,0.109)	0.088(0.08,0.095)	0.089(0.082,0.097)	0.087(0.08,0.094)	0.098(0.092,0.105)	0.087(0.081,0.094)		1000	0.1	0.8
65	0.073(0.068,0.079)	0.084(0.077,0.092)	0.107(0.099,0.116)	0.075(0.069,0.08)	0.073(0.067,0.079)	0.073(0.067,0.079)	0.097(0.092,0.103)	0.087(0.08,0.093)		1000	0.2	0.2
66	0.086(0.079,0.093)	0.096(0.089,0.104)	0.121(0.114,0.129)	0.092(0.085,0.098)	0.089(0.082,0.095)	0.09(0.083,0.096)	0.107(0.102,0.113)	0.094(0.086,0.102)		1000	0.2	0.4
67	0.112(0.105,0.12)	0.135(0.123,0.147)	0.146(0.137,0.155)	0.103(0.095,0.11)	0.103(0.095,0.111)	0.1(0.091,0.109)	0.119(0.113,0.125)	0.104(0.096,0.111)		1000	0.2	0.6
68	0.151(0.139,0.163)	0.22(0.201,0.239)	0.176(0.163,0.189)	0.136(0.125,0.148)	0.143(0.132,0.155)	0.13(0.12,0.141)	0.153(0.146,0.161)	0.13(0.12,0.142)		1000	0.2	0.8
69	0.095(0.087,0.102)	0.105(0.096,0.114)	0.149(0.14,0.16)	0.097(0.089,0.104)	0.096(0.088,0.104)	0.096(0.088,0.105)	0.116(0.11,0.123)	0.119(0.111,0.127)		1000	0.3	0.2
70	0.105(0.095,0.115)	0.141(0.129,0.154)	0.178(0.167,0.188)	0.119(0.109,0.128)	0.118(0.108,0.129)	0.117(0.106,0.126)	0.146(0.139,0.152)	0.127(0.117,0.136)		1000	0.3	0.4
71	0.136(0.125,0.147)	0.181(0.163,0.2)	0.195(0.183,0.208)	0.143(0.132,0.155)	0.144(0.133,0.156)	0.141(0.131,0.152)	0.155(0.147,0.163)	0.137(0.125,0.148)		1000	0.3	0.6
72	0.188(0.174,0.204)	0.288(0.263,0.312)	0.246(0.229,0.262)	0.178(0.164,0.193)	0.179(0.164,0.194)	0.184(0.17,0.199)	0.199(0.187,0.211)	0.172(0.156,0.188)		1000	0.3	0.8
73	0.115(0.104,0.125)	0.137(0.124,0.149)	0.175(0.162,0.188)	0.117(0.107,0.127)	0.12(0.11,0.13)	0.119(0.11,0.13)	0.15(0.143,0.158)	0.143(0.13,0.155)		1000	0.4	0.2
74	0.124(0.115,0.135)	0.178(0.165,0.193)	0.219(0.208,0.23)	0.152(0.139,0.165)	0.153(0.14,0.166)	0.15(0.136,0.163)	0.192(0.183,0.201)	0.157(0.146,0.168)		1000	0.4	0.4
75	0.153(0.143,0.165)	0.227(0.209,0.247)	0.256(0.243,0.269)	0.177(0.163,0.191)	0.18(0.167,0.195)	0.187(0.174,0.203)	0.214(0.204,0.226)	0.171(0.156,0.186)		1000	0.4	0.6
76	0.228(0.213,0.245)	0.365(0.338,0.392)	0.301(0.283,0.319)	0.219(0.201,0.237)	0.216(0.199,0.233)	0.239(0.222,0.257)	0.27(0.254,0.286)	0.199(0.184,0.215)		1000	0.4	0.8
77	0.123(0.112,0.134)	0.15(0.138,0.162)	0.195(0.181,0.208)	0.132(0.12,0.145)	0.127(0.116,0.139)	0.132(0.12,0.144)	0.182(0.174,0.191)	0.155(0.144,0.165)		1000	0.5	0.2
78	0.161(0.149,0.174)	0.218(0.2,0.233)	0.278(0.265,0.29)	0.186(0.171,0.201)	0.191(0.176,0.206)	0.187(0.172,0.203)	0.23(0.218,0.241)	0.201(0.187,0.215)		1000	0.5	0.4
79	0.191(0.177,0.206)	0.31(0.285,0.333)	0.313(0.297,0.329)	0.23(0.213,0.247)	0.229(0.212,0.244)	0.251(0.232,0.27)	0.286(0.274,0.297)	0.221(0.203,0.239)		1000	0.5	0.6
80	0.264(0.246,0.283)	0.443(0.411,0.478)	0.365(0.343,0.387)	0.27(0.25,0.291)	0.264(0.242,0.287)	0.333(0.311,0.354)	0.326(0.309,0.341)	0.242(0.222,0.261)		1000	0.5	0.8
