# Supplementary material for: A simulation study on missing data imputation for dichotomous variables using statistical and machine learning methods
Source: Sci Rep. 2023 Jun 9;13:9432. doi: 10.1038/s41598-023-36509-2 (PMC10256703; doi:10.1038/s41598-023-36509-2)
Supplement: Supplementary file 1 — Supplementary Information 1. [file 41598_2023_36509_MOESM1_ESM.zip › trivariate_mcar55_MAE_table.csv]

	mode	knn	rf	cart	svm	bpnn	mi	logreg		N	MR	r
1	0.167(0.154,0.18)	0.159(0.145,0.173)	0.154(0.142,0.166)	0.169(0.155,0.182)	0.169(0.155,0.183)	0.164(0.15,0.176)	0.16(0.152,0.168)	0.165(0.152,0.177)		120	0.1	0.2
2	0.204(0.186,0.221)	0.181(0.163,0.198)	0.181(0.164,0.198)	0.177(0.162,0.192)	0.182(0.165,0.199)	0.189(0.173,0.206)	0.175(0.166,0.186)	0.186(0.169,0.204)		120	0.1	0.4
3	0.234(0.212,0.256)	0.194(0.178,0.213)	0.184(0.166,0.203)	0.196(0.179,0.212)	0.2(0.183,0.218)	0.189(0.172,0.204)	0.212(0.199,0.225)	0.186(0.171,0.202)		120	0.1	0.6
4	0.353(0.319,0.391)	0.309(0.274,0.343)	0.28(0.248,0.314)	0.293(0.255,0.328)	0.27(0.239,0.304)	0.289(0.255,0.321)	0.297(0.273,0.325)	0.284(0.249,0.317)		120	0.1	0.8
5	0.245(0.225,0.265)	0.234(0.214,0.255)	0.25(0.231,0.272)	0.238(0.218,0.259)	0.234(0.213,0.254)	0.242(0.221,0.265)	0.225(0.213,0.237)	0.232(0.211,0.254)		120	0.2	0.2
6	0.288(0.264,0.311)	0.246(0.226,0.265)	0.257(0.235,0.283)	0.244(0.222,0.266)	0.242(0.222,0.263)	0.245(0.223,0.265)	0.24(0.225,0.255)	0.239(0.218,0.26)		120	0.2	0.4
7	0.325(0.297,0.355)	0.291(0.264,0.318)	0.308(0.278,0.337)	0.301(0.27,0.333)	0.292(0.262,0.324)	0.282(0.251,0.316)	0.315(0.294,0.337)	0.287(0.255,0.32)		120	0.2	0.6
8	0.475(0.424,0.525)	0.405(0.369,0.444)	0.394(0.35,0.438)	0.364(0.327,0.403)	0.378(0.338,0.42)	0.379(0.34,0.422)	0.429(0.399,0.459)	0.373(0.335,0.412)		120	0.2	0.8
9	0.256(0.232,0.28)	0.258(0.238,0.281)	0.315(0.288,0.344)	0.271(0.249,0.295)	0.25(0.229,0.272)	0.258(0.239,0.279)	0.277(0.262,0.294)	0.252(0.23,0.278)		120	0.3	0.2
10	0.31(0.285,0.336)	0.281(0.253,0.308)	0.304(0.276,0.332)	0.281(0.255,0.307)	0.279(0.25,0.306)	0.283(0.256,0.308)	0.32(0.301,0.342)	0.277(0.247,0.302)		120	0.3	0.4
11	0.375(0.348,0.404)	0.354(0.319,0.391)	0.409(0.375,0.447)	0.368(0.333,0.404)	0.373(0.336,0.411)	0.372(0.336,0.41)	0.391(0.367,0.414)	0.375(0.337,0.415)		120	0.3	0.6
12	0.586(0.54,0.636)	0.514(0.464,0.571)	0.785(0.55,1.114)	0.511(0.455,0.571)	0.487(0.435,0.546)	0.522(0.475,0.575)	0.523(0.487,0.559)	0.502(0.451,0.559)		120	0.3	0.8
13	0.346(0.315,0.377)	0.338(0.312,0.365)	0.363(0.329,0.401)	0.343(0.312,0.376)	0.347(0.315,0.38)	0.332(0.303,0.361)	0.325(0.308,0.344)	0.339(0.309,0.366)		120	0.4	0.2
14	0.367(0.336,0.401)	0.339(0.305,0.374)	0.43(0.386,0.481)	0.345(0.31,0.386)	0.35(0.316,0.385)	0.343(0.312,0.375)	0.352(0.334,0.37)	0.338(0.304,0.375)		120	0.4	0.4
15	0.427(0.389,0.468)	0.434(0.393,0.48)	0.61(0.464,0.864)	0.403(0.368,0.448)	0.422(0.383,0.468)	0.417(0.378,0.464)	0.434(0.409,0.461)	0.431(0.391,0.478)		120	0.4	0.6
16	0.572(0.523,0.621)	0.603(0.547,0.663)	0.874(0.622,1.285)	0.554(0.494,0.623)	0.571(0.51,0.638)	0.584(0.533,0.638)	0.61(0.57,0.653)	0.589(0.538,0.647)		120	0.4	0.8
17	0.371(0.341,0.401)	0.374(0.341,0.41)	0.56(0.415,0.799)	0.389(0.36,0.418)	0.378(0.347,0.411)	0.395(0.362,0.434)	0.358(0.341,0.377)	0.374(0.342,0.411)		120	0.5	0.2
18	0.419(0.38,0.46)	0.417(0.384,0.454)	0.535(0.484,0.588)	0.429(0.389,0.472)	0.394(0.359,0.431)	0.425(0.388,0.463)	0.458(0.433,0.484)	0.412(0.375,0.453)		120	0.5	0.4
19	0.516(0.472,0.563)	0.526(0.482,0.573)	0.992(0.69,1.364)	0.501(0.454,0.545)	0.488(0.446,0.537)	0.496(0.455,0.539)	0.507(0.477,0.537)	0.523(0.478,0.565)		120	0.5	0.6
20	0.68(0.62,0.74)	0.79(0.668,0.959)	1.641(1.129,2.264)	0.828(0.679,1.004)	0.738(0.635,0.874)	0.677(0.612,0.752)	0.74(0.685,0.8)	0.677(0.608,0.753)		120	0.5	0.8
21	0.119(0.109,0.132)	0.116(0.106,0.127)	0.113(0.103,0.124)	0.113(0.105,0.121)	0.114(0.106,0.123)	0.11(0.101,0.118)	0.113(0.107,0.12)	0.116(0.107,0.126)		200	0.1	0.2
22	0.144(0.132,0.157)	0.126(0.114,0.138)	0.125(0.113,0.138)	0.126(0.115,0.137)	0.118(0.108,0.128)	0.128(0.118,0.139)	0.131(0.124,0.139)	0.126(0.114,0.138)		200	0.1	0.4
23	0.186(0.17,0.203)	0.155(0.141,0.172)	0.155(0.141,0.17)	0.151(0.139,0.167)	0.152(0.139,0.167)	0.142(0.129,0.155)	0.151(0.143,0.161)	0.145(0.132,0.16)		200	0.1	0.6
24	0.245(0.224,0.265)	0.202(0.185,0.22)	0.189(0.171,0.207)	0.194(0.175,0.215)	0.189(0.171,0.21)	0.191(0.173,0.21)	0.217(0.2,0.233)	0.193(0.175,0.213)		200	0.1	0.8
25	0.167(0.15,0.183)	0.159(0.147,0.172)	0.168(0.156,0.18)	0.159(0.145,0.174)	0.159(0.145,0.172)	0.162(0.148,0.175)	0.168(0.159,0.177)	0.163(0.15,0.175)		200	0.2	0.2
26	0.21(0.193,0.229)	0.168(0.155,0.182)	0.194(0.179,0.211)	0.179(0.163,0.194)	0.183(0.167,0.199)	0.175(0.16,0.19)	0.196(0.185,0.207)	0.173(0.158,0.189)		200	0.2	0.4
27	0.229(0.209,0.252)	0.202(0.181,0.221)	0.225(0.205,0.244)	0.195(0.173,0.216)	0.193(0.174,0.212)	0.195(0.177,0.215)	0.224(0.21,0.239)	0.187(0.167,0.207)		200	0.2	0.6
28	0.324(0.297,0.353)	0.313(0.283,0.347)	0.322(0.292,0.354)	0.283(0.258,0.308)	0.277(0.25,0.302)	0.283(0.257,0.312)	0.3(0.281,0.318)	0.295(0.269,0.322)		200	0.2	0.8
29	0.205(0.191,0.221)	0.192(0.178,0.208)	0.234(0.215,0.253)	0.21(0.196,0.228)	0.21(0.194,0.228)	0.209(0.196,0.224)	0.211(0.198,0.226)	0.202(0.189,0.216)		200	0.3	0.2
30	0.225(0.207,0.244)	0.231(0.212,0.25)	0.261(0.239,0.283)	0.225(0.207,0.242)	0.217(0.199,0.235)	0.216(0.198,0.232)	0.228(0.214,0.242)	0.219(0.201,0.235)		200	0.3	0.4
31	0.296(0.27,0.323)	0.275(0.249,0.301)	0.302(0.278,0.329)	0.268(0.244,0.293)	0.279(0.254,0.306)	0.276(0.253,0.3)	0.302(0.282,0.323)	0.273(0.249,0.296)		200	0.3	0.6
32	0.399(0.364,0.433)	0.386(0.35,0.428)	0.406(0.364,0.449)	0.356(0.322,0.396)	0.334(0.302,0.371)	0.337(0.301,0.377)	0.345(0.324,0.365)	0.339(0.305,0.378)		200	0.3	0.8
33	0.249(0.23,0.267)	0.25(0.229,0.271)	0.268(0.245,0.29)	0.237(0.216,0.259)	0.234(0.215,0.253)	0.243(0.221,0.264)	0.244(0.229,0.259)	0.244(0.222,0.263)		200	0.4	0.2
34	0.273(0.249,0.297)	0.259(0.238,0.28)	0.313(0.286,0.342)	0.251(0.23,0.271)	0.252(0.23,0.275)	0.253(0.229,0.275)	0.301(0.283,0.319)	0.256(0.233,0.279)		200	0.4	0.4
35	0.328(0.303,0.357)	0.295(0.268,0.318)	0.374(0.342,0.405)	0.289(0.259,0.316)	0.284(0.255,0.311)	0.287(0.262,0.314)	0.338(0.319,0.358)	0.285(0.26,0.311)		200	0.4	0.6
36	0.502(0.463,0.54)	0.471(0.428,0.518)	0.526(0.473,0.587)	0.418(0.38,0.459)	0.412(0.374,0.455)	0.427(0.387,0.472)	0.434(0.41,0.459)	0.418(0.377,0.465)		200	0.4	0.8
37	0.276(0.254,0.301)	0.288(0.267,0.309)	0.349(0.314,0.388)	0.267(0.246,0.29)	0.284(0.262,0.307)	0.278(0.253,0.304)	0.285(0.27,0.301)	0.263(0.241,0.284)		200	0.5	0.2
38	0.303(0.282,0.326)	0.294(0.267,0.32)	0.405(0.369,0.442)	0.274(0.249,0.302)	0.282(0.258,0.307)	0.283(0.257,0.308)	0.327(0.31,0.343)	0.282(0.258,0.307)		200	0.5	0.4
39	0.36(0.33,0.394)	0.376(0.35,0.407)	0.504(0.462,0.552)	0.368(0.338,0.399)	0.363(0.334,0.397)	0.37(0.342,0.404)	0.397(0.372,0.422)	0.376(0.348,0.408)		200	0.5	0.6
40	0.517(0.477,0.558)	0.52(0.474,0.564)	0.953(0.688,1.345)	0.479(0.434,0.526)	0.504(0.456,0.549)	0.477(0.435,0.517)	0.491(0.46,0.523)	0.486(0.444,0.527)		200	0.5	0.8
41	0.071(0.066,0.078)	0.068(0.062,0.075)	0.076(0.07,0.082)	0.074(0.067,0.081)	0.075(0.068,0.082)	0.072(0.065,0.079)	0.076(0.072,0.081)	0.073(0.067,0.081)		500	0.1	0.2
42	0.086(0.08,0.093)	0.077(0.07,0.084)	0.08(0.073,0.088)	0.075(0.068,0.081)	0.075(0.068,0.083)	0.074(0.067,0.081)	0.083(0.079,0.087)	0.075(0.068,0.081)		500	0.1	0.4
43	0.103(0.096,0.11)	0.089(0.081,0.097)	0.093(0.085,0.102)	0.087(0.081,0.094)	0.088(0.082,0.096)	0.087(0.08,0.094)	0.094(0.089,0.1)	0.084(0.077,0.091)		500	0.1	0.6
44	0.163(0.15,0.176)	0.127(0.115,0.14)	0.122(0.111,0.132)	0.119(0.107,0.131)	0.121(0.111,0.131)	0.116(0.104,0.128)	0.116(0.109,0.123)	0.114(0.102,0.126)		500	0.1	0.8
45	0.097(0.09,0.104)	0.101(0.093,0.109)	0.106(0.099,0.114)	0.098(0.09,0.106)	0.096(0.087,0.105)	0.098(0.09,0.106)	0.103(0.098,0.108)	0.093(0.084,0.101)		500	0.2	0.2
46	0.12(0.109,0.133)	0.105(0.096,0.115)	0.124(0.114,0.133)	0.102(0.092,0.111)	0.102(0.093,0.113)	0.102(0.092,0.113)	0.119(0.113,0.125)	0.104(0.094,0.115)		500	0.2	0.4
47	0.166(0.155,0.178)	0.139(0.127,0.152)	0.159(0.146,0.172)	0.128(0.117,0.139)	0.122(0.11,0.134)	0.129(0.118,0.14)	0.148(0.141,0.155)	0.127(0.116,0.138)		500	0.2	0.6
48	0.223(0.204,0.24)	0.199(0.183,0.215)	0.192(0.178,0.209)	0.155(0.14,0.17)	0.159(0.145,0.174)	0.158(0.144,0.173)	0.181(0.17,0.192)	0.152(0.138,0.167)		500	0.2	0.8
49	0.132(0.121,0.144)	0.138(0.127,0.149)	0.157(0.145,0.169)	0.129(0.119,0.14)	0.129(0.119,0.14)	0.131(0.12,0.141)	0.139(0.132,0.146)	0.135(0.124,0.146)		500	0.3	0.2
50	0.156(0.145,0.167)	0.133(0.121,0.145)	0.176(0.161,0.19)	0.134(0.123,0.146)	0.13(0.119,0.141)	0.134(0.123,0.147)	0.16(0.152,0.169)	0.139(0.128,0.152)		500	0.3	0.4
51	0.182(0.167,0.199)	0.162(0.15,0.176)	0.212(0.198,0.225)	0.149(0.137,0.163)	0.146(0.133,0.159)	0.148(0.136,0.16)	0.183(0.174,0.194)	0.151(0.139,0.163)		500	0.3	0.6
52	0.27(0.252,0.289)	0.241(0.221,0.262)	0.289(0.269,0.308)	0.211(0.191,0.229)	0.204(0.185,0.222)	0.218(0.2,0.235)	0.225(0.212,0.239)	0.213(0.195,0.231)		500	0.3	0.8
53	0.146(0.136,0.157)	0.147(0.135,0.159)	0.186(0.173,0.199)	0.153(0.14,0.165)	0.151(0.139,0.163)	0.154(0.142,0.166)	0.168(0.159,0.178)	0.154(0.141,0.166)		500	0.4	0.2
54	0.19(0.176,0.204)	0.175(0.161,0.189)	0.22(0.203,0.235)	0.167(0.155,0.181)	0.164(0.15,0.178)	0.18(0.166,0.195)	0.206(0.195,0.216)	0.175(0.162,0.19)		500	0.4	0.4
55	0.219(0.203,0.236)	0.201(0.185,0.219)	0.265(0.248,0.284)	0.184(0.17,0.2)	0.181(0.166,0.197)	0.191(0.177,0.205)	0.231(0.22,0.242)	0.19(0.176,0.204)		500	0.4	0.6
56	0.33(0.305,0.356)	0.321(0.298,0.344)	0.359(0.334,0.387)	0.268(0.248,0.29)	0.254(0.236,0.272)	0.279(0.258,0.301)	0.29(0.275,0.306)	0.274(0.253,0.295)		500	0.4	0.8
57	0.167(0.156,0.181)	0.194(0.18,0.208)	0.212(0.196,0.23)	0.177(0.163,0.193)	0.17(0.156,0.185)	0.181(0.167,0.197)	0.195(0.186,0.206)	0.18(0.166,0.196)		500	0.5	0.2
58	0.209(0.192,0.226)	0.21(0.192,0.226)	0.254(0.238,0.27)	0.197(0.18,0.213)	0.183(0.167,0.198)	0.206(0.189,0.223)	0.236(0.224,0.249)	0.201(0.186,0.216)		500	0.5	0.4
59	0.258(0.237,0.278)	0.264(0.246,0.281)	0.333(0.312,0.356)	0.228(0.212,0.247)	0.221(0.204,0.236)	0.245(0.229,0.262)	0.304(0.289,0.318)	0.24(0.225,0.256)		500	0.5	0.6
60	0.369(0.338,0.399)	0.401(0.368,0.435)	0.461(0.431,0.492)	0.318(0.29,0.346)	0.317(0.292,0.346)	0.368(0.337,0.397)	0.353(0.334,0.371)	0.337(0.305,0.368)		500	0.5	0.8
61	0.056(0.051,0.061)	0.049(0.045,0.053)	0.055(0.05,0.06)	0.052(0.048,0.055)	0.051(0.047,0.055)	0.048(0.044,0.052)	0.053(0.05,0.056)	0.048(0.043,0.052)		1000	0.1	0.2
62	0.064(0.059,0.069)	0.059(0.054,0.063)	0.062(0.057,0.067)	0.053(0.049,0.057)	0.055(0.05,0.059)	0.054(0.05,0.059)	0.056(0.052,0.059)	0.054(0.05,0.058)		1000	0.1	0.4
63	0.077(0.071,0.082)	0.068(0.063,0.074)	0.077(0.072,0.083)	0.061(0.055,0.066)	0.064(0.058,0.069)	0.059(0.055,0.064)	0.068(0.064,0.072)	0.059(0.054,0.064)		1000	0.1	0.6
64	0.115(0.106,0.124)	0.101(0.092,0.11)	0.097(0.09,0.104)	0.082(0.074,0.09)	0.083(0.075,0.091)	0.082(0.074,0.09)	0.087(0.081,0.092)	0.081(0.073,0.089)		1000	0.1	0.8
65	0.084(0.077,0.09)	0.075(0.069,0.082)	0.092(0.085,0.099)	0.071(0.066,0.077)	0.072(0.067,0.078)	0.074(0.069,0.081)	0.079(0.074,0.084)	0.071(0.066,0.077)		1000	0.2	0.2
66	0.101(0.093,0.109)	0.085(0.077,0.093)	0.114(0.106,0.122)	0.08(0.074,0.087)	0.082(0.075,0.089)	0.08(0.073,0.087)	0.093(0.088,0.099)	0.078(0.072,0.085)		1000	0.2	0.4
67	0.12(0.111,0.13)	0.098(0.091,0.105)	0.126(0.118,0.135)	0.089(0.082,0.097)	0.09(0.083,0.097)	0.089(0.082,0.097)	0.108(0.102,0.114)	0.09(0.082,0.097)		1000	0.2	0.6
68	0.164(0.153,0.176)	0.146(0.134,0.159)	0.156(0.146,0.166)	0.124(0.114,0.135)	0.12(0.11,0.13)	0.121(0.112,0.129)	0.136(0.129,0.144)	0.119(0.11,0.128)		1000	0.2	0.8
69	0.093(0.085,0.101)	0.094(0.087,0.101)	0.119(0.11,0.128)	0.089(0.083,0.097)	0.089(0.082,0.097)	0.091(0.083,0.099)	0.107(0.101,0.113)	0.089(0.082,0.096)		1000	0.3	0.2
70	0.134(0.124,0.143)	0.122(0.113,0.132)	0.165(0.156,0.174)	0.107(0.098,0.117)	0.109(0.1,0.119)	0.119(0.109,0.129)	0.129(0.122,0.137)	0.116(0.107,0.126)		1000	0.3	0.4
71	0.154(0.143,0.166)	0.125(0.114,0.137)	0.193(0.183,0.204)	0.118(0.108,0.128)	0.119(0.11,0.129)	0.124(0.114,0.135)	0.151(0.144,0.157)	0.124(0.115,0.134)		1000	0.3	0.6
72	0.229(0.213,0.244)	0.208(0.191,0.226)	0.231(0.217,0.245)	0.155(0.142,0.168)	0.149(0.137,0.163)	0.16(0.148,0.173)	0.172(0.163,0.182)	0.158(0.146,0.169)		1000	0.3	0.8
73	0.121(0.112,0.131)	0.125(0.115,0.135)	0.149(0.139,0.158)	0.115(0.105,0.124)	0.117(0.107,0.126)	0.121(0.111,0.131)	0.137(0.129,0.145)	0.116(0.106,0.126)		1000	0.4	0.2
74	0.151(0.141,0.162)	0.131(0.121,0.142)	0.202(0.191,0.213)	0.129(0.118,0.141)	0.13(0.119,0.142)	0.15(0.139,0.162)	0.175(0.167,0.183)	0.143(0.132,0.155)		1000	0.4	0.4
75	0.186(0.174,0.2)	0.163(0.15,0.177)	0.245(0.233,0.256)	0.154(0.141,0.168)	0.148(0.136,0.16)	0.181(0.168,0.194)	0.197(0.188,0.205)	0.176(0.163,0.189)		1000	0.4	0.6
76	0.25(0.234,0.267)	0.257(0.238,0.275)	0.305(0.287,0.322)	0.191(0.174,0.206)	0.185(0.169,0.201)	0.234(0.217,0.252)	0.24(0.228,0.253)	0.221(0.203,0.239)		1000	0.4	0.8
77	0.13(0.119,0.141)	0.13(0.118,0.141)	0.188(0.176,0.2)	0.128(0.118,0.138)	0.13(0.121,0.14)	0.14(0.129,0.15)	0.165(0.158,0.173)	0.136(0.126,0.147)		1000	0.5	0.2
78	0.17(0.157,0.183)	0.176(0.163,0.189)	0.243(0.23,0.256)	0.166(0.154,0.179)	0.157(0.145,0.17)	0.194(0.179,0.206)	0.214(0.205,0.222)	0.185(0.172,0.199)		1000	0.5	0.4
79	0.222(0.208,0.237)	0.203(0.188,0.22)	0.297(0.285,0.31)	0.186(0.172,0.202)	0.173(0.159,0.189)	0.221(0.207,0.235)	0.263(0.251,0.275)	0.212(0.198,0.226)		1000	0.5	0.6
80	0.305(0.285,0.327)	0.326(0.303,0.352)	0.402(0.382,0.422)	0.247(0.228,0.266)	0.228(0.212,0.245)	0.328(0.306,0.35)	0.323(0.31,0.336)	0.295(0.275,0.317)		1000	0.5	0.8
