# Supplementary material for: A simulation study on missing data imputation for dichotomous variables using statistical and machine learning methods
Source: Sci Rep. 2023 Jun 9;13:9432. doi: 10.1038/s41598-023-36509-2 (PMC10256703; doi:10.1038/s41598-023-36509-2)
Supplement: Supplementary file 1 — Supplementary Information 1. [file 41598_2023_36509_MOESM1_ESM.zip › trivariate_mcar73_MAE_table.csv]

	mode	knn	rf	cart	svm	bpnn	mi	logreg		N	MR	r
1	0.166(0.153,0.18)	0.171(0.156,0.189)	0.184(0.167,0.2)	0.172(0.157,0.189)	0.17(0.156,0.185)	0.175(0.159,0.192)	0.178(0.168,0.188)	0.187(0.171,0.201)		120	0.1	0.2
2	0.18(0.164,0.198)	0.189(0.172,0.21)	0.209(0.186,0.232)	0.184(0.167,0.204)	0.189(0.172,0.208)	0.191(0.175,0.209)	0.211(0.2,0.224)	0.199(0.178,0.219)		120	0.1	0.4
3	0.234(0.212,0.255)	0.252(0.228,0.275)	0.262(0.236,0.288)	0.256(0.229,0.284)	0.26(0.236,0.286)	0.262(0.239,0.288)	0.244(0.228,0.259)	0.257(0.232,0.282)		120	0.1	0.6
4	0.485(0.346,0.803)	0.429(0.297,0.726)	0.459(0.325,0.76)	0.432(0.3,0.726)	0.432(0.3,0.724)	0.427(0.293,0.714)	0.323(0.299,0.344)	0.421(0.289,0.719)		120	0.1	0.8
5	0.232(0.211,0.255)	0.245(0.224,0.268)	0.281(0.256,0.309)	0.237(0.218,0.26)	0.243(0.223,0.267)	0.238(0.218,0.261)	0.251(0.236,0.267)	0.267(0.245,0.291)		120	0.2	0.2
6	0.239(0.213,0.269)	0.272(0.249,0.299)	0.309(0.284,0.335)	0.28(0.255,0.308)	0.276(0.249,0.307)	0.291(0.265,0.318)	0.287(0.27,0.306)	0.3(0.276,0.326)		120	0.2	0.4
7	0.337(0.306,0.372)	0.346(0.307,0.384)	0.441(0.353,0.575)	0.341(0.305,0.381)	0.341(0.307,0.378)	0.352(0.316,0.392)	0.322(0.303,0.341)	0.384(0.3,0.536)		120	0.2	0.6
8	0.487(0.444,0.54)	0.464(0.423,0.508)	0.559(0.507,0.616)	0.488(0.444,0.531)	0.484(0.435,0.532)	0.477(0.431,0.523)	0.545(0.446,0.713)	0.484(0.443,0.529)		120	0.2	0.8
9	0.264(0.24,0.29)	0.292(0.269,0.315)	0.335(0.307,0.368)	0.284(0.262,0.305)	0.28(0.256,0.305)	0.29(0.266,0.314)	0.313(0.296,0.332)	0.314(0.291,0.338)		120	0.3	0.2
10	0.334(0.303,0.366)	0.333(0.299,0.367)	0.37(0.333,0.408)	0.32(0.288,0.354)	0.336(0.304,0.368)	0.331(0.297,0.365)	0.373(0.353,0.395)	0.337(0.304,0.373)		120	0.3	0.4
11	0.4(0.359,0.445)	0.446(0.406,0.488)	0.597(0.443,0.835)	0.441(0.403,0.478)	0.429(0.389,0.466)	0.418(0.379,0.456)	0.442(0.411,0.475)	0.438(0.396,0.48)		120	0.3	0.6
12	0.522(0.473,0.575)	0.579(0.529,0.627)	0.776(0.652,0.942)	0.607(0.509,0.756)	0.676(0.568,0.83)	0.628(0.524,0.781)	0.631(0.592,0.673)	0.629(0.523,0.778)		120	0.3	0.8
13	0.351(0.315,0.386)	0.351(0.321,0.382)	0.399(0.364,0.433)	0.354(0.323,0.387)	0.365(0.327,0.405)	0.356(0.322,0.396)	0.366(0.343,0.387)	0.345(0.316,0.375)		120	0.4	0.2
14	0.399(0.365,0.435)	0.404(0.365,0.447)	0.509(0.457,0.568)	0.409(0.375,0.445)	0.411(0.373,0.452)	0.407(0.373,0.445)	0.417(0.393,0.441)	0.437(0.398,0.478)		120	0.4	0.4
15	0.474(0.432,0.518)	0.49(0.443,0.542)	0.566(0.515,0.618)	0.473(0.431,0.519)	0.465(0.423,0.508)	0.497(0.451,0.543)	0.514(0.479,0.549)	0.504(0.465,0.548)		120	0.4	0.6
16	0.62(0.565,0.682)	0.711(0.634,0.79)	1.036(0.793,1.367)	0.696(0.629,0.764)	0.73(0.664,0.8)	0.684(0.619,0.747)	0.674(0.625,0.728)	0.693(0.63,0.766)		120	0.4	0.8
17	0.406(0.372,0.441)	0.4(0.365,0.438)	0.553(0.501,0.614)	0.412(0.381,0.446)	0.409(0.376,0.445)	0.408(0.372,0.444)	0.409(0.386,0.433)	0.391(0.355,0.425)		120	0.5	0.2
18	0.449(0.414,0.488)	0.458(0.419,0.5)	0.754(0.603,1.004)	0.488(0.448,0.528)	0.477(0.437,0.521)	0.468(0.427,0.508)	0.462(0.435,0.489)	0.466(0.426,0.505)		120	0.5	0.4
19	0.628(0.565,0.69)	0.582(0.531,0.642)	1.099(0.748,1.533)	0.536(0.487,0.582)	0.613(0.557,0.67)	0.584(0.528,0.637)	0.591(0.551,0.634)	0.559(0.512,0.605)		120	0.5	0.6
20	0.753(0.685,0.82)	0.884(0.794,0.977)	1.923(1.357,2.544)	1.178(0.866,1.615)	0.939(0.793,1.136)	0.988(0.815,1.214)	0.824(0.769,0.895)	0.906(0.758,1.097)		120	0.5	0.8
21	0.117(0.108,0.128)	0.114(0.103,0.125)	0.139(0.128,0.153)	0.118(0.108,0.129)	0.119(0.109,0.13)	0.121(0.11,0.131)	0.134(0.127,0.141)	0.133(0.12,0.145)		200	0.1	0.2
22	0.132(0.118,0.146)	0.134(0.12,0.148)	0.149(0.135,0.163)	0.131(0.119,0.143)	0.131(0.118,0.143)	0.131(0.117,0.145)	0.145(0.136,0.155)	0.143(0.13,0.156)		200	0.1	0.4
23	0.176(0.159,0.191)	0.18(0.165,0.196)	0.194(0.178,0.214)	0.18(0.165,0.197)	0.174(0.16,0.191)	0.182(0.165,0.199)	0.165(0.157,0.174)	0.195(0.18,0.212)		200	0.1	0.6
24	0.236(0.212,0.258)	0.223(0.201,0.247)	0.216(0.197,0.238)	0.218(0.198,0.239)	0.218(0.197,0.238)	0.205(0.186,0.224)	0.227(0.211,0.242)	0.222(0.199,0.246)		200	0.1	0.8
25	0.155(0.139,0.171)	0.162(0.146,0.179)	0.185(0.168,0.203)	0.156(0.142,0.171)	0.151(0.136,0.168)	0.159(0.144,0.175)	0.193(0.183,0.204)	0.17(0.155,0.185)		200	0.2	0.2
26	0.207(0.187,0.225)	0.208(0.192,0.224)	0.226(0.203,0.248)	0.199(0.18,0.215)	0.2(0.184,0.216)	0.194(0.178,0.21)	0.213(0.199,0.228)	0.206(0.188,0.225)		200	0.2	0.4
27	0.259(0.236,0.282)	0.254(0.232,0.276)	0.261(0.234,0.29)	0.248(0.227,0.269)	0.24(0.218,0.263)	0.241(0.219,0.268)	0.268(0.251,0.285)	0.237(0.213,0.264)		200	0.2	0.6
28	0.318(0.291,0.343)	0.307(0.275,0.34)	0.314(0.282,0.347)	0.318(0.288,0.35)	0.313(0.278,0.348)	0.316(0.285,0.348)	0.339(0.321,0.359)	0.327(0.292,0.363)		200	0.2	0.8
29	0.208(0.191,0.224)	0.217(0.199,0.234)	0.262(0.236,0.286)	0.218(0.2,0.234)	0.207(0.19,0.224)	0.218(0.201,0.234)	0.231(0.219,0.243)	0.235(0.216,0.254)		200	0.3	0.2
30	0.242(0.224,0.258)	0.238(0.216,0.26)	0.282(0.258,0.311)	0.238(0.218,0.259)	0.238(0.216,0.26)	0.233(0.213,0.252)	0.267(0.251,0.282)	0.246(0.225,0.268)		200	0.3	0.4
31	0.293(0.269,0.319)	0.307(0.281,0.337)	0.386(0.346,0.423)	0.306(0.277,0.337)	0.306(0.279,0.338)	0.287(0.26,0.316)	0.328(0.304,0.353)	0.274(0.248,0.3)		200	0.3	0.6
32	0.445(0.409,0.485)	0.448(0.405,0.497)	0.462(0.409,0.513)	0.437(0.397,0.481)	0.425(0.383,0.471)	0.441(0.401,0.486)	0.406(0.379,0.434)	0.401(0.363,0.445)		200	0.3	0.8
33	0.252(0.23,0.275)	0.263(0.241,0.286)	0.301(0.27,0.337)	0.26(0.237,0.283)	0.262(0.241,0.285)	0.259(0.236,0.282)	0.283(0.267,0.299)	0.287(0.261,0.317)		200	0.4	0.2
34	0.266(0.242,0.291)	0.279(0.254,0.306)	0.349(0.317,0.379)	0.277(0.252,0.301)	0.288(0.262,0.313)	0.286(0.259,0.316)	0.312(0.295,0.331)	0.278(0.25,0.306)		200	0.4	0.4
35	0.357(0.328,0.388)	0.343(0.312,0.377)	0.43(0.396,0.464)	0.342(0.314,0.373)	0.354(0.32,0.386)	0.338(0.306,0.37)	0.359(0.338,0.381)	0.351(0.322,0.382)		200	0.4	0.6
36	0.478(0.439,0.521)	0.52(0.476,0.564)	0.628(0.556,0.696)	0.462(0.419,0.509)	0.478(0.433,0.523)	0.495(0.449,0.541)	0.505(0.469,0.544)	0.478(0.43,0.527)		200	0.4	0.8
37	0.285(0.256,0.315)	0.319(0.289,0.349)	0.373(0.339,0.404)	0.309(0.279,0.34)	0.299(0.27,0.33)	0.302(0.272,0.333)	0.336(0.318,0.356)	0.311(0.288,0.335)		200	0.5	0.2
38	0.31(0.286,0.334)	0.328(0.301,0.355)	0.454(0.419,0.494)	0.315(0.29,0.341)	0.316(0.292,0.342)	0.327(0.303,0.352)	0.368(0.348,0.387)	0.361(0.332,0.389)		200	0.5	0.4
39	0.381(0.353,0.413)	0.406(0.371,0.445)	0.559(0.494,0.629)	0.396(0.359,0.436)	0.396(0.358,0.437)	0.392(0.357,0.432)	0.44(0.415,0.467)	0.392(0.358,0.428)		200	0.5	0.6
40	0.511(0.458,0.561)	0.558(0.497,0.621)	0.735(0.664,0.807)	0.557(0.514,0.604)	0.565(0.517,0.616)	0.564(0.511,0.616)	0.583(0.543,0.622)	0.539(0.49,0.593)		200	0.5	0.8
41	0.069(0.063,0.075)	0.07(0.064,0.076)	0.089(0.082,0.096)	0.069(0.063,0.075)	0.068(0.062,0.074)	0.069(0.063,0.074)	0.082(0.078,0.086)	0.078(0.072,0.085)		500	0.1	0.2
42	0.084(0.076,0.091)	0.085(0.078,0.093)	0.1(0.091,0.108)	0.08(0.073,0.086)	0.081(0.074,0.089)	0.082(0.075,0.089)	0.094(0.089,0.1)	0.085(0.077,0.093)		500	0.1	0.4
43	0.107(0.098,0.115)	0.093(0.084,0.102)	0.112(0.103,0.122)	0.093(0.085,0.102)	0.095(0.087,0.103)	0.09(0.082,0.098)	0.108(0.103,0.113)	0.101(0.091,0.11)		500	0.1	0.6
44	0.144(0.133,0.156)	0.127(0.116,0.137)	0.129(0.118,0.142)	0.123(0.112,0.132)	0.131(0.12,0.141)	0.122(0.113,0.132)	0.137(0.128,0.145)	0.126(0.115,0.137)		500	0.1	0.8
45	0.102(0.093,0.111)	0.101(0.094,0.109)	0.134(0.124,0.143)	0.104(0.096,0.113)	0.105(0.097,0.115)	0.103(0.095,0.111)	0.115(0.108,0.122)	0.115(0.106,0.125)		500	0.2	0.2
46	0.122(0.111,0.133)	0.124(0.113,0.136)	0.148(0.136,0.161)	0.128(0.117,0.14)	0.126(0.114,0.139)	0.128(0.117,0.139)	0.139(0.129,0.148)	0.124(0.113,0.135)		500	0.2	0.4
47	0.153(0.138,0.169)	0.147(0.134,0.16)	0.173(0.159,0.188)	0.14(0.129,0.153)	0.141(0.13,0.154)	0.139(0.126,0.152)	0.151(0.143,0.16)	0.146(0.133,0.159)		500	0.2	0.6
48	0.189(0.171,0.205)	0.177(0.161,0.194)	0.213(0.196,0.231)	0.173(0.158,0.19)	0.179(0.164,0.195)	0.166(0.153,0.182)	0.194(0.184,0.206)	0.197(0.184,0.212)		500	0.2	0.8
49	0.123(0.113,0.134)	0.125(0.115,0.135)	0.174(0.161,0.187)	0.123(0.113,0.134)	0.126(0.115,0.137)	0.126(0.115,0.137)	0.162(0.155,0.171)	0.147(0.135,0.158)		500	0.3	0.2
50	0.138(0.126,0.151)	0.138(0.125,0.151)	0.19(0.176,0.205)	0.141(0.13,0.152)	0.144(0.133,0.156)	0.139(0.127,0.151)	0.176(0.166,0.185)	0.158(0.143,0.173)		500	0.3	0.4
51	0.181(0.166,0.196)	0.181(0.165,0.197)	0.231(0.215,0.248)	0.18(0.164,0.196)	0.181(0.164,0.198)	0.183(0.166,0.201)	0.205(0.195,0.217)	0.183(0.167,0.202)		500	0.3	0.6
52	0.254(0.233,0.275)	0.247(0.226,0.266)	0.306(0.284,0.33)	0.24(0.223,0.258)	0.239(0.22,0.258)	0.255(0.236,0.275)	0.27(0.255,0.284)	0.242(0.221,0.264)		500	0.3	0.8
53	0.163(0.149,0.177)	0.157(0.146,0.168)	0.206(0.19,0.223)	0.167(0.155,0.181)	0.161(0.149,0.174)	0.162(0.149,0.176)	0.182(0.172,0.192)	0.172(0.159,0.186)		500	0.4	0.2
54	0.167(0.153,0.183)	0.171(0.156,0.187)	0.253(0.235,0.272)	0.188(0.172,0.204)	0.184(0.168,0.199)	0.181(0.166,0.196)	0.22(0.21,0.231)	0.187(0.172,0.202)		500	0.4	0.4
55	0.223(0.207,0.239)	0.229(0.213,0.247)	0.304(0.285,0.327)	0.225(0.209,0.243)	0.226(0.209,0.246)	0.234(0.217,0.25)	0.262(0.249,0.275)	0.221(0.202,0.242)		500	0.4	0.6
56	0.298(0.271,0.326)	0.308(0.282,0.333)	0.377(0.346,0.407)	0.3(0.275,0.324)	0.292(0.267,0.318)	0.305(0.28,0.332)	0.323(0.306,0.343)	0.295(0.271,0.319)		500	0.4	0.8
57	0.189(0.173,0.206)	0.199(0.182,0.216)	0.246(0.227,0.268)	0.192(0.177,0.208)	0.194(0.178,0.211)	0.187(0.172,0.203)	0.224(0.211,0.238)	0.218(0.2,0.237)		500	0.5	0.2
58	0.209(0.19,0.229)	0.23(0.211,0.25)	0.303(0.282,0.323)	0.239(0.219,0.259)	0.236(0.217,0.254)	0.241(0.221,0.261)	0.275(0.258,0.291)	0.238(0.22,0.256)		500	0.5	0.4
59	0.26(0.24,0.282)	0.294(0.272,0.318)	0.35(0.327,0.373)	0.292(0.268,0.317)	0.291(0.269,0.315)	0.301(0.275,0.324)	0.33(0.312,0.347)	0.274(0.254,0.293)		500	0.5	0.6
60	0.362(0.331,0.391)	0.38(0.349,0.415)	0.444(0.407,0.481)	0.354(0.321,0.39)	0.35(0.316,0.386)	0.378(0.342,0.414)	0.395(0.374,0.418)	0.332(0.301,0.363)		500	0.5	0.8
61	0.053(0.049,0.057)	0.052(0.048,0.057)	0.066(0.061,0.072)	0.053(0.049,0.057)	0.053(0.05,0.058)	0.053(0.049,0.056)	0.062(0.058,0.065)	0.06(0.055,0.064)		1000	0.1	0.2
62	0.062(0.057,0.068)	0.063(0.056,0.069)	0.078(0.072,0.084)	0.061(0.056,0.067)	0.06(0.055,0.066)	0.062(0.057,0.068)	0.064(0.061,0.068)	0.067(0.06,0.073)		1000	0.1	0.4
63	0.077(0.071,0.083)	0.071(0.066,0.077)	0.09(0.083,0.097)	0.07(0.064,0.077)	0.068(0.063,0.074)	0.069(0.064,0.075)	0.075(0.07,0.08)	0.074(0.067,0.082)		1000	0.1	0.6
64	0.103(0.095,0.112)	0.098(0.089,0.108)	0.105(0.095,0.113)	0.094(0.086,0.102)	0.095(0.087,0.104)	0.092(0.084,0.099)	0.092(0.087,0.098)	0.091(0.083,0.1)		1000	0.1	0.8
65	0.075(0.069,0.081)	0.077(0.072,0.084)	0.107(0.1,0.113)	0.074(0.067,0.081)	0.075(0.068,0.082)	0.073(0.066,0.08)	0.089(0.084,0.095)	0.084(0.076,0.093)		1000	0.2	0.2
66	0.09(0.082,0.097)	0.09(0.083,0.097)	0.131(0.122,0.14)	0.09(0.083,0.098)	0.09(0.083,0.097)	0.091(0.083,0.098)	0.106(0.099,0.112)	0.098(0.09,0.105)		1000	0.2	0.4
67	0.107(0.098,0.116)	0.099(0.091,0.107)	0.138(0.129,0.147)	0.095(0.087,0.105)	0.098(0.088,0.108)	0.101(0.093,0.11)	0.117(0.111,0.123)	0.1(0.091,0.109)		1000	0.2	0.6
68	0.15(0.14,0.161)	0.126(0.115,0.138)	0.167(0.156,0.18)	0.125(0.114,0.136)	0.127(0.115,0.139)	0.125(0.114,0.136)	0.147(0.138,0.156)	0.127(0.116,0.136)		1000	0.2	0.8
69	0.096(0.087,0.105)	0.101(0.092,0.111)	0.141(0.13,0.152)	0.097(0.087,0.107)	0.096(0.087,0.105)	0.101(0.091,0.111)	0.118(0.111,0.125)	0.108(0.098,0.117)		1000	0.3	0.2
70	0.112(0.103,0.12)	0.117(0.109,0.125)	0.179(0.169,0.19)	0.113(0.104,0.121)	0.116(0.108,0.125)	0.114(0.106,0.123)	0.145(0.137,0.153)	0.123(0.113,0.134)		1000	0.3	0.4
71	0.129(0.118,0.139)	0.134(0.123,0.146)	0.2(0.188,0.213)	0.129(0.115,0.141)	0.133(0.119,0.145)	0.137(0.125,0.15)	0.17(0.162,0.179)	0.134(0.125,0.144)		1000	0.3	0.6
72	0.195(0.183,0.207)	0.185(0.171,0.199)	0.244(0.229,0.259)	0.178(0.167,0.19)	0.183(0.171,0.196)	0.183(0.169,0.197)	0.201(0.188,0.214)	0.165(0.152,0.179)		1000	0.3	0.8
73	0.118(0.11,0.127)	0.125(0.115,0.136)	0.167(0.156,0.179)	0.119(0.11,0.128)	0.117(0.108,0.125)	0.118(0.11,0.127)	0.15(0.142,0.158)	0.13(0.119,0.14)		1000	0.4	0.2
74	0.125(0.114,0.137)	0.148(0.137,0.16)	0.225(0.212,0.239)	0.152(0.14,0.164)	0.153(0.142,0.164)	0.145(0.133,0.158)	0.193(0.184,0.202)	0.151(0.138,0.164)		1000	0.4	0.4
75	0.172(0.159,0.185)	0.176(0.161,0.19)	0.25(0.236,0.263)	0.171(0.158,0.186)	0.176(0.162,0.191)	0.185(0.172,0.197)	0.214(0.203,0.225)	0.164(0.152,0.178)		1000	0.4	0.6
76	0.237(0.222,0.252)	0.244(0.228,0.261)	0.312(0.295,0.329)	0.222(0.207,0.236)	0.224(0.207,0.24)	0.241(0.225,0.257)	0.276(0.263,0.29)	0.203(0.187,0.218)		1000	0.4	0.8
77	0.132(0.12,0.144)	0.142(0.13,0.154)	0.206(0.19,0.221)	0.138(0.126,0.152)	0.134(0.122,0.148)	0.138(0.126,0.152)	0.176(0.168,0.185)	0.155(0.143,0.166)		1000	0.5	0.2
78	0.145(0.133,0.158)	0.177(0.163,0.191)	0.263(0.247,0.278)	0.191(0.178,0.205)	0.193(0.178,0.207)	0.199(0.182,0.215)	0.23(0.218,0.241)	0.193(0.178,0.209)		1000	0.5	0.4
79	0.194(0.177,0.211)	0.223(0.208,0.239)	0.308(0.29,0.326)	0.224(0.208,0.24)	0.227(0.21,0.244)	0.242(0.226,0.261)	0.276(0.263,0.288)	0.204(0.189,0.218)		1000	0.5	0.6
80	0.264(0.243,0.285)	0.294(0.271,0.316)	0.383(0.359,0.406)	0.288(0.265,0.311)	0.282(0.261,0.303)	0.344(0.325,0.362)	0.335(0.32,0.35)	0.252(0.233,0.272)		1000	0.5	0.8
