# Supplementary material for: A simulation study on missing data imputation for dichotomous variables using statistical and machine learning methods
Source: Sci Rep. 2023 Jun 9;13:9432. doi: 10.1038/s41598-023-36509-2 (PMC10256703; doi:10.1038/s41598-023-36509-2)
Supplement: Supplementary file 1 — Supplementary Information 1. [file 41598_2023_36509_MOESM1_ESM.zip › trivariate_mnar37_MAE_table.csv]

	mode	knn	rf	cart	svm	bpnn	mi	logreg		N	MR	r
1	0.125(0.115,0.136)	0.137(0.125,0.149)	0.156(0.143,0.17)	0.126(0.115,0.138)	0.121(0.112,0.131)	0.13(0.118,0.143)	0.16(0.152,0.17)	0.156(0.142,0.169)		120	0.1	0.2
2	0.147(0.135,0.16)	0.181(0.165,0.197)	0.186(0.168,0.204)	0.154(0.14,0.17)	0.161(0.149,0.175)	0.158(0.144,0.173)	0.177(0.167,0.188)	0.178(0.161,0.195)		120	0.1	0.4
3	0.185(0.169,0.204)	0.218(0.193,0.243)	0.212(0.192,0.233)	0.197(0.176,0.217)	0.191(0.171,0.212)	0.19(0.17,0.211)	0.217(0.204,0.23)	0.213(0.188,0.238)		120	0.1	0.6
4	0.28(0.255,0.306)	0.314(0.285,0.347)	0.336(0.304,0.376)	0.295(0.269,0.325)	0.285(0.258,0.313)	0.292(0.26,0.327)	0.285(0.266,0.307)	0.305(0.275,0.341)		120	0.1	0.8
5	0.17(0.155,0.187)	0.209(0.19,0.231)	0.261(0.239,0.283)	0.183(0.167,0.202)	0.181(0.165,0.199)	0.184(0.168,0.204)	0.24(0.223,0.256)	0.238(0.219,0.261)		120	0.2	0.2
6	0.206(0.187,0.226)	0.255(0.235,0.276)	0.278(0.252,0.307)	0.235(0.215,0.256)	0.238(0.217,0.261)	0.237(0.22,0.258)	0.275(0.26,0.292)	0.279(0.255,0.302)		120	0.2	0.4
7	0.262(0.24,0.284)	0.304(0.278,0.333)	0.353(0.31,0.396)	0.278(0.251,0.306)	0.284(0.258,0.31)	0.298(0.27,0.327)	0.306(0.288,0.326)	0.309(0.276,0.343)		120	0.2	0.6
8	0.401(0.361,0.443)	0.509(0.456,0.569)	0.491(0.438,0.542)	0.453(0.405,0.509)	0.452(0.402,0.515)	0.465(0.415,0.523)	0.467(0.417,0.53)	0.452(0.407,0.5)		120	0.2	0.8
9	0.21(0.19,0.23)	0.263(0.241,0.286)	0.313(0.281,0.345)	0.246(0.225,0.267)	0.226(0.203,0.25)	0.254(0.23,0.277)	0.3(0.284,0.316)	0.298(0.271,0.326)		120	0.3	0.2
10	0.259(0.237,0.281)	0.336(0.31,0.362)	0.39(0.357,0.425)	0.308(0.284,0.331)	0.3(0.279,0.325)	0.308(0.285,0.331)	0.338(0.318,0.359)	0.345(0.321,0.367)		120	0.3	0.4
11	0.31(0.279,0.346)	0.427(0.392,0.464)	0.479(0.436,0.526)	0.367(0.34,0.397)	0.381(0.353,0.409)	0.383(0.354,0.415)	0.39(0.367,0.415)	0.398(0.364,0.435)		120	0.3	0.6
12	0.554(0.488,0.623)	0.626(0.57,0.692)	0.686(0.604,0.765)	0.571(0.505,0.642)	0.559(0.497,0.629)	0.572(0.508,0.651)	0.55(0.502,0.603)	0.584(0.519,0.659)		120	0.3	0.8
13	0.256(0.234,0.278)	0.316(0.288,0.342)	0.389(0.353,0.426)	0.3(0.275,0.325)	0.29(0.268,0.315)	0.318(0.292,0.344)	0.332(0.315,0.35)	0.352(0.326,0.379)		120	0.4	0.2
14	0.288(0.265,0.314)	0.377(0.344,0.41)	0.436(0.388,0.486)	0.336(0.304,0.369)	0.338(0.304,0.37)	0.341(0.31,0.372)	0.38(0.36,0.402)	0.378(0.344,0.411)		120	0.4	0.4
15	0.354(0.324,0.384)	0.469(0.427,0.508)	0.521(0.476,0.567)	0.417(0.38,0.455)	0.412(0.376,0.449)	0.438(0.397,0.481)	0.486(0.456,0.515)	0.454(0.41,0.501)		120	0.4	0.6
16	0.567(0.51,0.626)	0.679(0.622,0.748)	0.783(0.668,0.95)	0.62(0.552,0.701)	0.683(0.57,0.859)	0.712(0.599,0.88)	0.652(0.592,0.734)	0.711(0.6,0.877)		120	0.4	0.8
17	0.271(0.247,0.296)	0.402(0.371,0.435)	0.519(0.473,0.568)	0.387(0.353,0.425)	0.372(0.335,0.409)	0.397(0.369,0.427)	0.377(0.358,0.398)	0.424(0.389,0.461)		120	0.5	0.2
18	0.323(0.295,0.354)	0.396(0.359,0.434)	0.572(0.507,0.638)	0.381(0.35,0.414)	0.376(0.345,0.408)	0.405(0.367,0.442)	0.438(0.415,0.464)	0.401(0.36,0.442)		120	0.5	0.4
19	0.408(0.374,0.443)	0.629(0.53,0.776)	0.834(0.662,1.125)	0.58(0.476,0.744)	0.604(0.497,0.768)	0.582(0.473,0.742)	0.502(0.47,0.533)	0.579(0.474,0.74)		120	0.5	0.6
20	0.56(0.505,0.616)	0.775(0.701,0.861)	1.507(1.095,2.026)	0.796(0.677,0.949)	0.855(0.701,1.051)	0.717(0.652,0.796)	0.769(0.7,0.855)	0.76(0.683,0.84)		120	0.5	0.8
21	0.082(0.076,0.088)	0.106(0.097,0.113)	0.124(0.112,0.136)	0.09(0.082,0.098)	0.085(0.079,0.092)	0.091(0.084,0.099)	0.124(0.117,0.131)	0.124(0.113,0.136)		200	0.1	0.2
22	0.101(0.091,0.111)	0.132(0.119,0.145)	0.14(0.129,0.154)	0.118(0.107,0.129)	0.119(0.11,0.13)	0.118(0.107,0.129)	0.127(0.12,0.134)	0.135(0.123,0.146)		200	0.1	0.4
23	0.13(0.119,0.142)	0.166(0.15,0.183)	0.158(0.143,0.172)	0.133(0.121,0.146)	0.136(0.124,0.149)	0.144(0.13,0.158)	0.162(0.15,0.173)	0.152(0.138,0.168)		200	0.1	0.6
24	0.182(0.166,0.199)	0.234(0.211,0.259)	0.221(0.199,0.245)	0.188(0.17,0.205)	0.192(0.175,0.211)	0.201(0.183,0.219)	0.217(0.202,0.234)	0.224(0.203,0.247)		200	0.1	0.8
25	0.131(0.121,0.141)	0.146(0.132,0.162)	0.189(0.171,0.207)	0.146(0.133,0.159)	0.137(0.127,0.148)	0.148(0.134,0.161)	0.178(0.168,0.187)	0.179(0.163,0.195)		200	0.2	0.2
26	0.155(0.143,0.167)	0.19(0.171,0.209)	0.226(0.204,0.248)	0.176(0.161,0.191)	0.173(0.159,0.187)	0.164(0.15,0.178)	0.198(0.186,0.211)	0.199(0.18,0.215)		200	0.2	0.4
27	0.177(0.163,0.192)	0.216(0.197,0.237)	0.245(0.223,0.268)	0.196(0.179,0.214)	0.196(0.179,0.214)	0.196(0.18,0.213)	0.227(0.213,0.241)	0.233(0.215,0.253)		200	0.2	0.6
28	0.272(0.243,0.306)	0.361(0.328,0.397)	0.373(0.336,0.416)	0.321(0.29,0.353)	0.317(0.287,0.353)	0.314(0.282,0.348)	0.287(0.269,0.307)	0.354(0.323,0.389)		200	0.2	0.8
29	0.158(0.144,0.171)	0.212(0.194,0.231)	0.25(0.226,0.274)	0.186(0.169,0.202)	0.167(0.152,0.183)	0.18(0.163,0.198)	0.214(0.203,0.224)	0.232(0.209,0.257)		200	0.3	0.2
30	0.178(0.161,0.196)	0.23(0.208,0.253)	0.267(0.242,0.293)	0.218(0.197,0.24)	0.222(0.2,0.245)	0.216(0.196,0.237)	0.24(0.226,0.255)	0.246(0.225,0.267)		200	0.3	0.4
31	0.21(0.192,0.23)	0.305(0.279,0.333)	0.334(0.303,0.369)	0.268(0.245,0.292)	0.276(0.253,0.3)	0.268(0.242,0.296)	0.296(0.276,0.317)	0.282(0.257,0.309)		200	0.3	0.6
32	0.329(0.298,0.359)	0.433(0.394,0.476)	0.424(0.388,0.457)	0.372(0.339,0.404)	0.369(0.336,0.404)	0.382(0.351,0.418)	0.367(0.343,0.392)	0.389(0.357,0.423)		200	0.3	0.8
33	0.176(0.16,0.194)	0.259(0.237,0.281)	0.307(0.279,0.336)	0.219(0.199,0.238)	0.205(0.187,0.223)	0.22(0.2,0.24)	0.262(0.249,0.276)	0.252(0.231,0.274)		200	0.4	0.2
34	0.208(0.189,0.226)	0.282(0.256,0.309)	0.339(0.308,0.371)	0.26(0.239,0.281)	0.269(0.246,0.293)	0.261(0.238,0.285)	0.287(0.272,0.302)	0.301(0.277,0.325)		200	0.4	0.4
35	0.256(0.233,0.282)	0.324(0.297,0.353)	0.372(0.342,0.403)	0.298(0.271,0.328)	0.311(0.282,0.341)	0.298(0.27,0.328)	0.35(0.329,0.372)	0.328(0.295,0.359)		200	0.4	0.6
36	0.35(0.32,0.385)	0.53(0.486,0.581)	0.548(0.494,0.604)	0.425(0.39,0.464)	0.418(0.382,0.459)	0.42(0.382,0.461)	0.483(0.449,0.518)	0.457(0.42,0.494)		200	0.4	0.8
37	0.199(0.184,0.215)	0.286(0.262,0.311)	0.36(0.321,0.4)	0.263(0.242,0.285)	0.253(0.236,0.274)	0.259(0.239,0.279)	0.293(0.278,0.307)	0.277(0.252,0.301)		200	0.5	0.2
38	0.235(0.216,0.256)	0.343(0.312,0.375)	0.415(0.376,0.462)	0.323(0.297,0.347)	0.321(0.295,0.346)	0.324(0.298,0.35)	0.336(0.317,0.355)	0.349(0.32,0.378)		200	0.5	0.4
39	0.287(0.26,0.315)	0.431(0.394,0.47)	0.506(0.458,0.558)	0.4(0.365,0.439)	0.388(0.353,0.426)	0.396(0.361,0.434)	0.407(0.386,0.432)	0.386(0.351,0.423)		200	0.5	0.6
40	0.431(0.392,0.467)	0.579(0.533,0.625)	0.981(0.665,1.383)	0.485(0.442,0.532)	0.495(0.449,0.543)	0.512(0.458,0.575)	0.521(0.486,0.557)	0.521(0.464,0.582)		200	0.5	0.8
41	0.058(0.053,0.063)	0.07(0.064,0.076)	0.084(0.077,0.092)	0.06(0.055,0.065)	0.06(0.055,0.065)	0.063(0.058,0.068)	0.076(0.072,0.08)	0.079(0.072,0.086)		500	0.1	0.2
42	0.064(0.059,0.07)	0.089(0.082,0.097)	0.102(0.094,0.109)	0.069(0.063,0.075)	0.068(0.063,0.074)	0.076(0.07,0.082)	0.085(0.08,0.09)	0.096(0.089,0.104)		500	0.1	0.4
43	0.074(0.068,0.081)	0.113(0.102,0.124)	0.109(0.099,0.12)	0.087(0.078,0.097)	0.085(0.077,0.094)	0.091(0.083,0.1)	0.1(0.094,0.105)	0.105(0.096,0.115)		500	0.1	0.6
44	0.101(0.093,0.108)	0.162(0.148,0.177)	0.139(0.125,0.154)	0.118(0.105,0.131)	0.119(0.106,0.133)	0.118(0.106,0.13)	0.122(0.115,0.13)	0.13(0.115,0.143)		500	0.1	0.8
45	0.073(0.067,0.079)	0.108(0.1,0.116)	0.114(0.105,0.123)	0.082(0.074,0.09)	0.08(0.072,0.089)	0.082(0.074,0.09)	0.116(0.11,0.122)	0.102(0.094,0.111)		500	0.2	0.2
46	0.089(0.081,0.097)	0.13(0.118,0.143)	0.159(0.145,0.173)	0.108(0.098,0.119)	0.101(0.092,0.11)	0.114(0.104,0.124)	0.126(0.118,0.133)	0.129(0.118,0.141)		500	0.2	0.4
47	0.101(0.092,0.109)	0.174(0.16,0.189)	0.165(0.153,0.177)	0.125(0.115,0.136)	0.117(0.106,0.127)	0.129(0.118,0.14)	0.144(0.137,0.151)	0.139(0.126,0.152)		500	0.2	0.6
48	0.156(0.144,0.168)	0.238(0.217,0.259)	0.207(0.19,0.224)	0.177(0.158,0.193)	0.168(0.15,0.185)	0.172(0.156,0.185)	0.171(0.161,0.182)	0.183(0.166,0.198)		500	0.2	0.8
49	0.097(0.089,0.105)	0.136(0.125,0.147)	0.167(0.155,0.182)	0.11(0.1,0.12)	0.105(0.096,0.114)	0.113(0.103,0.123)	0.151(0.143,0.16)	0.147(0.135,0.16)		500	0.3	0.2
50	0.106(0.097,0.115)	0.154(0.141,0.166)	0.189(0.174,0.204)	0.135(0.125,0.146)	0.131(0.12,0.141)	0.139(0.126,0.151)	0.171(0.162,0.18)	0.164(0.151,0.177)		500	0.3	0.4
51	0.138(0.125,0.153)	0.198(0.176,0.22)	0.21(0.194,0.226)	0.155(0.142,0.168)	0.153(0.14,0.167)	0.16(0.146,0.175)	0.184(0.173,0.195)	0.176(0.161,0.192)		500	0.3	0.6
52	0.209(0.19,0.229)	0.315(0.287,0.341)	0.302(0.278,0.327)	0.233(0.209,0.256)	0.223(0.201,0.245)	0.213(0.192,0.234)	0.232(0.218,0.246)	0.229(0.21,0.247)		500	0.3	0.8
53	0.108(0.099,0.118)	0.167(0.154,0.179)	0.202(0.187,0.217)	0.134(0.122,0.146)	0.128(0.116,0.14)	0.135(0.123,0.146)	0.175(0.166,0.184)	0.171(0.158,0.186)		500	0.4	0.2
54	0.129(0.118,0.14)	0.185(0.17,0.2)	0.242(0.227,0.257)	0.165(0.152,0.178)	0.162(0.148,0.175)	0.17(0.158,0.184)	0.214(0.202,0.225)	0.185(0.169,0.199)		500	0.4	0.4
55	0.161(0.148,0.176)	0.25(0.229,0.272)	0.281(0.263,0.301)	0.207(0.19,0.225)	0.2(0.183,0.215)	0.208(0.192,0.226)	0.227(0.215,0.238)	0.232(0.214,0.251)		500	0.4	0.6
56	0.21(0.192,0.229)	0.405(0.373,0.44)	0.351(0.328,0.378)	0.262(0.243,0.284)	0.275(0.256,0.295)	0.271(0.249,0.293)	0.291(0.276,0.307)	0.281(0.258,0.304)		500	0.4	0.8
57	0.125(0.113,0.137)	0.178(0.161,0.194)	0.224(0.206,0.241)	0.148(0.135,0.161)	0.148(0.136,0.161)	0.153(0.138,0.169)	0.208(0.195,0.218)	0.166(0.15,0.182)		500	0.5	0.2
58	0.14(0.126,0.152)	0.211(0.193,0.23)	0.273(0.254,0.294)	0.18(0.165,0.195)	0.186(0.17,0.201)	0.183(0.168,0.2)	0.253(0.239,0.267)	0.207(0.189,0.225)		500	0.5	0.4
59	0.176(0.159,0.195)	0.262(0.239,0.286)	0.33(0.307,0.354)	0.228(0.209,0.246)	0.224(0.204,0.243)	0.251(0.23,0.272)	0.305(0.29,0.319)	0.245(0.225,0.264)		500	0.5	0.6
60	0.244(0.223,0.266)	0.389(0.358,0.421)	0.427(0.394,0.459)	0.302(0.279,0.328)	0.297(0.277,0.319)	0.314(0.292,0.339)	0.346(0.322,0.367)	0.309(0.287,0.332)		500	0.5	0.8
61	0.038(0.035,0.041)	0.049(0.045,0.053)	0.065(0.06,0.07)	0.041(0.038,0.044)	0.04(0.037,0.044)	0.039(0.036,0.042)	0.053(0.051,0.056)	0.057(0.053,0.062)		1000	0.1	0.2
62	0.046(0.042,0.05)	0.059(0.054,0.064)	0.073(0.068,0.079)	0.047(0.044,0.051)	0.049(0.045,0.053)	0.049(0.045,0.053)	0.061(0.058,0.065)	0.063(0.058,0.068)		1000	0.1	0.4
63	0.059(0.054,0.064)	0.085(0.077,0.092)	0.083(0.077,0.09)	0.062(0.057,0.067)	0.063(0.059,0.069)	0.065(0.06,0.071)	0.072(0.068,0.075)	0.076(0.07,0.081)		1000	0.1	0.6
64	0.077(0.07,0.084)	0.135(0.125,0.147)	0.103(0.093,0.113)	0.082(0.075,0.09)	0.081(0.075,0.089)	0.084(0.077,0.09)	0.09(0.084,0.096)	0.093(0.085,0.101)		1000	0.1	0.8
65	0.053(0.049,0.058)	0.077(0.071,0.084)	0.103(0.097,0.11)	0.058(0.053,0.062)	0.056(0.051,0.061)	0.06(0.055,0.065)	0.088(0.084,0.093)	0.087(0.08,0.094)		1000	0.2	0.2
66	0.066(0.061,0.071)	0.091(0.083,0.1)	0.123(0.115,0.131)	0.074(0.068,0.081)	0.075(0.069,0.081)	0.078(0.072,0.085)	0.097(0.091,0.102)	0.087(0.079,0.095)		1000	0.2	0.4
67	0.078(0.071,0.086)	0.13(0.119,0.141)	0.145(0.136,0.154)	0.091(0.083,0.099)	0.092(0.085,0.1)	0.092(0.084,0.1)	0.107(0.102,0.111)	0.106(0.098,0.114)		1000	0.2	0.6
68	0.116(0.107,0.125)	0.215(0.195,0.234)	0.162(0.151,0.173)	0.117(0.106,0.127)	0.113(0.102,0.124)	0.117(0.107,0.128)	0.129(0.123,0.136)	0.132(0.121,0.144)		1000	0.2	0.8
69	0.071(0.066,0.077)	0.097(0.089,0.107)	0.142(0.134,0.151)	0.077(0.071,0.084)	0.077(0.07,0.084)	0.076(0.07,0.083)	0.115(0.109,0.121)	0.099(0.092,0.108)		1000	0.3	0.2
70	0.081(0.074,0.087)	0.132(0.121,0.143)	0.168(0.158,0.177)	0.102(0.094,0.11)	0.097(0.09,0.106)	0.103(0.095,0.112)	0.132(0.125,0.138)	0.123(0.114,0.133)		1000	0.3	0.4
71	0.101(0.093,0.11)	0.165(0.15,0.181)	0.186(0.175,0.198)	0.106(0.099,0.115)	0.105(0.097,0.114)	0.118(0.109,0.128)	0.14(0.132,0.147)	0.137(0.126,0.148)		1000	0.3	0.6
72	0.136(0.126,0.146)	0.252(0.23,0.274)	0.226(0.211,0.242)	0.135(0.122,0.147)	0.134(0.122,0.147)	0.142(0.13,0.155)	0.175(0.167,0.184)	0.159(0.145,0.172)		1000	0.3	0.8
73	0.077(0.07,0.083)	0.125(0.116,0.136)	0.164(0.155,0.173)	0.094(0.086,0.102)	0.093(0.086,0.101)	0.102(0.092,0.111)	0.138(0.132,0.145)	0.124(0.113,0.136)		1000	0.4	0.2
74	0.095(0.087,0.104)	0.149(0.137,0.161)	0.207(0.196,0.217)	0.122(0.113,0.132)	0.115(0.105,0.125)	0.133(0.122,0.145)	0.173(0.165,0.181)	0.144(0.133,0.155)		1000	0.4	0.4
75	0.117(0.107,0.127)	0.175(0.16,0.189)	0.236(0.224,0.25)	0.148(0.136,0.161)	0.144(0.133,0.155)	0.158(0.146,0.17)	0.189(0.18,0.198)	0.163(0.149,0.177)		1000	0.4	0.6
76	0.16(0.149,0.171)	0.298(0.267,0.329)	0.28(0.263,0.297)	0.18(0.164,0.197)	0.181(0.166,0.198)	0.19(0.173,0.207)	0.221(0.21,0.231)	0.197(0.18,0.213)		1000	0.4	0.8
77	0.104(0.096,0.112)	0.151(0.14,0.162)	0.173(0.162,0.183)	0.12(0.111,0.13)	0.12(0.111,0.13)	0.13(0.12,0.14)	0.178(0.168,0.188)	0.138(0.127,0.149)		1000	0.5	0.2
78	0.107(0.097,0.117)	0.167(0.155,0.181)	0.239(0.224,0.254)	0.139(0.127,0.152)	0.14(0.128,0.154)	0.161(0.15,0.171)	0.209(0.197,0.219)	0.172(0.159,0.186)		1000	0.5	0.4
79	0.133(0.121,0.146)	0.218(0.201,0.238)	0.279(0.264,0.296)	0.186(0.171,0.203)	0.178(0.163,0.194)	0.205(0.192,0.22)	0.258(0.246,0.269)	0.199(0.182,0.217)		1000	0.5	0.6
80	0.19(0.176,0.204)	0.315(0.29,0.343)	0.348(0.327,0.368)	0.211(0.191,0.23)	0.218(0.198,0.237)	0.24(0.221,0.26)	0.278(0.264,0.292)	0.225(0.204,0.246)		1000	0.5	0.8
