# Supplementary material for: A simulation study on missing data imputation for dichotomous variables using statistical and machine learning methods
Source: Sci Rep. 2023 Jun 9;13:9432. doi: 10.1038/s41598-023-36509-2 (PMC10256703; doi:10.1038/s41598-023-36509-2)
Supplement: Supplementary file 1 — Supplementary Information 1. [file 41598_2023_36509_MOESM1_ESM.zip › trivariate_mnar55_MAE_table.csv]

	mode	knn	rf	cart	svm	bpnn	mi	logreg		N	MR	r
1	0.177(0.161,0.196)	0.152(0.139,0.166)	0.148(0.134,0.163)	0.146(0.134,0.157)	0.149(0.136,0.161)	0.143(0.131,0.157)	0.146(0.138,0.154)	0.145(0.134,0.157)		120	0.1	0.2
2	0.208(0.189,0.227)	0.171(0.155,0.188)	0.171(0.155,0.188)	0.173(0.158,0.189)	0.167(0.152,0.184)	0.156(0.142,0.171)	0.186(0.175,0.197)	0.162(0.148,0.177)		120	0.1	0.4
3	0.238(0.215,0.261)	0.201(0.182,0.221)	0.198(0.18,0.217)	0.193(0.176,0.213)	0.195(0.177,0.216)	0.189(0.17,0.211)	0.211(0.197,0.224)	0.19(0.172,0.21)		120	0.1	0.6
4	0.387(0.353,0.422)	0.332(0.303,0.363)	0.298(0.257,0.354)	0.254(0.228,0.281)	0.255(0.228,0.282)	0.259(0.233,0.287)	0.307(0.284,0.332)	0.266(0.237,0.294)		120	0.1	0.8
5	0.253(0.234,0.272)	0.252(0.229,0.272)	0.227(0.206,0.248)	0.246(0.228,0.265)	0.234(0.216,0.253)	0.237(0.217,0.256)	0.207(0.194,0.22)	0.218(0.201,0.235)		120	0.2	0.2
6	0.242(0.221,0.265)	0.233(0.212,0.252)	0.247(0.223,0.27)	0.235(0.213,0.257)	0.222(0.199,0.243)	0.228(0.206,0.249)	0.247(0.232,0.263)	0.22(0.199,0.24)		120	0.2	0.4
7	0.339(0.308,0.368)	0.286(0.253,0.318)	0.299(0.268,0.33)	0.303(0.27,0.339)	0.295(0.266,0.326)	0.275(0.243,0.31)	0.296(0.278,0.315)	0.281(0.252,0.311)		120	0.2	0.6
8	0.497(0.45,0.543)	0.405(0.367,0.448)	0.391(0.35,0.436)	0.352(0.319,0.386)	0.355(0.321,0.39)	0.355(0.325,0.387)	0.4(0.368,0.432)	0.354(0.323,0.387)		120	0.2	0.8
9	0.317(0.292,0.34)	0.291(0.27,0.313)	0.305(0.277,0.331)	0.295(0.27,0.32)	0.297(0.275,0.318)	0.284(0.259,0.308)	0.267(0.251,0.285)	0.28(0.258,0.303)		120	0.3	0.2
10	0.344(0.32,0.368)	0.311(0.283,0.338)	0.328(0.302,0.356)	0.29(0.264,0.316)	0.3(0.273,0.326)	0.289(0.264,0.314)	0.316(0.299,0.334)	0.284(0.261,0.306)		120	0.3	0.4
11	0.415(0.384,0.449)	0.392(0.358,0.428)	0.423(0.386,0.462)	0.355(0.321,0.387)	0.345(0.312,0.375)	0.363(0.33,0.396)	0.376(0.351,0.4)	0.346(0.313,0.379)		120	0.3	0.6
12	0.597(0.545,0.654)	0.566(0.514,0.622)	0.573(0.513,0.639)	0.589(0.489,0.725)	0.606(0.507,0.742)	0.537(0.481,0.597)	0.509(0.473,0.544)	0.54(0.485,0.596)		120	0.3	0.8
13	0.332(0.298,0.367)	0.322(0.292,0.352)	0.384(0.352,0.417)	0.323(0.293,0.353)	0.321(0.294,0.351)	0.334(0.303,0.365)	0.332(0.315,0.35)	0.321(0.294,0.348)		120	0.4	0.2
14	0.444(0.407,0.486)	0.386(0.358,0.417)	0.431(0.394,0.467)	0.372(0.345,0.399)	0.38(0.351,0.41)	0.375(0.346,0.405)	0.378(0.357,0.397)	0.352(0.323,0.381)		120	0.4	0.4
15	0.489(0.443,0.537)	0.432(0.393,0.471)	0.493(0.45,0.536)	0.442(0.4,0.487)	0.424(0.385,0.467)	0.406(0.369,0.446)	0.439(0.412,0.465)	0.404(0.368,0.443)		120	0.4	0.6
16	0.635(0.578,0.69)	0.633(0.579,0.698)	1.102(0.801,1.508)	0.603(0.542,0.664)	0.582(0.523,0.645)	0.61(0.545,0.676)	0.624(0.58,0.667)	0.603(0.536,0.674)		120	0.4	0.8
17	0.423(0.389,0.456)	0.386(0.351,0.421)	0.438(0.389,0.495)	0.388(0.353,0.425)	0.407(0.372,0.446)	0.411(0.375,0.45)	0.368(0.35,0.387)	0.353(0.322,0.388)		120	0.5	0.2
18	0.473(0.436,0.511)	0.453(0.413,0.493)	0.557(0.505,0.613)	0.451(0.412,0.491)	0.47(0.429,0.514)	0.452(0.409,0.494)	0.458(0.431,0.486)	0.42(0.383,0.456)		120	0.5	0.4
19	0.573(0.526,0.623)	0.507(0.466,0.553)	0.71(0.567,0.946)	0.516(0.474,0.561)	0.51(0.461,0.562)	0.516(0.474,0.559)	0.504(0.475,0.535)	0.507(0.469,0.548)		120	0.5	0.6
20	0.957(0.799,1.14)	0.734(0.666,0.81)	2.065(1.426,2.725)	0.659(0.592,0.729)	0.719(0.65,0.789)	0.721(0.65,0.807)	0.72(0.669,0.778)	0.684(0.615,0.761)		120	0.5	0.8
21	0.138(0.126,0.151)	0.119(0.108,0.131)	0.114(0.104,0.123)	0.109(0.099,0.12)	0.114(0.104,0.125)	0.106(0.096,0.118)	0.113(0.107,0.119)	0.108(0.098,0.12)		200	0.1	0.2
22	0.141(0.129,0.153)	0.126(0.115,0.138)	0.125(0.115,0.135)	0.119(0.109,0.13)	0.122(0.11,0.134)	0.121(0.11,0.133)	0.121(0.114,0.127)	0.118(0.108,0.129)		200	0.1	0.4
23	0.195(0.179,0.211)	0.148(0.136,0.16)	0.132(0.12,0.144)	0.13(0.12,0.141)	0.136(0.125,0.148)	0.128(0.119,0.138)	0.149(0.139,0.159)	0.129(0.119,0.139)		200	0.1	0.6
24	0.264(0.241,0.287)	0.224(0.206,0.242)	0.204(0.186,0.227)	0.203(0.184,0.222)	0.199(0.181,0.218)	0.197(0.177,0.219)	0.19(0.178,0.201)	0.2(0.18,0.222)		200	0.1	0.8
25	0.189(0.174,0.203)	0.151(0.137,0.167)	0.17(0.155,0.186)	0.155(0.141,0.171)	0.152(0.14,0.167)	0.15(0.138,0.165)	0.153(0.145,0.161)	0.148(0.134,0.161)		200	0.2	0.2
26	0.203(0.185,0.221)	0.18(0.164,0.197)	0.193(0.176,0.211)	0.177(0.163,0.193)	0.179(0.165,0.197)	0.172(0.157,0.189)	0.188(0.179,0.197)	0.165(0.151,0.181)		200	0.2	0.4
27	0.259(0.236,0.285)	0.218(0.198,0.239)	0.229(0.21,0.25)	0.207(0.188,0.225)	0.204(0.188,0.222)	0.208(0.189,0.226)	0.218(0.208,0.232)	0.209(0.189,0.227)		200	0.2	0.6
28	0.369(0.338,0.405)	0.309(0.282,0.338)	0.294(0.263,0.323)	0.266(0.242,0.294)	0.251(0.229,0.276)	0.271(0.244,0.299)	0.297(0.277,0.317)	0.267(0.243,0.292)		200	0.2	0.8
29	0.241(0.222,0.261)	0.21(0.192,0.23)	0.246(0.226,0.266)	0.201(0.184,0.22)	0.219(0.201,0.239)	0.206(0.188,0.226)	0.21(0.2,0.221)	0.207(0.189,0.227)		200	0.3	0.2
30	0.254(0.231,0.279)	0.243(0.221,0.267)	0.253(0.232,0.277)	0.233(0.212,0.257)	0.232(0.211,0.257)	0.248(0.228,0.27)	0.232(0.221,0.245)	0.224(0.204,0.248)		200	0.3	0.4
31	0.31(0.281,0.337)	0.27(0.247,0.292)	0.292(0.27,0.317)	0.247(0.225,0.267)	0.246(0.222,0.267)	0.26(0.237,0.28)	0.285(0.27,0.303)	0.245(0.225,0.264)		200	0.3	0.6
32	0.44(0.406,0.477)	0.386(0.35,0.421)	0.434(0.401,0.466)	0.389(0.357,0.42)	0.369(0.336,0.4)	0.341(0.309,0.372)	0.362(0.341,0.383)	0.336(0.304,0.368)		200	0.3	0.8
33	0.266(0.242,0.291)	0.258(0.235,0.281)	0.268(0.24,0.297)	0.244(0.223,0.268)	0.262(0.238,0.285)	0.245(0.222,0.267)	0.245(0.232,0.259)	0.216(0.198,0.235)		200	0.4	0.2
34	0.322(0.297,0.348)	0.284(0.259,0.312)	0.325(0.295,0.354)	0.284(0.258,0.308)	0.3(0.275,0.325)	0.278(0.255,0.304)	0.28(0.265,0.297)	0.262(0.234,0.291)		200	0.4	0.4
35	0.364(0.334,0.394)	0.332(0.304,0.363)	0.382(0.348,0.419)	0.318(0.291,0.348)	0.309(0.285,0.334)	0.313(0.286,0.342)	0.344(0.326,0.363)	0.307(0.282,0.333)		200	0.4	0.6
36	0.474(0.437,0.514)	0.42(0.385,0.456)	0.509(0.454,0.564)	0.412(0.378,0.449)	0.39(0.36,0.421)	0.39(0.356,0.428)	0.467(0.438,0.496)	0.408(0.368,0.451)		200	0.4	0.8
37	0.33(0.302,0.362)	0.313(0.287,0.342)	0.329(0.297,0.363)	0.301(0.276,0.328)	0.324(0.298,0.354)	0.299(0.274,0.326)	0.286(0.272,0.3)	0.257(0.234,0.281)		200	0.5	0.2
38	0.384(0.354,0.412)	0.344(0.313,0.377)	0.508(0.372,0.754)	0.353(0.32,0.387)	0.355(0.324,0.386)	0.347(0.314,0.379)	0.32(0.306,0.335)	0.29(0.263,0.316)		200	0.5	0.4
39	0.447(0.412,0.482)	0.414(0.376,0.451)	0.488(0.45,0.529)	0.404(0.367,0.442)	0.39(0.352,0.43)	0.386(0.349,0.419)	0.396(0.373,0.424)	0.366(0.331,0.397)		200	0.5	0.6
40	0.582(0.536,0.627)	0.539(0.497,0.587)	0.953(0.693,1.35)	0.551(0.497,0.609)	0.555(0.504,0.608)	0.542(0.491,0.594)	0.546(0.516,0.579)	0.51(0.467,0.555)		200	0.5	0.8
41	0.085(0.078,0.093)	0.08(0.073,0.086)	0.073(0.068,0.079)	0.07(0.064,0.076)	0.073(0.067,0.079)	0.072(0.066,0.078)	0.074(0.069,0.078)	0.072(0.066,0.078)		500	0.1	0.2
42	0.093(0.086,0.101)	0.081(0.074,0.088)	0.083(0.077,0.091)	0.077(0.071,0.085)	0.077(0.07,0.084)	0.078(0.072,0.085)	0.078(0.074,0.082)	0.077(0.071,0.084)		500	0.1	0.4
43	0.126(0.117,0.135)	0.095(0.087,0.104)	0.098(0.091,0.106)	0.092(0.084,0.1)	0.093(0.084,0.101)	0.082(0.075,0.09)	0.096(0.09,0.101)	0.084(0.076,0.092)		500	0.1	0.6
44	0.157(0.145,0.171)	0.137(0.127,0.149)	0.125(0.116,0.135)	0.118(0.107,0.129)	0.114(0.103,0.127)	0.114(0.105,0.124)	0.119(0.112,0.126)	0.111(0.1,0.121)		500	0.1	0.8
45	0.117(0.107,0.126)	0.103(0.094,0.112)	0.118(0.11,0.128)	0.098(0.09,0.106)	0.099(0.092,0.107)	0.1(0.091,0.108)	0.108(0.103,0.115)	0.09(0.082,0.098)		500	0.2	0.2
46	0.148(0.135,0.16)	0.125(0.114,0.135)	0.143(0.132,0.155)	0.121(0.111,0.131)	0.121(0.112,0.131)	0.121(0.111,0.132)	0.123(0.117,0.131)	0.117(0.108,0.128)		500	0.2	0.4
47	0.174(0.162,0.186)	0.131(0.118,0.144)	0.148(0.138,0.158)	0.12(0.109,0.131)	0.123(0.111,0.134)	0.118(0.107,0.129)	0.145(0.137,0.152)	0.119(0.108,0.13)		500	0.2	0.6
48	0.229(0.213,0.246)	0.192(0.176,0.21)	0.212(0.196,0.23)	0.176(0.159,0.193)	0.179(0.163,0.198)	0.169(0.155,0.183)	0.179(0.168,0.191)	0.167(0.155,0.182)		500	0.2	0.8
49	0.146(0.135,0.158)	0.135(0.125,0.146)	0.153(0.141,0.165)	0.135(0.124,0.147)	0.135(0.124,0.146)	0.135(0.124,0.146)	0.14(0.133,0.148)	0.128(0.117,0.139)		500	0.3	0.2
50	0.188(0.173,0.204)	0.162(0.147,0.176)	0.191(0.179,0.204)	0.154(0.14,0.167)	0.154(0.142,0.166)	0.145(0.131,0.157)	0.166(0.158,0.175)	0.13(0.119,0.143)		500	0.3	0.4
51	0.209(0.191,0.227)	0.182(0.167,0.199)	0.216(0.199,0.233)	0.171(0.157,0.185)	0.17(0.156,0.184)	0.16(0.146,0.177)	0.191(0.181,0.202)	0.161(0.146,0.177)		500	0.3	0.6
52	0.314(0.295,0.334)	0.27(0.248,0.294)	0.288(0.266,0.315)	0.244(0.224,0.267)	0.239(0.218,0.263)	0.237(0.214,0.262)	0.235(0.221,0.247)	0.231(0.208,0.256)		500	0.3	0.8
53	0.181(0.168,0.194)	0.17(0.155,0.184)	0.188(0.174,0.2)	0.175(0.161,0.188)	0.181(0.168,0.194)	0.176(0.162,0.19)	0.162(0.154,0.171)	0.142(0.132,0.153)		500	0.4	0.2
54	0.199(0.184,0.216)	0.186(0.171,0.201)	0.226(0.211,0.241)	0.185(0.17,0.199)	0.188(0.174,0.202)	0.181(0.166,0.196)	0.204(0.193,0.215)	0.173(0.16,0.187)		500	0.4	0.4
55	0.263(0.241,0.284)	0.216(0.198,0.235)	0.254(0.236,0.271)	0.222(0.204,0.241)	0.227(0.208,0.247)	0.208(0.192,0.225)	0.233(0.219,0.246)	0.193(0.178,0.209)		500	0.4	0.6
56	0.393(0.366,0.421)	0.301(0.276,0.328)	0.374(0.347,0.404)	0.275(0.256,0.298)	0.278(0.257,0.3)	0.267(0.245,0.288)	0.313(0.295,0.331)	0.259(0.236,0.282)		500	0.4	0.8
57	0.209(0.188,0.228)	0.198(0.18,0.216)	0.21(0.194,0.227)	0.208(0.189,0.226)	0.206(0.186,0.225)	0.211(0.193,0.229)	0.194(0.183,0.206)	0.181(0.167,0.195)		500	0.5	0.2
58	0.255(0.237,0.273)	0.241(0.22,0.26)	0.278(0.26,0.294)	0.248(0.229,0.267)	0.238(0.219,0.256)	0.249(0.228,0.27)	0.259(0.249,0.271)	0.187(0.172,0.203)		500	0.5	0.4
59	0.306(0.286,0.327)	0.288(0.265,0.309)	0.342(0.318,0.364)	0.287(0.267,0.308)	0.283(0.262,0.305)	0.277(0.257,0.298)	0.289(0.275,0.303)	0.263(0.243,0.286)		500	0.5	0.6
60	0.43(0.394,0.464)	0.374(0.345,0.403)	0.487(0.451,0.522)	0.369(0.34,0.398)	0.364(0.335,0.393)	0.332(0.302,0.364)	0.392(0.372,0.411)	0.345(0.319,0.372)		500	0.5	0.8
61	0.057(0.052,0.062)	0.048(0.044,0.051)	0.055(0.051,0.06)	0.047(0.043,0.05)	0.047(0.043,0.05)	0.045(0.042,0.049)	0.05(0.047,0.053)	0.045(0.041,0.048)		1000	0.1	0.2
62	0.07(0.065,0.076)	0.057(0.052,0.062)	0.064(0.059,0.069)	0.053(0.049,0.058)	0.053(0.048,0.058)	0.05(0.045,0.055)	0.061(0.058,0.064)	0.051(0.047,0.056)		1000	0.1	0.4
63	0.096(0.089,0.104)	0.07(0.063,0.078)	0.077(0.071,0.084)	0.064(0.059,0.07)	0.065(0.059,0.071)	0.06(0.054,0.066)	0.069(0.065,0.072)	0.059(0.054,0.065)		1000	0.1	0.6
64	0.13(0.121,0.141)	0.104(0.094,0.115)	0.092(0.086,0.099)	0.081(0.075,0.088)	0.082(0.076,0.088)	0.076(0.068,0.084)	0.088(0.083,0.093)	0.075(0.068,0.083)		1000	0.1	0.8
65	0.089(0.082,0.096)	0.076(0.069,0.083)	0.088(0.081,0.094)	0.074(0.068,0.081)	0.075(0.069,0.081)	0.074(0.068,0.08)	0.083(0.078,0.088)	0.072(0.066,0.079)		1000	0.2	0.2
66	0.115(0.106,0.124)	0.093(0.084,0.102)	0.118(0.111,0.125)	0.087(0.079,0.095)	0.089(0.081,0.097)	0.081(0.075,0.088)	0.099(0.093,0.105)	0.081(0.075,0.088)		1000	0.2	0.4
67	0.143(0.134,0.153)	0.103(0.095,0.112)	0.128(0.12,0.136)	0.089(0.081,0.098)	0.091(0.084,0.099)	0.09(0.083,0.097)	0.107(0.101,0.112)	0.088(0.081,0.095)		1000	0.2	0.6
68	0.198(0.184,0.212)	0.156(0.143,0.169)	0.161(0.151,0.172)	0.111(0.102,0.121)	0.116(0.106,0.126)	0.117(0.106,0.127)	0.134(0.127,0.141)	0.117(0.107,0.127)		1000	0.2	0.8
69	0.106(0.097,0.115)	0.102(0.094,0.11)	0.124(0.116,0.133)	0.1(0.092,0.108)	0.102(0.094,0.111)	0.1(0.091,0.109)	0.106(0.1,0.112)	0.094(0.086,0.101)		1000	0.3	0.2
70	0.142(0.132,0.153)	0.126(0.117,0.135)	0.157(0.148,0.166)	0.119(0.109,0.129)	0.12(0.11,0.129)	0.111(0.102,0.121)	0.14(0.133,0.147)	0.108(0.1,0.118)		1000	0.3	0.4
71	0.18(0.167,0.192)	0.127(0.117,0.138)	0.19(0.179,0.201)	0.119(0.109,0.129)	0.126(0.116,0.137)	0.113(0.104,0.122)	0.15(0.143,0.157)	0.114(0.106,0.123)		1000	0.3	0.6
72	0.256(0.239,0.271)	0.198(0.182,0.215)	0.238(0.224,0.252)	0.16(0.148,0.172)	0.163(0.15,0.176)	0.161(0.15,0.172)	0.173(0.164,0.183)	0.158(0.147,0.169)		1000	0.3	0.8
73	0.127(0.117,0.137)	0.124(0.114,0.134)	0.152(0.143,0.162)	0.125(0.115,0.135)	0.126(0.116,0.137)	0.125(0.115,0.136)	0.138(0.13,0.145)	0.11(0.101,0.119)		1000	0.4	0.2
74	0.176(0.163,0.188)	0.154(0.143,0.165)	0.197(0.185,0.209)	0.153(0.142,0.165)	0.156(0.144,0.167)	0.142(0.129,0.154)	0.178(0.169,0.187)	0.13(0.118,0.14)		1000	0.4	0.4
75	0.211(0.196,0.226)	0.182(0.168,0.194)	0.248(0.237,0.259)	0.179(0.166,0.194)	0.186(0.173,0.2)	0.174(0.162,0.186)	0.211(0.201,0.221)	0.168(0.156,0.18)		1000	0.4	0.6
76	0.298(0.278,0.319)	0.227(0.209,0.246)	0.32(0.301,0.34)	0.218(0.201,0.235)	0.229(0.211,0.246)	0.211(0.194,0.229)	0.261(0.249,0.273)	0.217(0.2,0.233)		1000	0.4	0.8
77	0.163(0.151,0.176)	0.156(0.145,0.168)	0.185(0.174,0.197)	0.166(0.154,0.178)	0.164(0.151,0.176)	0.162(0.15,0.174)	0.166(0.158,0.174)	0.135(0.124,0.145)		1000	0.5	0.2
78	0.21(0.193,0.228)	0.214(0.199,0.229)	0.236(0.223,0.251)	0.23(0.215,0.244)	0.223(0.209,0.237)	0.245(0.23,0.26)	0.224(0.215,0.233)	0.172(0.157,0.187)		1000	0.5	0.4
79	0.256(0.237,0.275)	0.248(0.232,0.265)	0.292(0.276,0.308)	0.249(0.232,0.266)	0.252(0.234,0.269)	0.239(0.223,0.255)	0.275(0.263,0.289)	0.214(0.199,0.23)		1000	0.5	0.6
80	0.368(0.343,0.394)	0.326(0.303,0.35)	0.38(0.356,0.404)	0.303(0.279,0.326)	0.314(0.29,0.337)	0.283(0.262,0.304)	0.334(0.317,0.351)	0.281(0.257,0.305)		1000	0.5	0.8
