# Supplementary material for: A simulation study on missing data imputation for dichotomous variables using statistical and machine learning methods
Source: Sci Rep. 2023 Jun 9;13:9432. doi: 10.1038/s41598-023-36509-2 (PMC10256703; doi:10.1038/s41598-023-36509-2)
Supplement: Supplementary file 1 — Supplementary Information 1. [file 41598_2023_36509_MOESM1_ESM.zip › trivariate_mnar73_MAE_table.csv]

	mode	knn	rf	cart	svm	bpnn	mi	logreg		N	MR	r
1	0.195(0.179,0.212)	0.197(0.181,0.212)	0.208(0.189,0.229)	0.194(0.179,0.21)	0.197(0.181,0.213)	0.189(0.172,0.205)	0.192(0.182,0.203)	0.186(0.17,0.202)		120	0.1	0.2
2	0.205(0.186,0.225)	0.192(0.174,0.21)	0.195(0.178,0.215)	0.194(0.175,0.21)	0.204(0.187,0.221)	0.197(0.181,0.213)	0.21(0.197,0.224)	0.184(0.164,0.204)		120	0.1	0.4
3	0.276(0.25,0.303)	0.238(0.214,0.261)	0.237(0.213,0.259)	0.237(0.214,0.261)	0.247(0.223,0.273)	0.228(0.205,0.252)	0.24(0.223,0.259)	0.236(0.216,0.255)		120	0.1	0.6
4	0.411(0.366,0.455)	0.343(0.302,0.388)	0.304(0.271,0.341)	0.321(0.284,0.359)	0.313(0.277,0.351)	0.329(0.29,0.369)	0.344(0.312,0.377)	0.291(0.261,0.324)		120	0.1	0.8
5	0.307(0.279,0.334)	0.308(0.282,0.334)	0.295(0.266,0.324)	0.306(0.28,0.332)	0.306(0.278,0.332)	0.304(0.279,0.33)	0.288(0.272,0.307)	0.281(0.254,0.308)		120	0.2	0.2
6	0.292(0.263,0.321)	0.296(0.268,0.324)	0.328(0.3,0.357)	0.296(0.265,0.328)	0.298(0.266,0.329)	0.303(0.276,0.331)	0.323(0.306,0.344)	0.294(0.268,0.32)		120	0.2	0.4
7	0.383(0.353,0.412)	0.358(0.324,0.392)	0.353(0.322,0.383)	0.362(0.331,0.394)	0.36(0.33,0.39)	0.33(0.301,0.361)	0.364(0.344,0.387)	0.336(0.306,0.366)		120	0.2	0.6
8	0.615(0.557,0.675)	0.552(0.494,0.613)	0.529(0.473,0.584)	0.543(0.486,0.599)	0.536(0.485,0.589)	0.511(0.461,0.566)	0.641(0.494,0.896)	0.44(0.391,0.491)		120	0.2	0.8
9	0.379(0.345,0.414)	0.365(0.331,0.4)	0.406(0.363,0.452)	0.373(0.337,0.412)	0.379(0.343,0.415)	0.374(0.337,0.412)	0.361(0.342,0.378)	0.336(0.306,0.366)		120	0.3	0.2
10	0.401(0.366,0.437)	0.416(0.377,0.459)	0.437(0.401,0.481)	0.4(0.363,0.444)	0.396(0.361,0.437)	0.387(0.351,0.426)	0.396(0.373,0.419)	0.37(0.34,0.402)		120	0.3	0.4
11	0.53(0.479,0.58)	0.493(0.443,0.545)	0.641(0.488,0.887)	0.495(0.447,0.545)	0.486(0.433,0.534)	0.509(0.462,0.561)	0.455(0.431,0.479)	0.457(0.414,0.494)		120	0.3	0.6
12	0.689(0.629,0.748)	0.659(0.6,0.722)	0.641(0.578,0.706)	0.693(0.633,0.754)	0.669(0.61,0.729)	0.664(0.605,0.726)	0.645(0.599,0.694)	0.606(0.546,0.664)		120	0.3	0.8
13	0.468(0.425,0.512)	0.473(0.429,0.518)	0.478(0.423,0.528)	0.467(0.424,0.515)	0.468(0.425,0.512)	0.469(0.426,0.51)	0.448(0.421,0.474)	0.409(0.374,0.447)		120	0.4	0.2
14	0.496(0.449,0.542)	0.506(0.46,0.553)	0.508(0.456,0.56)	0.498(0.448,0.547)	0.487(0.442,0.53)	0.508(0.459,0.556)	0.464(0.441,0.49)	0.443(0.408,0.481)		120	0.4	0.4
15	0.665(0.599,0.735)	0.623(0.563,0.686)	0.734(0.587,0.97)	0.646(0.579,0.713)	0.633(0.577,0.692)	0.639(0.58,0.704)	0.583(0.546,0.62)	0.518(0.474,0.563)		120	0.4	0.6
16	0.979(0.831,1.153)	0.953(0.838,1.108)	1.596(1.1,2.199)	1.023(0.797,1.299)	0.981(0.824,1.168)	1.034(0.852,1.268)	0.811(0.738,0.912)	0.882(0.728,1.1)		120	0.4	0.8
17	0.769(0.634,0.944)	0.76(0.625,0.935)	0.962(0.632,1.384)	0.767(0.633,0.942)	0.772(0.638,0.946)	0.719(0.623,0.844)	0.511(0.484,0.536)	0.49(0.452,0.535)		120	0.5	0.2
18	0.769(0.676,0.901)	0.71(0.655,0.765)	1.045(0.731,1.473)	0.767(0.673,0.901)	0.767(0.674,0.898)	0.673(0.616,0.725)	0.562(0.524,0.6)	0.516(0.468,0.566)		120	0.5	0.4
19	1.025(0.834,1.294)	0.91(0.801,1.047)	1.599(1.088,2.126)	0.918(0.811,1.048)	1.005(0.814,1.265)	0.81(0.734,0.889)	0.679(0.645,0.719)	0.643(0.586,0.696)		120	0.5	0.6
20	1.487(1.164,1.862)	1.2(1.017,1.457)	NA(2.228,3.708)	1.584(1.158,2.12)	1.327(1.068,1.646)	1.441(1.112,1.837)	1.027(0.941,1.135)	0.974(0.799,1.162)		120	0.5	0.8
21	0.161(0.146,0.177)	0.15(0.137,0.165)	0.14(0.128,0.153)	0.154(0.14,0.169)	0.159(0.145,0.175)	0.155(0.14,0.17)	0.145(0.137,0.153)	0.127(0.115,0.14)		200	0.1	0.2
22	0.155(0.14,0.168)	0.16(0.145,0.173)	0.154(0.14,0.167)	0.154(0.142,0.168)	0.161(0.149,0.174)	0.154(0.141,0.169)	0.158(0.148,0.168)	0.145(0.132,0.158)		200	0.1	0.4
23	0.226(0.204,0.248)	0.198(0.177,0.222)	0.167(0.15,0.184)	0.196(0.174,0.219)	0.195(0.173,0.218)	0.183(0.164,0.204)	0.185(0.174,0.197)	0.161(0.146,0.176)		200	0.1	0.6
24	0.271(0.246,0.297)	0.239(0.215,0.265)	0.227(0.205,0.252)	0.243(0.219,0.267)	0.225(0.203,0.248)	0.215(0.195,0.237)	0.246(0.229,0.265)	0.201(0.181,0.221)		200	0.1	0.8
25	0.201(0.184,0.22)	0.194(0.176,0.213)	0.206(0.188,0.226)	0.195(0.178,0.214)	0.199(0.182,0.219)	0.197(0.18,0.216)	0.209(0.196,0.223)	0.186(0.17,0.202)		200	0.2	0.2
26	0.233(0.212,0.256)	0.232(0.211,0.255)	0.244(0.224,0.266)	0.221(0.199,0.243)	0.225(0.204,0.247)	0.22(0.199,0.242)	0.243(0.228,0.258)	0.199(0.18,0.217)		200	0.2	0.4
27	0.277(0.253,0.298)	0.263(0.239,0.286)	0.259(0.238,0.28)	0.272(0.248,0.295)	0.253(0.228,0.275)	0.253(0.23,0.275)	0.269(0.253,0.286)	0.246(0.224,0.267)		200	0.2	0.6
28	0.385(0.352,0.418)	0.373(0.335,0.416)	0.325(0.293,0.359)	0.365(0.332,0.399)	0.367(0.333,0.403)	0.352(0.318,0.391)	0.357(0.333,0.383)	0.321(0.289,0.355)		200	0.2	0.8
29	0.276(0.251,0.301)	0.284(0.259,0.31)	0.304(0.28,0.329)	0.274(0.25,0.298)	0.275(0.251,0.3)	0.275(0.25,0.301)	0.263(0.249,0.276)	0.261(0.238,0.288)		200	0.3	0.2
30	0.332(0.303,0.362)	0.341(0.313,0.371)	0.339(0.308,0.37)	0.34(0.311,0.37)	0.339(0.31,0.369)	0.34(0.308,0.371)	0.283(0.266,0.301)	0.269(0.247,0.291)		200	0.3	0.4
31	0.384(0.355,0.416)	0.342(0.313,0.371)	0.357(0.325,0.393)	0.346(0.316,0.378)	0.356(0.326,0.386)	0.333(0.304,0.364)	0.374(0.35,0.398)	0.298(0.275,0.324)		200	0.3	0.6
32	0.479(0.436,0.523)	0.456(0.415,0.499)	0.505(0.446,0.571)	0.468(0.422,0.517)	0.464(0.421,0.507)	0.428(0.387,0.471)	0.471(0.443,0.502)	0.421(0.383,0.459)		200	0.3	0.8
33	0.368(0.334,0.403)	0.356(0.324,0.391)	0.34(0.31,0.374)	0.365(0.333,0.4)	0.37(0.335,0.405)	0.368(0.337,0.403)	0.325(0.306,0.346)	0.291(0.264,0.318)		200	0.4	0.2
34	0.372(0.346,0.399)	0.379(0.348,0.409)	0.401(0.362,0.442)	0.38(0.349,0.409)	0.375(0.345,0.404)	0.375(0.343,0.404)	0.354(0.332,0.38)	0.297(0.273,0.32)		200	0.4	0.4
35	0.45(0.413,0.485)	0.454(0.412,0.496)	0.461(0.423,0.497)	0.455(0.415,0.497)	0.451(0.406,0.495)	0.468(0.432,0.508)	0.44(0.414,0.467)	0.39(0.355,0.428)		200	0.4	0.6
36	0.662(0.565,0.78)	0.601(0.538,0.662)	0.777(0.546,1.093)	0.598(0.544,0.652)	0.71(0.562,1.003)	0.585(0.532,0.638)	0.595(0.557,0.632)	0.5(0.453,0.545)		200	0.4	0.8
37	0.479(0.44,0.525)	0.474(0.437,0.519)	0.492(0.442,0.55)	0.476(0.437,0.52)	0.479(0.441,0.526)	0.475(0.437,0.519)	0.404(0.384,0.427)	0.36(0.329,0.393)		200	0.5	0.2
38	0.57(0.521,0.62)	0.57(0.519,0.625)	0.649(0.5,0.911)	0.569(0.518,0.624)	0.57(0.521,0.621)	0.549(0.499,0.603)	0.452(0.428,0.477)	0.416(0.38,0.451)		200	0.5	0.4
39	0.552(0.51,0.591)	0.575(0.529,0.625)	1.139(0.744,1.618)	0.565(0.526,0.61)	0.571(0.529,0.611)	0.579(0.538,0.621)	0.534(0.501,0.565)	0.466(0.423,0.509)		200	0.5	0.6
40	0.893(0.729,1.098)	0.793(0.719,0.865)	NA(0.814,1.528)	0.665(0.609,0.718)	0.798(0.727,0.867)	0.771(0.71,0.833)	0.69(0.65,0.733)	0.548(0.498,0.598)		200	0.5	0.8
41	0.087(0.08,0.095)	0.088(0.08,0.095)	0.093(0.085,0.101)	0.085(0.078,0.093)	0.087(0.08,0.095)	0.087(0.079,0.094)	0.089(0.084,0.094)	0.089(0.081,0.098)		500	0.1	0.2
42	0.105(0.096,0.114)	0.106(0.098,0.114)	0.097(0.089,0.106)	0.097(0.089,0.105)	0.1(0.092,0.109)	0.098(0.09,0.105)	0.103(0.098,0.109)	0.094(0.085,0.102)		500	0.1	0.4
43	0.126(0.114,0.138)	0.117(0.107,0.127)	0.11(0.101,0.118)	0.111(0.102,0.12)	0.112(0.103,0.122)	0.11(0.101,0.12)	0.113(0.107,0.119)	0.1(0.091,0.108)		500	0.1	0.6
44	0.18(0.163,0.195)	0.15(0.137,0.163)	0.144(0.131,0.157)	0.145(0.132,0.159)	0.143(0.13,0.157)	0.137(0.124,0.15)	0.143(0.135,0.152)	0.129(0.118,0.141)		500	0.1	0.8
45	0.143(0.131,0.156)	0.136(0.124,0.147)	0.141(0.129,0.153)	0.141(0.13,0.154)	0.143(0.131,0.155)	0.141(0.129,0.154)	0.129(0.122,0.136)	0.131(0.12,0.142)		500	0.2	0.2
46	0.152(0.138,0.166)	0.151(0.138,0.164)	0.152(0.14,0.163)	0.148(0.134,0.162)	0.148(0.134,0.162)	0.151(0.137,0.165)	0.15(0.143,0.158)	0.125(0.114,0.137)		500	0.2	0.4
47	0.173(0.157,0.188)	0.169(0.154,0.184)	0.183(0.171,0.197)	0.163(0.15,0.178)	0.165(0.152,0.181)	0.153(0.139,0.167)	0.181(0.17,0.19)	0.142(0.13,0.155)		500	0.2	0.6
48	0.264(0.243,0.285)	0.219(0.202,0.237)	0.221(0.202,0.239)	0.209(0.191,0.227)	0.215(0.199,0.233)	0.199(0.181,0.215)	0.223(0.209,0.236)	0.178(0.162,0.193)		500	0.2	0.8
49	0.178(0.164,0.194)	0.178(0.163,0.193)	0.187(0.171,0.204)	0.176(0.161,0.192)	0.176(0.163,0.192)	0.176(0.161,0.192)	0.172(0.163,0.182)	0.16(0.147,0.174)		500	0.3	0.2
50	0.21(0.193,0.227)	0.201(0.183,0.217)	0.218(0.203,0.232)	0.197(0.181,0.214)	0.209(0.192,0.227)	0.204(0.185,0.222)	0.193(0.182,0.204)	0.167(0.154,0.18)		500	0.3	0.4
51	0.236(0.217,0.256)	0.234(0.218,0.251)	0.251(0.233,0.27)	0.245(0.227,0.263)	0.245(0.226,0.264)	0.243(0.225,0.262)	0.25(0.238,0.262)	0.18(0.164,0.197)		500	0.3	0.6
52	0.325(0.297,0.354)	0.311(0.286,0.335)	0.334(0.307,0.361)	0.313(0.288,0.34)	0.325(0.301,0.35)	0.303(0.279,0.329)	0.313(0.295,0.33)	0.252(0.233,0.27)		500	0.3	0.8
53	0.22(0.204,0.238)	0.221(0.204,0.239)	0.225(0.206,0.245)	0.217(0.201,0.235)	0.22(0.204,0.238)	0.218(0.201,0.234)	0.213(0.203,0.224)	0.181(0.167,0.197)		500	0.4	0.2
54	0.236(0.215,0.257)	0.244(0.223,0.266)	0.256(0.234,0.28)	0.237(0.218,0.257)	0.233(0.214,0.253)	0.228(0.208,0.249)	0.255(0.241,0.269)	0.193(0.178,0.209)		500	0.4	0.4
55	0.284(0.259,0.311)	0.312(0.285,0.339)	0.3(0.279,0.322)	0.312(0.284,0.339)	0.306(0.279,0.333)	0.31(0.282,0.337)	0.296(0.282,0.31)	0.216(0.199,0.234)		500	0.4	0.6
56	0.369(0.342,0.396)	0.417(0.385,0.449)	0.446(0.411,0.481)	0.424(0.391,0.456)	0.426(0.391,0.463)	0.379(0.347,0.413)	0.394(0.369,0.417)	0.288(0.264,0.314)		500	0.4	0.8
57	0.299(0.272,0.325)	0.299(0.272,0.325)	0.28(0.257,0.303)	0.299(0.272,0.326)	0.299(0.272,0.325)	0.301(0.273,0.328)	0.264(0.249,0.279)	0.227(0.206,0.248)		500	0.5	0.2
58	0.309(0.288,0.333)	0.31(0.286,0.334)	0.327(0.304,0.352)	0.307(0.283,0.333)	0.308(0.286,0.331)	0.31(0.285,0.335)	0.311(0.293,0.328)	0.234(0.213,0.257)		500	0.5	0.4
59	0.356(0.33,0.385)	0.401(0.367,0.433)	0.403(0.369,0.434)	0.398(0.363,0.431)	0.379(0.347,0.41)	0.408(0.376,0.442)	0.415(0.395,0.437)	0.287(0.262,0.311)		500	0.5	0.6
60	0.516(0.475,0.566)	0.588(0.547,0.631)	0.513(0.469,0.565)	0.603(0.563,0.64)	0.604(0.562,0.647)	0.588(0.546,0.627)	0.531(0.502,0.56)	0.383(0.349,0.421)		500	0.5	0.8
61	0.067(0.062,0.073)	0.067(0.061,0.073)	0.069(0.063,0.074)	0.067(0.062,0.073)	0.067(0.062,0.073)	0.067(0.062,0.073)	0.065(0.061,0.069)	0.057(0.053,0.063)		1000	0.1	0.2
62	0.069(0.064,0.075)	0.068(0.062,0.074)	0.077(0.072,0.082)	0.067(0.061,0.073)	0.066(0.06,0.072)	0.064(0.058,0.07)	0.075(0.071,0.08)	0.066(0.06,0.072)		1000	0.1	0.4
63	0.09(0.082,0.099)	0.086(0.079,0.093)	0.09(0.084,0.096)	0.084(0.078,0.091)	0.083(0.076,0.09)	0.078(0.072,0.084)	0.082(0.078,0.087)	0.077(0.071,0.083)		1000	0.1	0.6
64	0.132(0.124,0.142)	0.116(0.107,0.125)	0.111(0.103,0.119)	0.105(0.097,0.114)	0.109(0.101,0.116)	0.099(0.09,0.107)	0.109(0.102,0.115)	0.096(0.089,0.104)		1000	0.1	0.8
65	0.095(0.088,0.102)	0.098(0.09,0.106)	0.109(0.1,0.117)	0.094(0.087,0.102)	0.094(0.087,0.102)	0.095(0.088,0.102)	0.102(0.097,0.107)	0.086(0.079,0.095)		1000	0.2	0.2
66	0.104(0.095,0.113)	0.102(0.094,0.112)	0.135(0.128,0.142)	0.103(0.094,0.112)	0.105(0.096,0.114)	0.107(0.098,0.117)	0.111(0.105,0.117)	0.09(0.084,0.097)		1000	0.2	0.4
67	0.137(0.124,0.15)	0.126(0.115,0.138)	0.142(0.133,0.151)	0.124(0.111,0.135)	0.127(0.115,0.138)	0.122(0.112,0.132)	0.133(0.126,0.141)	0.108(0.099,0.117)		1000	0.2	0.6
68	0.201(0.187,0.214)	0.167(0.153,0.181)	0.193(0.18,0.206)	0.16(0.147,0.172)	0.166(0.154,0.179)	0.153(0.142,0.166)	0.167(0.159,0.177)	0.14(0.129,0.152)		1000	0.2	0.8
69	0.12(0.109,0.131)	0.119(0.109,0.13)	0.157(0.146,0.17)	0.121(0.11,0.132)	0.12(0.109,0.131)	0.121(0.11,0.133)	0.134(0.128,0.14)	0.124(0.114,0.134)		1000	0.3	0.2
70	0.133(0.123,0.143)	0.138(0.128,0.148)	0.173(0.163,0.184)	0.145(0.133,0.157)	0.14(0.129,0.152)	0.144(0.132,0.156)	0.156(0.148,0.165)	0.129(0.119,0.138)		1000	0.3	0.4
71	0.181(0.17,0.194)	0.174(0.163,0.185)	0.21(0.198,0.221)	0.182(0.17,0.195)	0.187(0.174,0.2)	0.175(0.163,0.188)	0.193(0.182,0.204)	0.145(0.133,0.155)		1000	0.3	0.6
72	0.257(0.237,0.277)	0.216(0.199,0.234)	0.256(0.238,0.273)	0.212(0.194,0.23)	0.217(0.199,0.236)	0.197(0.182,0.214)	0.232(0.219,0.244)	0.161(0.146,0.178)		1000	0.3	0.8
73	0.152(0.14,0.164)	0.155(0.142,0.167)	0.184(0.17,0.199)	0.152(0.139,0.164)	0.152(0.14,0.164)	0.152(0.139,0.164)	0.177(0.167,0.187)	0.132(0.121,0.144)		1000	0.4	0.2
74	0.181(0.166,0.196)	0.193(0.177,0.209)	0.24(0.227,0.253)	0.197(0.181,0.214)	0.181(0.167,0.196)	0.202(0.185,0.22)	0.213(0.201,0.225)	0.155(0.144,0.167)		1000	0.4	0.4
75	0.223(0.203,0.241)	0.262(0.242,0.281)	0.267(0.249,0.284)	0.285(0.266,0.303)	0.276(0.257,0.293)	0.292(0.274,0.311)	0.254(0.24,0.267)	0.183(0.168,0.199)		1000	0.4	0.6
76	0.32(0.294,0.347)	0.377(0.349,0.405)	0.361(0.341,0.381)	0.395(0.37,0.422)	0.4(0.377,0.423)	0.361(0.338,0.385)	0.343(0.325,0.36)	0.24(0.22,0.257)		1000	0.4	0.8
77	0.212(0.194,0.231)	0.215(0.196,0.235)	0.214(0.199,0.228)	0.212(0.194,0.231)	0.212(0.194,0.231)	0.213(0.194,0.232)	0.203(0.191,0.215)	0.181(0.168,0.194)		1000	0.5	0.2
78	0.25(0.231,0.27)	0.26(0.241,0.28)	0.269(0.252,0.287)	0.25(0.231,0.269)	0.25(0.23,0.27)	0.252(0.233,0.271)	0.278(0.264,0.291)	0.206(0.189,0.222)		1000	0.5	0.4
79	0.265(0.245,0.287)	0.329(0.306,0.352)	0.323(0.303,0.342)	0.369(0.345,0.394)	0.295(0.274,0.316)	0.368(0.343,0.394)	0.348(0.334,0.363)	0.228(0.208,0.248)		1000	0.5	0.6
80	0.394(0.363,0.423)	0.525(0.496,0.552)	0.434(0.407,0.462)	0.564(0.536,0.592)	0.551(0.522,0.579)	0.561(0.53,0.59)	0.477(0.456,0.496)	0.306(0.279,0.336)		1000	0.5	0.8
