# Supplementary material for: A simulation study on missing data imputation for dichotomous variables using statistical and machine learning methods
Source: Sci Rep. 2023 Jun 9;13:9432. doi: 10.1038/s41598-023-36509-2 (PMC10256703; doi:10.1038/s41598-023-36509-2)
Supplement: Supplementary file 1 — Supplementary Information 1. [file 41598_2023_36509_MOESM1_ESM.zip › univariate_mar37_MAE_table.csv]

	mode	knn	rf	cart	svm	bpnn	mi	logreg		N	MR	r
1	0.131(0.113,0.15)	0.144(0.122,0.165)	0.155(0.133,0.179)	0.14(0.12,0.161)	0.132(0.114,0.151)	0.148(0.125,0.17)	0.17(0.153,0.187)	0.148(0.128,0.17)		120	0.1	0.2
2	0.187(0.156,0.22)	0.164(0.141,0.191)	0.197(0.167,0.229)	0.178(0.15,0.209)	0.173(0.145,0.203)	0.182(0.152,0.214)	0.175(0.158,0.193)	0.19(0.159,0.221)		120	0.1	0.4
3	0.192(0.163,0.223)	0.244(0.202,0.284)	0.214(0.179,0.247)	0.211(0.18,0.241)	0.22(0.19,0.25)	0.211(0.177,0.242)	0.208(0.183,0.233)	0.214(0.18,0.246)		120	0.1	0.6
4	0.26(0.214,0.313)	0.361(0.302,0.425)	0.31(0.248,0.377)	0.301(0.244,0.366)	0.279(0.22,0.346)	0.289(0.231,0.36)	0.265(0.232,0.299)	0.308(0.252,0.365)		120	0.1	0.8
5	0.2(0.173,0.227)	0.231(0.197,0.266)	0.201(0.171,0.231)	0.234(0.203,0.264)	0.207(0.181,0.235)	0.208(0.178,0.242)	0.236(0.212,0.258)	0.216(0.182,0.251)		120	0.2	0.2
6	0.258(0.223,0.297)	0.273(0.231,0.317)	0.271(0.231,0.312)	0.257(0.215,0.303)	0.261(0.216,0.314)	0.271(0.227,0.321)	0.276(0.25,0.306)	0.295(0.256,0.338)		120	0.2	0.4
7	0.338(0.293,0.383)	0.339(0.29,0.388)	0.297(0.248,0.349)	0.295(0.252,0.34)	0.266(0.225,0.313)	0.274(0.23,0.326)	0.34(0.305,0.379)	0.309(0.266,0.355)		120	0.2	0.6
8	0.46(0.384,0.535)	0.394(0.335,0.455)	0.414(0.349,0.48)	0.446(0.374,0.515)	0.418(0.353,0.484)	0.408(0.341,0.476)	0.478(0.428,0.536)	0.433(0.37,0.496)		120	0.2	0.8
9	0.282(0.247,0.321)	0.282(0.245,0.325)	0.336(0.288,0.381)	0.27(0.228,0.314)	0.293(0.255,0.338)	0.29(0.25,0.332)	0.328(0.296,0.363)	0.324(0.274,0.371)		120	0.3	0.2
10	0.293(0.248,0.34)	0.307(0.261,0.361)	0.315(0.272,0.366)	0.31(0.266,0.361)	0.323(0.282,0.37)	0.33(0.288,0.381)	0.35(0.32,0.381)	0.317(0.271,0.362)		120	0.3	0.4
11	0.416(0.363,0.469)	0.435(0.383,0.487)	0.403(0.346,0.465)	0.386(0.321,0.455)	0.38(0.318,0.443)	0.373(0.313,0.435)	0.414(0.371,0.458)	0.42(0.352,0.492)		120	0.3	0.6
12	0.561(0.478,0.638)	0.779(0.681,0.884)	0.591(0.51,0.677)	0.603(0.523,0.684)	0.6(0.523,0.682)	0.584(0.506,0.674)	0.754(0.533,1.152)	0.58(0.498,0.676)		120	0.3	0.8
13	0.369(0.319,0.419)	0.394(0.342,0.445)	0.401(0.351,0.456)	0.36(0.312,0.413)	0.375(0.326,0.424)	0.391(0.344,0.439)	0.356(0.328,0.383)	0.358(0.311,0.407)		120	0.4	0.2
14	0.385(0.331,0.443)	0.449(0.384,0.518)	0.392(0.331,0.457)	0.416(0.361,0.479)	0.417(0.358,0.485)	0.411(0.359,0.465)	0.451(0.398,0.503)	0.405(0.351,0.468)		120	0.4	0.4
15	0.457(0.385,0.537)	0.533(0.467,0.605)	0.503(0.428,0.592)	0.493(0.419,0.578)	0.506(0.431,0.584)	0.442(0.377,0.509)	0.537(0.486,0.593)	0.509(0.437,0.587)		120	0.4	0.6
16	0.619(0.533,0.713)	0.773(0.676,0.88)	0.582(0.482,0.699)	0.692(0.597,0.815)	0.589(0.49,0.696)	0.568(0.48,0.662)	0.75(0.662,0.849)	0.561(0.466,0.657)		120	0.4	0.8
17	0.434(0.383,0.491)	0.508(0.443,0.574)	0.464(0.396,0.538)	0.486(0.425,0.549)	0.439(0.384,0.498)	0.432(0.372,0.497)	0.453(0.412,0.495)	0.44(0.371,0.509)		120	0.5	0.2
18	0.395(0.33,0.471)	0.512(0.439,0.588)	0.492(0.414,0.573)	0.502(0.437,0.576)	0.491(0.421,0.567)	0.493(0.417,0.568)	0.457(0.411,0.507)	0.52(0.446,0.6)		120	0.5	0.4
19	0.52(0.434,0.606)	0.647(0.546,0.747)	0.596(0.499,0.697)	0.592(0.503,0.682)	0.6(0.493,0.713)	0.657(0.561,0.753)	0.557(0.502,0.612)	0.639(0.543,0.738)		120	0.5	0.6
20	0.731(0.638,0.842)	0.759(0.664,0.865)	1.135(0.778,1.628)	1.12(0.767,1.632)	1.079(0.729,1.566)	1.034(0.69,1.544)	0.873(0.771,0.977)	1.07(0.719,1.562)		120	0.5	0.8
21	0.095(0.078,0.111)	0.111(0.093,0.13)	0.11(0.094,0.127)	0.092(0.077,0.107)	0.092(0.075,0.11)	0.092(0.076,0.109)	0.122(0.111,0.135)	0.106(0.09,0.124)		200	0.1	0.2
22	0.115(0.096,0.135)	0.139(0.12,0.159)	0.134(0.116,0.153)	0.124(0.104,0.145)	0.126(0.108,0.147)	0.129(0.11,0.151)	0.128(0.116,0.141)	0.137(0.119,0.159)		200	0.1	0.4
23	0.142(0.122,0.164)	0.18(0.155,0.209)	0.143(0.12,0.167)	0.14(0.119,0.163)	0.139(0.117,0.165)	0.138(0.118,0.16)	0.158(0.141,0.177)	0.133(0.111,0.155)		200	0.1	0.6
24	0.201(0.169,0.236)	0.23(0.192,0.268)	0.179(0.148,0.211)	0.199(0.169,0.23)	0.196(0.167,0.224)	0.183(0.155,0.209)	0.206(0.181,0.234)	0.194(0.163,0.224)		200	0.1	0.8
25	0.156(0.133,0.179)	0.164(0.138,0.191)	0.181(0.154,0.211)	0.161(0.136,0.185)	0.161(0.138,0.184)	0.17(0.145,0.194)	0.193(0.175,0.214)	0.18(0.153,0.209)		200	0.2	0.2
26	0.184(0.159,0.21)	0.193(0.163,0.227)	0.216(0.189,0.244)	0.201(0.173,0.228)	0.185(0.157,0.214)	0.212(0.185,0.245)	0.221(0.199,0.243)	0.208(0.181,0.239)		200	0.2	0.4
27	0.251(0.211,0.291)	0.28(0.241,0.325)	0.256(0.222,0.292)	0.238(0.204,0.276)	0.239(0.203,0.279)	0.245(0.208,0.283)	0.235(0.212,0.259)	0.245(0.209,0.281)		200	0.2	0.6
28	0.391(0.341,0.444)	0.471(0.398,0.542)	0.332(0.28,0.386)	0.336(0.284,0.387)	0.35(0.298,0.402)	0.341(0.289,0.395)	0.326(0.288,0.365)	0.33(0.281,0.378)		200	0.2	0.8
29	0.235(0.198,0.275)	0.249(0.21,0.288)	0.231(0.192,0.274)	0.241(0.205,0.281)	0.231(0.194,0.272)	0.247(0.209,0.287)	0.221(0.201,0.245)	0.241(0.204,0.282)		200	0.3	0.2
30	0.208(0.178,0.239)	0.259(0.221,0.295)	0.235(0.204,0.266)	0.219(0.192,0.247)	0.22(0.188,0.25)	0.227(0.198,0.257)	0.269(0.241,0.298)	0.247(0.215,0.281)		200	0.3	0.4
31	0.298(0.252,0.343)	0.357(0.305,0.414)	0.267(0.223,0.316)	0.271(0.225,0.321)	0.291(0.247,0.338)	0.278(0.238,0.322)	0.346(0.31,0.383)	0.254(0.213,0.297)		200	0.3	0.6
32	0.463(0.393,0.542)	0.593(0.519,0.664)	0.393(0.327,0.47)	0.382(0.32,0.454)	0.371(0.31,0.439)	0.365(0.298,0.439)	0.436(0.394,0.48)	0.385(0.319,0.457)		200	0.3	0.8
33	0.251(0.215,0.283)	0.268(0.23,0.311)	0.275(0.24,0.315)	0.233(0.197,0.271)	0.262(0.226,0.296)	0.254(0.215,0.294)	0.26(0.237,0.284)	0.237(0.199,0.282)		200	0.4	0.2
34	0.26(0.222,0.296)	0.292(0.242,0.339)	0.251(0.212,0.293)	0.243(0.203,0.282)	0.254(0.221,0.288)	0.248(0.21,0.288)	0.308(0.275,0.34)	0.241(0.207,0.279)		200	0.4	0.4
35	0.375(0.322,0.433)	0.45(0.393,0.504)	0.354(0.295,0.413)	0.35(0.294,0.408)	0.382(0.332,0.432)	0.336(0.283,0.392)	0.382(0.348,0.417)	0.346(0.29,0.4)		200	0.4	0.6
36	0.528(0.459,0.596)	0.637(0.561,0.713)	0.462(0.394,0.533)	0.459(0.393,0.526)	0.45(0.383,0.521)	0.462(0.392,0.541)	0.507(0.46,0.56)	0.473(0.401,0.548)		200	0.4	0.8
37	0.304(0.263,0.347)	0.308(0.264,0.355)	0.343(0.296,0.393)	0.32(0.276,0.362)	0.305(0.255,0.352)	0.332(0.283,0.377)	0.329(0.294,0.369)	0.336(0.288,0.38)		200	0.5	0.2
38	0.291(0.246,0.34)	0.384(0.325,0.443)	0.336(0.29,0.391)	0.348(0.301,0.405)	0.329(0.282,0.383)	0.348(0.303,0.399)	0.397(0.349,0.449)	0.338(0.295,0.383)		200	0.5	0.4
39	0.389(0.34,0.442)	0.504(0.432,0.575)	0.394(0.34,0.452)	0.406(0.344,0.473)	0.404(0.34,0.471)	0.403(0.347,0.459)	0.477(0.425,0.535)	0.396(0.336,0.457)		200	0.5	0.6
40	0.648(0.559,0.742)	0.81(0.714,0.913)	0.626(0.534,0.72)	0.539(0.449,0.633)	0.639(0.538,0.747)	0.625(0.529,0.727)	0.548(0.487,0.617)	0.624(0.526,0.727)		200	0.5	0.8
41	0.077(0.067,0.088)	0.074(0.063,0.086)	0.081(0.068,0.094)	0.073(0.062,0.084)	0.076(0.066,0.087)	0.076(0.065,0.089)	0.074(0.066,0.081)	0.08(0.069,0.092)		500	0.1	0.2
42	0.079(0.068,0.09)	0.097(0.083,0.112)	0.088(0.075,0.102)	0.082(0.07,0.093)	0.08(0.067,0.092)	0.089(0.076,0.103)	0.082(0.075,0.09)	0.089(0.076,0.104)		500	0.1	0.4
43	0.109(0.093,0.124)	0.152(0.131,0.172)	0.116(0.099,0.135)	0.106(0.09,0.123)	0.107(0.092,0.125)	0.106(0.089,0.124)	0.105(0.096,0.116)	0.11(0.092,0.127)		500	0.1	0.6
44	0.154(0.132,0.176)	0.216(0.188,0.248)	0.126(0.105,0.144)	0.125(0.107,0.143)	0.122(0.106,0.141)	0.127(0.109,0.147)	0.122(0.106,0.136)	0.12(0.101,0.137)		500	0.1	0.8
45	0.104(0.089,0.121)	0.117(0.1,0.137)	0.107(0.092,0.123)	0.105(0.09,0.122)	0.106(0.09,0.123)	0.109(0.094,0.128)	0.114(0.104,0.124)	0.101(0.087,0.117)		500	0.2	0.2
46	0.118(0.101,0.135)	0.164(0.141,0.186)	0.153(0.131,0.175)	0.125(0.105,0.144)	0.13(0.111,0.149)	0.124(0.107,0.141)	0.145(0.13,0.162)	0.143(0.124,0.164)		500	0.2	0.4
47	0.161(0.141,0.185)	0.211(0.182,0.242)	0.136(0.115,0.157)	0.141(0.12,0.164)	0.139(0.117,0.164)	0.143(0.12,0.164)	0.178(0.159,0.197)	0.139(0.118,0.159)		500	0.2	0.6
48	0.223(0.192,0.256)	0.357(0.312,0.397)	0.174(0.148,0.202)	0.18(0.154,0.209)	0.189(0.162,0.214)	0.176(0.15,0.203)	0.21(0.19,0.231)	0.184(0.156,0.212)		500	0.2	0.8
49	0.114(0.1,0.13)	0.14(0.118,0.162)	0.136(0.116,0.155)	0.119(0.102,0.137)	0.111(0.095,0.128)	0.116(0.1,0.132)	0.146(0.131,0.16)	0.132(0.115,0.148)		500	0.3	0.2
50	0.165(0.142,0.189)	0.177(0.149,0.206)	0.151(0.127,0.175)	0.162(0.136,0.186)	0.16(0.138,0.183)	0.152(0.132,0.176)	0.206(0.185,0.226)	0.141(0.121,0.162)		500	0.3	0.4
51	0.187(0.159,0.217)	0.276(0.235,0.317)	0.195(0.164,0.226)	0.208(0.176,0.238)	0.209(0.177,0.241)	0.218(0.185,0.251)	0.237(0.216,0.26)	0.204(0.174,0.232)		500	0.3	0.6
52	0.271(0.235,0.309)	0.428(0.368,0.486)	0.247(0.214,0.281)	0.229(0.198,0.262)	0.227(0.193,0.263)	0.26(0.223,0.296)	0.278(0.25,0.308)	0.251(0.216,0.291)		500	0.3	0.8
53	0.153(0.13,0.176)	0.183(0.158,0.206)	0.171(0.146,0.197)	0.172(0.147,0.196)	0.158(0.135,0.182)	0.168(0.141,0.193)	0.194(0.177,0.213)	0.158(0.131,0.186)		500	0.4	0.2
54	0.171(0.148,0.194)	0.212(0.18,0.245)	0.202(0.173,0.23)	0.195(0.166,0.225)	0.189(0.161,0.217)	0.192(0.164,0.219)	0.249(0.225,0.274)	0.193(0.166,0.221)		500	0.4	0.4
55	0.212(0.183,0.244)	0.347(0.298,0.399)	0.256(0.221,0.291)	0.247(0.208,0.283)	0.225(0.193,0.259)	0.254(0.215,0.29)	0.307(0.277,0.338)	0.252(0.217,0.291)		500	0.4	0.6
56	0.293(0.252,0.334)	0.466(0.409,0.522)	0.265(0.223,0.312)	0.295(0.252,0.338)	0.283(0.242,0.329)	0.296(0.256,0.336)	0.424(0.382,0.468)	0.272(0.23,0.314)		500	0.4	0.8
57	0.173(0.151,0.195)	0.192(0.161,0.226)	0.206(0.173,0.237)	0.161(0.136,0.184)	0.169(0.147,0.193)	0.165(0.142,0.191)	0.224(0.203,0.244)	0.178(0.15,0.206)		500	0.5	0.2
58	0.23(0.196,0.265)	0.269(0.227,0.313)	0.262(0.226,0.296)	0.251(0.214,0.29)	0.252(0.213,0.292)	0.247(0.204,0.289)	0.305(0.276,0.338)	0.257(0.224,0.29)		500	0.5	0.4
59	0.279(0.24,0.32)	0.424(0.377,0.475)	0.3(0.26,0.34)	0.297(0.258,0.34)	0.294(0.258,0.336)	0.337(0.297,0.379)	0.376(0.339,0.413)	0.3(0.261,0.342)		500	0.5	0.6
60	0.382(0.327,0.437)	0.716(0.639,0.789)	0.379(0.324,0.435)	0.371(0.317,0.427)	0.389(0.328,0.44)	0.405(0.349,0.46)	0.436(0.392,0.481)	0.427(0.37,0.487)		500	0.5	0.8
61	0.051(0.045,0.057)	0.059(0.052,0.066)	0.06(0.052,0.069)	0.052(0.045,0.059)	0.052(0.046,0.059)	0.055(0.048,0.061)	0.064(0.058,0.069)	0.063(0.055,0.07)		1000	0.1	0.2
62	0.054(0.046,0.062)	0.066(0.057,0.076)	0.065(0.057,0.073)	0.053(0.045,0.061)	0.057(0.049,0.065)	0.059(0.051,0.067)	0.07(0.063,0.078)	0.061(0.053,0.07)		1000	0.1	0.4
63	0.084(0.072,0.095)	0.118(0.102,0.133)	0.074(0.064,0.084)	0.072(0.063,0.082)	0.082(0.072,0.093)	0.073(0.063,0.084)	0.079(0.073,0.086)	0.072(0.062,0.083)		1000	0.1	0.6
64	0.098(0.084,0.112)	0.172(0.151,0.191)	0.092(0.079,0.104)	0.087(0.077,0.097)	0.087(0.076,0.099)	0.088(0.075,0.101)	0.102(0.091,0.114)	0.095(0.082,0.108)		1000	0.1	0.8
65	0.073(0.063,0.084)	0.091(0.078,0.103)	0.094(0.082,0.108)	0.075(0.065,0.086)	0.072(0.061,0.083)	0.073(0.062,0.085)	0.093(0.083,0.103)	0.094(0.081,0.107)		1000	0.2	0.2
66	0.097(0.084,0.11)	0.124(0.107,0.141)	0.1(0.085,0.115)	0.091(0.078,0.105)	0.095(0.082,0.108)	0.088(0.075,0.102)	0.118(0.108,0.128)	0.097(0.082,0.111)		1000	0.2	0.4
67	0.128(0.113,0.144)	0.21(0.183,0.237)	0.126(0.111,0.141)	0.12(0.106,0.135)	0.116(0.102,0.13)	0.125(0.112,0.14)	0.139(0.125,0.153)	0.123(0.109,0.138)		1000	0.2	0.6
68	0.193(0.168,0.218)	0.359(0.326,0.396)	0.173(0.151,0.195)	0.176(0.153,0.199)	0.179(0.158,0.201)	0.173(0.15,0.195)	0.177(0.161,0.195)	0.171(0.147,0.196)		1000	0.2	0.8
69	0.101(0.085,0.118)	0.135(0.113,0.155)	0.119(0.104,0.136)	0.104(0.088,0.121)	0.103(0.087,0.122)	0.104(0.087,0.12)	0.127(0.115,0.139)	0.11(0.095,0.127)		1000	0.3	0.2
70	0.13(0.114,0.148)	0.181(0.16,0.203)	0.159(0.14,0.178)	0.131(0.114,0.149)	0.137(0.12,0.155)	0.148(0.13,0.166)	0.161(0.145,0.176)	0.153(0.134,0.172)		1000	0.3	0.4
71	0.166(0.146,0.184)	0.267(0.241,0.294)	0.169(0.149,0.191)	0.163(0.142,0.185)	0.153(0.132,0.176)	0.17(0.149,0.195)	0.206(0.186,0.229)	0.173(0.152,0.196)		1000	0.3	0.6
72	0.224(0.2,0.252)	0.419(0.375,0.468)	0.199(0.171,0.227)	0.198(0.171,0.228)	0.204(0.174,0.236)	0.204(0.176,0.233)	0.265(0.241,0.288)	0.197(0.169,0.224)		1000	0.3	0.8
73	0.115(0.098,0.134)	0.134(0.115,0.154)	0.125(0.106,0.147)	0.118(0.1,0.135)	0.113(0.096,0.132)	0.12(0.102,0.138)	0.153(0.137,0.169)	0.13(0.111,0.149)		1000	0.4	0.2
74	0.161(0.138,0.186)	0.227(0.199,0.258)	0.185(0.162,0.21)	0.179(0.157,0.203)	0.176(0.152,0.201)	0.177(0.153,0.203)	0.22(0.199,0.24)	0.186(0.164,0.211)		1000	0.4	0.4
75	0.208(0.18,0.239)	0.325(0.288,0.363)	0.213(0.186,0.243)	0.217(0.189,0.246)	0.219(0.196,0.245)	0.234(0.206,0.262)	0.28(0.259,0.303)	0.205(0.175,0.235)		1000	0.4	0.6
76	0.273(0.241,0.31)	0.559(0.51,0.607)	0.276(0.244,0.311)	0.277(0.244,0.312)	0.274(0.242,0.309)	0.301(0.268,0.336)	0.323(0.294,0.352)	0.267(0.233,0.302)		1000	0.4	0.8
77	0.133(0.113,0.154)	0.19(0.165,0.217)	0.17(0.145,0.195)	0.136(0.116,0.158)	0.14(0.12,0.163)	0.135(0.116,0.157)	0.185(0.165,0.206)	0.157(0.131,0.184)		1000	0.5	0.2
78	0.159(0.134,0.184)	0.283(0.246,0.317)	0.227(0.197,0.255)	0.194(0.169,0.221)	0.2(0.171,0.23)	0.211(0.182,0.24)	0.272(0.252,0.291)	0.214(0.185,0.241)		1000	0.5	0.4
79	0.239(0.208,0.271)	0.423(0.375,0.468)	0.252(0.216,0.284)	0.27(0.234,0.3)	0.258(0.222,0.289)	0.265(0.23,0.297)	0.336(0.311,0.359)	0.254(0.22,0.288)		1000	0.5	0.6
80	0.401(0.36,0.444)	0.638(0.582,0.702)	0.383(0.343,0.429)	0.363(0.318,0.412)	0.404(0.363,0.448)	0.399(0.357,0.446)	0.406(0.37,0.444)	0.359(0.319,0.408)		1000	0.5	0.8
