# Supplementary material for: A simulation study on missing data imputation for dichotomous variables using statistical and machine learning methods
Source: Sci Rep. 2023 Jun 9;13:9432. doi: 10.1038/s41598-023-36509-2 (PMC10256703; doi:10.1038/s41598-023-36509-2)
Supplement: Supplementary file 1 — Supplementary Information 1. [file 41598_2023_36509_MOESM1_ESM.zip › univariate_mar55_MAE_table.csv]

	mode	knn	rf	cart	svm	bpnn	mi	logreg		N	MR	r
1	0.175(0.15,0.2)	0.165(0.141,0.189)	0.152(0.133,0.171)	0.138(0.118,0.158)	0.148(0.126,0.171)	0.143(0.12,0.167)	0.14(0.126,0.154)	0.148(0.127,0.17)		120	0.1	0.2
2	0.186(0.162,0.212)	0.153(0.134,0.174)	0.139(0.12,0.158)	0.152(0.13,0.176)	0.153(0.131,0.174)	0.145(0.124,0.166)	0.177(0.158,0.197)	0.147(0.125,0.17)		120	0.1	0.4
3	0.24(0.2,0.282)	0.21(0.179,0.239)	0.205(0.179,0.232)	0.2(0.174,0.226)	0.185(0.159,0.215)	0.184(0.158,0.212)	0.194(0.176,0.215)	0.2(0.175,0.225)		120	0.1	0.6
4	0.344(0.288,0.399)	0.265(0.224,0.304)	0.209(0.175,0.247)	0.211(0.174,0.25)	0.221(0.185,0.258)	0.222(0.184,0.265)	0.257(0.217,0.305)	0.207(0.169,0.249)		120	0.1	0.8
5	0.235(0.207,0.265)	0.208(0.18,0.236)	0.192(0.167,0.218)	0.204(0.177,0.231)	0.192(0.169,0.215)	0.21(0.183,0.236)	0.212(0.193,0.233)	0.203(0.178,0.228)		120	0.2	0.2
6	0.281(0.241,0.327)	0.205(0.174,0.236)	0.198(0.172,0.227)	0.219(0.186,0.253)	0.2(0.171,0.232)	0.211(0.182,0.238)	0.251(0.228,0.273)	0.21(0.182,0.239)		120	0.2	0.4
7	0.336(0.292,0.381)	0.28(0.236,0.327)	0.278(0.235,0.327)	0.237(0.197,0.283)	0.275(0.232,0.325)	0.299(0.256,0.344)	0.294(0.265,0.323)	0.272(0.233,0.316)		120	0.2	0.6
8	0.471(0.41,0.534)	0.493(0.414,0.57)	0.369(0.315,0.426)	0.385(0.338,0.439)	0.367(0.317,0.422)	0.396(0.34,0.457)	0.392(0.348,0.443)	0.423(0.366,0.487)		120	0.2	0.8
9	0.261(0.22,0.301)	0.299(0.251,0.343)	0.293(0.256,0.331)	0.286(0.247,0.329)	0.285(0.242,0.326)	0.269(0.226,0.311)	0.257(0.236,0.279)	0.274(0.234,0.317)		120	0.3	0.2
10	0.342(0.294,0.393)	0.278(0.227,0.334)	0.277(0.229,0.327)	0.287(0.239,0.339)	0.272(0.227,0.315)	0.282(0.237,0.33)	0.32(0.293,0.349)	0.282(0.238,0.325)		120	0.3	0.4
11	0.368(0.314,0.419)	0.443(0.38,0.506)	0.407(0.348,0.465)	0.371(0.319,0.423)	0.388(0.333,0.44)	0.376(0.327,0.432)	0.388(0.348,0.429)	0.384(0.333,0.437)		120	0.3	0.6
12	0.519(0.455,0.588)	0.556(0.478,0.639)	0.478(0.415,0.546)	0.476(0.405,0.552)	0.459(0.391,0.526)	0.433(0.375,0.496)	0.578(0.506,0.65)	0.487(0.423,0.551)		120	0.3	0.8
13	0.274(0.232,0.321)	0.324(0.275,0.37)	0.316(0.269,0.364)	0.322(0.28,0.366)	0.333(0.281,0.388)	0.312(0.268,0.357)	0.288(0.262,0.318)	0.301(0.256,0.349)		120	0.4	0.2
14	0.308(0.264,0.358)	0.326(0.281,0.374)	0.339(0.286,0.392)	0.381(0.327,0.437)	0.349(0.293,0.404)	0.36(0.315,0.41)	0.401(0.365,0.44)	0.346(0.291,0.404)		120	0.4	0.4
15	0.526(0.45,0.597)	0.482(0.409,0.548)	0.428(0.366,0.489)	0.417(0.342,0.486)	0.451(0.384,0.521)	0.468(0.401,0.538)	0.471(0.424,0.521)	0.446(0.387,0.505)		120	0.4	0.6
16	0.601(0.509,0.693)	0.581(0.501,0.668)	0.574(0.471,0.689)	0.59(0.484,0.701)	0.615(0.511,0.729)	0.556(0.468,0.648)	0.678(0.587,0.798)	0.608(0.514,0.704)		120	0.4	0.8
17	0.323(0.275,0.369)	0.425(0.371,0.479)	0.413(0.354,0.472)	0.402(0.352,0.451)	0.35(0.301,0.4)	0.364(0.309,0.418)	0.34(0.308,0.373)	0.406(0.355,0.46)		120	0.5	0.2
18	0.448(0.384,0.517)	0.425(0.364,0.489)	0.368(0.311,0.423)	0.411(0.361,0.467)	0.4(0.341,0.464)	0.425(0.364,0.485)	0.444(0.408,0.486)	0.422(0.358,0.49)		120	0.5	0.4
19	0.458(0.385,0.541)	0.597(0.51,0.7)	0.529(0.44,0.626)	0.506(0.429,0.594)	0.527(0.447,0.611)	0.551(0.471,0.635)	0.55(0.496,0.604)	0.526(0.447,0.614)		120	0.5	0.6
20	0.711(0.624,0.801)	0.726(0.623,0.837)	0.777(0.66,0.909)	0.944(0.695,1.371)	0.768(0.643,0.909)	0.768(0.664,0.889)	0.728(0.656,0.803)	0.789(0.666,0.93)		120	0.5	0.8
21	0.124(0.107,0.143)	0.109(0.095,0.125)	0.104(0.089,0.119)	0.107(0.092,0.122)	0.097(0.081,0.113)	0.099(0.085,0.113)	0.114(0.103,0.125)	0.098(0.083,0.112)		200	0.1	0.2
22	0.151(0.128,0.172)	0.123(0.105,0.143)	0.111(0.095,0.128)	0.116(0.099,0.135)	0.121(0.102,0.141)	0.112(0.095,0.129)	0.126(0.115,0.139)	0.108(0.091,0.125)		200	0.1	0.4
23	0.206(0.177,0.233)	0.162(0.137,0.189)	0.147(0.123,0.17)	0.163(0.139,0.186)	0.147(0.124,0.171)	0.156(0.133,0.18)	0.151(0.134,0.169)	0.152(0.13,0.176)		200	0.1	0.6
24	0.242(0.203,0.281)	0.19(0.156,0.227)	0.158(0.132,0.185)	0.162(0.138,0.189)	0.163(0.14,0.192)	0.155(0.132,0.179)	0.211(0.187,0.236)	0.15(0.128,0.174)		200	0.1	0.8
25	0.173(0.148,0.2)	0.157(0.134,0.18)	0.162(0.142,0.183)	0.159(0.137,0.183)	0.158(0.138,0.178)	0.141(0.123,0.161)	0.147(0.133,0.16)	0.141(0.12,0.161)		200	0.2	0.2
26	0.211(0.18,0.242)	0.202(0.173,0.232)	0.207(0.175,0.235)	0.2(0.172,0.229)	0.195(0.165,0.224)	0.195(0.165,0.223)	0.202(0.181,0.224)	0.206(0.176,0.235)		200	0.2	0.4
27	0.274(0.239,0.314)	0.238(0.2,0.276)	0.198(0.167,0.231)	0.214(0.183,0.249)	0.215(0.182,0.247)	0.211(0.182,0.241)	0.225(0.205,0.247)	0.209(0.178,0.242)		200	0.2	0.6
28	0.344(0.297,0.397)	0.342(0.291,0.39)	0.278(0.228,0.328)	0.249(0.213,0.289)	0.285(0.241,0.333)	0.271(0.229,0.315)	0.285(0.255,0.313)	0.291(0.243,0.341)		200	0.2	0.8
29	0.216(0.188,0.246)	0.183(0.158,0.209)	0.197(0.17,0.225)	0.213(0.182,0.242)	0.219(0.189,0.251)	0.21(0.183,0.239)	0.219(0.201,0.239)	0.218(0.192,0.246)		200	0.3	0.2
30	0.274(0.236,0.313)	0.275(0.241,0.31)	0.266(0.236,0.298)	0.255(0.225,0.287)	0.266(0.233,0.297)	0.259(0.226,0.294)	0.237(0.213,0.26)	0.238(0.208,0.269)		200	0.3	0.4
31	0.313(0.275,0.354)	0.299(0.257,0.344)	0.242(0.21,0.279)	0.241(0.205,0.279)	0.266(0.228,0.305)	0.233(0.199,0.271)	0.306(0.274,0.338)	0.241(0.2,0.285)		200	0.3	0.6
32	0.497(0.434,0.557)	0.463(0.399,0.529)	0.373(0.324,0.422)	0.364(0.315,0.415)	0.36(0.305,0.411)	0.382(0.332,0.429)	0.463(0.412,0.511)	0.379(0.332,0.426)		200	0.3	0.8
33	0.256(0.224,0.291)	0.251(0.215,0.288)	0.273(0.24,0.307)	0.256(0.22,0.292)	0.264(0.227,0.299)	0.243(0.212,0.279)	0.236(0.213,0.259)	0.26(0.227,0.294)		200	0.4	0.2
34	0.303(0.268,0.339)	0.309(0.268,0.348)	0.297(0.254,0.337)	0.277(0.243,0.314)	0.297(0.257,0.339)	0.286(0.244,0.329)	0.297(0.269,0.326)	0.309(0.269,0.347)		200	0.4	0.4
35	0.354(0.308,0.401)	0.333(0.284,0.389)	0.306(0.262,0.35)	0.305(0.268,0.346)	0.301(0.263,0.34)	0.328(0.286,0.37)	0.354(0.319,0.391)	0.325(0.279,0.373)		200	0.4	0.6
36	0.5(0.435,0.569)	0.541(0.471,0.614)	0.504(0.431,0.581)	0.457(0.382,0.536)	0.469(0.396,0.545)	0.474(0.405,0.548)	0.493(0.436,0.55)	0.513(0.446,0.581)		200	0.4	0.8
37	0.284(0.246,0.325)	0.301(0.259,0.345)	0.282(0.243,0.322)	0.297(0.251,0.341)	0.282(0.247,0.319)	0.277(0.241,0.318)	0.285(0.257,0.316)	0.276(0.235,0.323)		200	0.5	0.2
38	0.32(0.278,0.361)	0.354(0.305,0.406)	0.331(0.286,0.375)	0.34(0.294,0.39)	0.355(0.306,0.407)	0.332(0.286,0.377)	0.347(0.31,0.388)	0.329(0.285,0.381)		200	0.5	0.4
39	0.412(0.349,0.479)	0.462(0.389,0.534)	0.443(0.382,0.506)	0.379(0.324,0.44)	0.424(0.356,0.491)	0.503(0.429,0.573)	0.45(0.409,0.493)	0.488(0.422,0.558)		200	0.5	0.6
40	0.55(0.473,0.636)	0.615(0.532,0.703)	0.569(0.489,0.658)	0.476(0.409,0.544)	0.523(0.454,0.601)	0.554(0.482,0.633)	0.583(0.515,0.649)	0.541(0.467,0.623)		200	0.5	0.8
41	0.068(0.058,0.078)	0.077(0.068,0.087)	0.067(0.058,0.077)	0.07(0.061,0.079)	0.07(0.062,0.081)	0.068(0.059,0.078)	0.075(0.069,0.083)	0.067(0.058,0.077)		500	0.1	0.2
42	0.094(0.08,0.108)	0.068(0.057,0.078)	0.07(0.06,0.081)	0.068(0.058,0.08)	0.072(0.06,0.084)	0.066(0.057,0.077)	0.086(0.078,0.095)	0.069(0.059,0.08)		500	0.1	0.4
43	0.142(0.126,0.158)	0.113(0.099,0.129)	0.092(0.078,0.106)	0.095(0.081,0.109)	0.096(0.082,0.11)	0.092(0.079,0.105)	0.102(0.092,0.113)	0.092(0.079,0.105)		500	0.1	0.6
44	0.212(0.185,0.239)	0.173(0.148,0.2)	0.128(0.112,0.147)	0.124(0.106,0.143)	0.109(0.092,0.128)	0.12(0.102,0.138)	0.123(0.11,0.135)	0.126(0.109,0.145)		500	0.1	0.8
45	0.122(0.105,0.14)	0.109(0.094,0.127)	0.111(0.096,0.127)	0.106(0.091,0.124)	0.095(0.079,0.111)	0.101(0.086,0.118)	0.11(0.1,0.121)	0.1(0.086,0.116)		500	0.2	0.2
46	0.161(0.138,0.179)	0.15(0.133,0.168)	0.143(0.126,0.16)	0.145(0.125,0.164)	0.141(0.122,0.159)	0.139(0.123,0.155)	0.134(0.12,0.148)	0.144(0.126,0.162)		500	0.2	0.4
47	0.192(0.169,0.217)	0.165(0.143,0.189)	0.144(0.123,0.165)	0.151(0.129,0.174)	0.145(0.124,0.169)	0.139(0.119,0.162)	0.155(0.141,0.171)	0.143(0.124,0.165)		500	0.2	0.6
48	0.27(0.235,0.306)	0.262(0.226,0.297)	0.187(0.161,0.213)	0.189(0.165,0.212)	0.172(0.148,0.197)	0.196(0.169,0.223)	0.218(0.194,0.241)	0.184(0.16,0.211)		500	0.2	0.8
49	0.146(0.128,0.164)	0.135(0.115,0.156)	0.125(0.106,0.144)	0.148(0.127,0.17)	0.126(0.108,0.144)	0.127(0.109,0.145)	0.153(0.138,0.169)	0.13(0.111,0.147)		500	0.3	0.2
50	0.192(0.168,0.219)	0.145(0.124,0.167)	0.142(0.12,0.165)	0.14(0.118,0.162)	0.139(0.118,0.164)	0.15(0.128,0.172)	0.165(0.149,0.181)	0.151(0.13,0.174)		500	0.3	0.4
51	0.247(0.22,0.277)	0.246(0.212,0.28)	0.204(0.174,0.233)	0.21(0.183,0.239)	0.198(0.174,0.225)	0.196(0.17,0.222)	0.219(0.198,0.241)	0.195(0.167,0.224)		500	0.3	0.6
52	0.378(0.338,0.419)	0.375(0.333,0.423)	0.273(0.237,0.314)	0.232(0.198,0.27)	0.253(0.219,0.293)	0.271(0.234,0.311)	0.285(0.259,0.311)	0.269(0.23,0.31)		500	0.3	0.8
53	0.149(0.129,0.173)	0.184(0.157,0.211)	0.184(0.158,0.213)	0.188(0.164,0.219)	0.176(0.153,0.204)	0.179(0.155,0.206)	0.169(0.152,0.187)	0.166(0.144,0.191)		500	0.4	0.2
54	0.233(0.202,0.265)	0.224(0.193,0.256)	0.205(0.177,0.236)	0.207(0.179,0.237)	0.203(0.176,0.233)	0.201(0.171,0.231)	0.204(0.188,0.222)	0.199(0.169,0.228)		500	0.4	0.4
55	0.266(0.234,0.298)	0.29(0.255,0.327)	0.266(0.234,0.299)	0.269(0.237,0.302)	0.265(0.236,0.298)	0.253(0.221,0.286)	0.283(0.256,0.31)	0.253(0.22,0.289)		500	0.4	0.6
56	0.388(0.345,0.437)	0.446(0.39,0.501)	0.321(0.278,0.371)	0.304(0.258,0.347)	0.305(0.261,0.348)	0.347(0.305,0.391)	0.403(0.371,0.435)	0.318(0.276,0.367)		500	0.4	0.8
57	0.182(0.161,0.206)	0.208(0.184,0.236)	0.197(0.171,0.223)	0.198(0.173,0.223)	0.174(0.149,0.198)	0.184(0.16,0.207)	0.189(0.172,0.208)	0.192(0.167,0.218)		500	0.5	0.2
58	0.204(0.174,0.237)	0.232(0.198,0.271)	0.228(0.2,0.26)	0.224(0.194,0.256)	0.21(0.182,0.241)	0.231(0.2,0.262)	0.267(0.244,0.291)	0.23(0.198,0.263)		500	0.5	0.4
59	0.302(0.268,0.337)	0.321(0.281,0.36)	0.279(0.244,0.318)	0.269(0.234,0.305)	0.255(0.218,0.293)	0.289(0.253,0.327)	0.356(0.323,0.392)	0.275(0.235,0.32)		500	0.5	0.6
60	0.388(0.332,0.443)	0.537(0.477,0.604)	0.414(0.355,0.476)	0.393(0.339,0.45)	0.393(0.334,0.459)	0.452(0.395,0.513)	0.437(0.397,0.482)	0.456(0.399,0.517)		500	0.5	0.8
61	0.067(0.058,0.075)	0.049(0.042,0.057)	0.053(0.046,0.061)	0.055(0.047,0.063)	0.057(0.047,0.065)	0.051(0.044,0.059)	0.055(0.05,0.06)	0.053(0.046,0.061)		1000	0.1	0.2
62	0.077(0.067,0.087)	0.063(0.054,0.071)	0.059(0.05,0.067)	0.056(0.049,0.064)	0.055(0.048,0.063)	0.056(0.048,0.065)	0.064(0.057,0.071)	0.058(0.049,0.066)		1000	0.1	0.4
63	0.114(0.1,0.128)	0.087(0.075,0.099)	0.068(0.058,0.08)	0.068(0.057,0.079)	0.071(0.06,0.083)	0.067(0.058,0.077)	0.081(0.073,0.089)	0.069(0.059,0.08)		1000	0.1	0.6
64	0.165(0.145,0.184)	0.129(0.113,0.144)	0.09(0.079,0.104)	0.086(0.074,0.098)	0.085(0.074,0.098)	0.084(0.072,0.096)	0.113(0.102,0.125)	0.088(0.076,0.102)		1000	0.1	0.8
65	0.087(0.074,0.1)	0.087(0.075,0.101)	0.088(0.074,0.101)	0.085(0.072,0.098)	0.085(0.072,0.097)	0.087(0.073,0.101)	0.086(0.077,0.096)	0.086(0.072,0.1)		1000	0.2	0.2
66	0.112(0.099,0.127)	0.104(0.089,0.12)	0.09(0.078,0.102)	0.092(0.081,0.103)	0.089(0.078,0.1)	0.084(0.074,0.096)	0.115(0.105,0.126)	0.085(0.072,0.098)		1000	0.2	0.4
67	0.178(0.158,0.196)	0.15(0.131,0.169)	0.125(0.108,0.14)	0.127(0.11,0.143)	0.123(0.107,0.139)	0.124(0.107,0.14)	0.143(0.13,0.156)	0.123(0.107,0.139)		1000	0.2	0.6
68	0.271(0.246,0.296)	0.247(0.223,0.274)	0.145(0.124,0.169)	0.151(0.127,0.176)	0.149(0.126,0.174)	0.158(0.135,0.181)	0.192(0.173,0.213)	0.157(0.133,0.183)		1000	0.2	0.8
69	0.096(0.083,0.111)	0.106(0.092,0.12)	0.095(0.081,0.11)	0.099(0.085,0.112)	0.093(0.079,0.108)	0.1(0.086,0.114)	0.12(0.108,0.132)	0.099(0.084,0.114)		1000	0.3	0.2
70	0.157(0.136,0.178)	0.154(0.136,0.171)	0.131(0.114,0.147)	0.134(0.117,0.15)	0.13(0.114,0.146)	0.131(0.114,0.147)	0.159(0.145,0.174)	0.129(0.112,0.144)		1000	0.3	0.4
71	0.235(0.209,0.261)	0.218(0.192,0.242)	0.168(0.147,0.189)	0.164(0.141,0.185)	0.168(0.146,0.188)	0.168(0.146,0.188)	0.206(0.19,0.226)	0.177(0.154,0.197)		1000	0.3	0.6
72	0.342(0.308,0.376)	0.333(0.299,0.369)	0.235(0.21,0.263)	0.228(0.2,0.259)	0.227(0.198,0.256)	0.236(0.209,0.263)	0.271(0.246,0.295)	0.233(0.206,0.263)		1000	0.3	0.8
73	0.121(0.106,0.139)	0.143(0.126,0.162)	0.133(0.116,0.151)	0.127(0.108,0.146)	0.113(0.098,0.131)	0.123(0.106,0.141)	0.138(0.125,0.152)	0.128(0.109,0.148)		1000	0.4	0.2
74	0.164(0.142,0.187)	0.185(0.162,0.205)	0.162(0.143,0.183)	0.171(0.151,0.192)	0.155(0.136,0.175)	0.164(0.143,0.184)	0.226(0.209,0.244)	0.165(0.145,0.186)		1000	0.4	0.4
75	0.24(0.212,0.269)	0.232(0.206,0.258)	0.204(0.18,0.229)	0.188(0.163,0.216)	0.182(0.155,0.207)	0.201(0.177,0.227)	0.28(0.256,0.305)	0.193(0.17,0.216)		1000	0.4	0.6
76	0.378(0.344,0.412)	0.417(0.373,0.458)	0.287(0.256,0.319)	0.267(0.232,0.301)	0.27(0.237,0.304)	0.296(0.264,0.329)	0.392(0.357,0.428)	0.288(0.257,0.323)		1000	0.4	0.8
77	0.144(0.127,0.163)	0.174(0.152,0.195)	0.156(0.135,0.177)	0.148(0.129,0.169)	0.148(0.128,0.168)	0.146(0.126,0.165)	0.181(0.164,0.198)	0.14(0.12,0.161)		1000	0.5	0.2
78	0.214(0.19,0.24)	0.248(0.222,0.279)	0.226(0.199,0.253)	0.215(0.19,0.242)	0.203(0.177,0.231)	0.213(0.189,0.238)	0.276(0.253,0.296)	0.206(0.182,0.232)		1000	0.5	0.4
79	0.276(0.241,0.308)	0.31(0.274,0.348)	0.253(0.223,0.283)	0.25(0.223,0.279)	0.244(0.216,0.272)	0.261(0.23,0.292)	0.351(0.323,0.379)	0.255(0.227,0.284)		1000	0.5	0.6
80	0.402(0.361,0.444)	0.517(0.468,0.562)	0.354(0.321,0.392)	0.322(0.286,0.357)	0.333(0.296,0.371)	0.382(0.345,0.42)	0.435(0.406,0.462)	0.361(0.324,0.402)		1000	0.5	0.8
