# Supplementary material for: A simulation study on missing data imputation for dichotomous variables using statistical and machine learning methods
Source: Sci Rep. 2023 Jun 9;13:9432. doi: 10.1038/s41598-023-36509-2 (PMC10256703; doi:10.1038/s41598-023-36509-2)
Supplement: Supplementary file 1 — Supplementary Information 1. [file 41598_2023_36509_MOESM1_ESM.zip › univariate_mar73_MAE_table.csv]

	mode	knn	rf	cart	svm	bpnn	mi	logreg		N	MR	r
1	0.155(0.133,0.18)	0.15(0.128,0.173)	0.155(0.132,0.182)	0.16(0.139,0.184)	0.155(0.133,0.178)	0.151(0.131,0.172)	0.18(0.166,0.196)	0.177(0.153,0.204)		120	0.1	0.2
2	0.224(0.192,0.257)	0.207(0.173,0.243)	0.224(0.184,0.265)	0.225(0.184,0.263)	0.216(0.181,0.25)	0.22(0.185,0.252)	0.202(0.183,0.221)	0.223(0.188,0.257)		120	0.1	0.4
3	0.228(0.189,0.262)	0.251(0.215,0.29)	0.28(0.241,0.321)	0.236(0.205,0.266)	0.23(0.197,0.264)	0.251(0.215,0.288)	0.221(0.197,0.245)	0.276(0.238,0.315)		120	0.1	0.6
4	0.377(0.315,0.444)	0.353(0.3,0.413)	0.327(0.272,0.39)	0.35(0.291,0.415)	0.336(0.276,0.397)	0.322(0.272,0.374)	0.285(0.252,0.319)	0.329(0.271,0.39)		120	0.1	0.8
5	0.229(0.196,0.263)	0.249(0.215,0.283)	0.298(0.258,0.34)	0.268(0.235,0.306)	0.236(0.2,0.272)	0.238(0.203,0.275)	0.253(0.23,0.279)	0.292(0.253,0.331)		120	0.2	0.2
6	0.291(0.253,0.332)	0.278(0.236,0.322)	0.301(0.253,0.348)	0.273(0.234,0.317)	0.301(0.258,0.35)	0.302(0.26,0.348)	0.305(0.28,0.333)	0.286(0.236,0.334)		120	0.2	0.4
7	0.334(0.281,0.382)	0.315(0.266,0.358)	0.366(0.318,0.416)	0.34(0.295,0.39)	0.337(0.297,0.377)	0.332(0.283,0.386)	0.356(0.321,0.392)	0.342(0.297,0.391)		120	0.2	0.6
8	0.542(0.461,0.637)	0.488(0.42,0.558)	0.489(0.415,0.575)	0.473(0.386,0.562)	0.471(0.395,0.55)	0.529(0.444,0.615)	0.544(0.481,0.603)	0.5(0.429,0.584)		120	0.2	0.8
9	0.269(0.229,0.309)	0.268(0.232,0.307)	0.332(0.283,0.384)	0.274(0.232,0.32)	0.279(0.239,0.32)	0.303(0.258,0.347)	0.317(0.288,0.35)	0.339(0.287,0.39)		120	0.3	0.2
10	0.294(0.246,0.344)	0.313(0.256,0.372)	0.385(0.327,0.442)	0.296(0.248,0.343)	0.307(0.258,0.351)	0.365(0.311,0.426)	0.378(0.341,0.416)	0.379(0.325,0.432)		120	0.3	0.4
11	0.393(0.339,0.448)	0.434(0.378,0.497)	0.416(0.347,0.489)	0.441(0.378,0.508)	0.421(0.363,0.484)	0.461(0.392,0.536)	0.486(0.434,0.54)	0.445(0.378,0.52)		120	0.3	0.6
12	0.684(0.593,0.788)	0.632(0.548,0.727)	0.571(0.48,0.678)	0.844(0.614,1.226)	0.83(0.6,1.228)	0.606(0.509,0.705)	0.639(0.58,0.701)	0.565(0.484,0.662)		120	0.3	0.8
13	0.392(0.337,0.446)	0.402(0.348,0.465)	0.438(0.382,0.505)	0.435(0.379,0.493)	0.39(0.333,0.444)	0.43(0.375,0.487)	0.381(0.343,0.417)	0.39(0.334,0.455)		120	0.4	0.2
14	0.352(0.294,0.421)	0.415(0.351,0.481)	0.441(0.375,0.505)	0.432(0.372,0.491)	0.385(0.331,0.447)	0.39(0.335,0.448)	0.431(0.387,0.481)	0.41(0.348,0.474)		120	0.4	0.4
15	0.548(0.471,0.626)	0.521(0.439,0.603)	0.498(0.43,0.57)	0.469(0.401,0.547)	0.47(0.404,0.545)	0.523(0.448,0.595)	0.521(0.47,0.575)	0.49(0.415,0.573)		120	0.4	0.6
16	0.736(0.629,0.86)	0.769(0.635,0.905)	0.783(0.673,0.896)	0.725(0.606,0.856)	0.751(0.61,0.905)	0.792(0.662,0.928)	0.796(0.711,0.879)	0.826(0.697,0.954)		120	0.4	0.8
17	0.41(0.341,0.485)	0.382(0.314,0.456)	0.371(0.319,0.429)	0.396(0.334,0.465)	0.385(0.319,0.457)	0.411(0.336,0.494)	0.427(0.394,0.465)	0.378(0.314,0.444)		120	0.5	0.2
18	0.455(0.394,0.525)	0.494(0.426,0.571)	0.494(0.426,0.572)	0.479(0.415,0.545)	0.487(0.422,0.564)	0.495(0.42,0.574)	0.542(0.494,0.592)	0.452(0.386,0.522)		120	0.5	0.4
19	0.645(0.548,0.741)	0.66(0.552,0.778)	0.696(0.59,0.806)	0.85(0.598,1.224)	0.652(0.556,0.756)	0.668(0.563,0.779)	0.637(0.584,0.694)	0.644(0.554,0.739)		120	0.5	0.6
20	0.737(0.623,0.847)	0.884(0.761,1.004)	0.831(0.71,0.979)	1.778(1.08,2.574)	1.203(0.809,1.734)	1.063(0.77,1.467)	1.134(0.898,1.438)	0.965(0.688,1.406)		120	0.5	0.8
21	0.104(0.089,0.119)	0.122(0.104,0.14)	0.135(0.117,0.154)	0.109(0.095,0.125)	0.103(0.088,0.12)	0.116(0.102,0.133)	0.129(0.119,0.141)	0.135(0.117,0.155)		200	0.1	0.2
22	0.136(0.116,0.159)	0.153(0.129,0.178)	0.153(0.128,0.178)	0.149(0.129,0.172)	0.148(0.126,0.172)	0.157(0.135,0.181)	0.141(0.127,0.156)	0.142(0.12,0.167)		200	0.1	0.4
23	0.187(0.163,0.214)	0.155(0.134,0.178)	0.135(0.116,0.155)	0.14(0.117,0.164)	0.143(0.12,0.168)	0.15(0.127,0.175)	0.183(0.166,0.201)	0.149(0.127,0.175)		200	0.1	0.6
24	0.246(0.212,0.279)	0.226(0.195,0.258)	0.231(0.201,0.262)	0.211(0.182,0.243)	0.223(0.19,0.258)	0.208(0.177,0.24)	0.244(0.219,0.27)	0.219(0.187,0.251)		200	0.1	0.8
25	0.175(0.148,0.201)	0.181(0.154,0.206)	0.21(0.182,0.242)	0.169(0.145,0.194)	0.175(0.147,0.2)	0.173(0.146,0.2)	0.202(0.182,0.222)	0.184(0.155,0.215)		200	0.2	0.2
26	0.182(0.152,0.214)	0.216(0.185,0.248)	0.229(0.194,0.265)	0.196(0.168,0.225)	0.194(0.161,0.23)	0.209(0.176,0.245)	0.202(0.181,0.226)	0.228(0.193,0.262)		200	0.2	0.4
27	0.265(0.227,0.307)	0.259(0.222,0.299)	0.272(0.234,0.313)	0.24(0.202,0.28)	0.236(0.199,0.276)	0.267(0.228,0.309)	0.306(0.275,0.339)	0.273(0.233,0.317)		200	0.2	0.6
28	0.327(0.281,0.378)	0.329(0.285,0.376)	0.301(0.26,0.343)	0.337(0.294,0.383)	0.313(0.269,0.358)	0.307(0.257,0.359)	0.33(0.295,0.367)	0.306(0.258,0.351)		200	0.2	0.8
29	0.222(0.191,0.256)	0.222(0.186,0.255)	0.224(0.189,0.256)	0.193(0.158,0.229)	0.219(0.188,0.254)	0.222(0.192,0.253)	0.255(0.227,0.283)	0.247(0.21,0.283)		200	0.3	0.2
30	0.243(0.208,0.278)	0.27(0.235,0.305)	0.267(0.226,0.306)	0.262(0.223,0.302)	0.259(0.221,0.298)	0.258(0.219,0.297)	0.273(0.25,0.298)	0.274(0.231,0.315)		200	0.3	0.4
31	0.303(0.26,0.351)	0.302(0.252,0.354)	0.322(0.27,0.37)	0.316(0.264,0.366)	0.319(0.266,0.372)	0.334(0.283,0.385)	0.344(0.315,0.379)	0.312(0.26,0.364)		200	0.3	0.6
32	0.45(0.382,0.529)	0.497(0.428,0.575)	0.442(0.377,0.512)	0.412(0.354,0.476)	0.467(0.401,0.537)	0.463(0.396,0.537)	0.53(0.471,0.592)	0.455(0.393,0.522)		200	0.3	0.8
33	0.254(0.223,0.292)	0.289(0.247,0.335)	0.303(0.26,0.354)	0.282(0.245,0.323)	0.256(0.224,0.296)	0.296(0.259,0.34)	0.311(0.282,0.341)	0.292(0.249,0.339)		200	0.4	0.2
34	0.292(0.242,0.349)	0.317(0.265,0.376)	0.387(0.33,0.451)	0.312(0.265,0.363)	0.299(0.255,0.35)	0.333(0.284,0.386)	0.367(0.331,0.409)	0.355(0.305,0.408)		200	0.4	0.4
35	0.391(0.343,0.444)	0.351(0.298,0.401)	0.359(0.302,0.418)	0.332(0.281,0.383)	0.356(0.31,0.404)	0.322(0.271,0.376)	0.462(0.415,0.519)	0.353(0.293,0.411)		200	0.4	0.6
36	0.535(0.457,0.618)	0.578(0.492,0.667)	0.472(0.395,0.545)	0.532(0.447,0.626)	0.591(0.507,0.689)	0.518(0.433,0.611)	0.535(0.476,0.602)	0.476(0.394,0.556)		200	0.4	0.8
37	0.28(0.244,0.316)	0.289(0.246,0.338)	0.326(0.279,0.378)	0.298(0.256,0.342)	0.291(0.25,0.333)	0.308(0.269,0.349)	0.349(0.316,0.383)	0.302(0.258,0.353)		200	0.5	0.2
38	0.348(0.297,0.407)	0.415(0.36,0.476)	0.422(0.369,0.478)	0.389(0.332,0.449)	0.391(0.34,0.45)	0.379(0.33,0.431)	0.4(0.362,0.44)	0.384(0.328,0.442)		200	0.5	0.4
39	0.433(0.365,0.506)	0.495(0.421,0.566)	0.39(0.329,0.451)	0.538(0.472,0.614)	0.508(0.435,0.581)	0.474(0.408,0.544)	0.576(0.524,0.634)	0.446(0.383,0.512)		200	0.5	0.6
40	0.566(0.49,0.65)	0.739(0.624,0.858)	0.661(0.563,0.758)	0.693(0.593,0.803)	0.766(0.657,0.887)	0.635(0.545,0.737)	0.697(0.623,0.769)	0.654(0.547,0.768)		200	0.5	0.8
41	0.081(0.071,0.092)	0.088(0.077,0.102)	0.091(0.079,0.102)	0.087(0.075,0.099)	0.08(0.069,0.092)	0.081(0.072,0.091)	0.081(0.074,0.089)	0.093(0.08,0.106)		500	0.1	0.2
42	0.091(0.078,0.105)	0.087(0.075,0.1)	0.089(0.077,0.103)	0.092(0.079,0.106)	0.091(0.08,0.103)	0.086(0.074,0.098)	0.096(0.086,0.105)	0.083(0.072,0.096)		500	0.1	0.4
43	0.122(0.106,0.138)	0.107(0.089,0.124)	0.11(0.094,0.127)	0.104(0.089,0.12)	0.105(0.089,0.122)	0.097(0.082,0.113)	0.108(0.097,0.12)	0.11(0.096,0.127)		500	0.1	0.6
44	0.189(0.161,0.215)	0.163(0.134,0.195)	0.135(0.11,0.164)	0.134(0.112,0.16)	0.133(0.108,0.16)	0.149(0.122,0.177)	0.15(0.135,0.167)	0.134(0.11,0.161)		500	0.1	0.8
45	0.107(0.092,0.125)	0.099(0.086,0.114)	0.138(0.12,0.156)	0.102(0.09,0.117)	0.104(0.09,0.121)	0.094(0.082,0.109)	0.132(0.121,0.146)	0.133(0.114,0.152)		500	0.2	0.2
46	0.148(0.13,0.169)	0.143(0.122,0.162)	0.146(0.128,0.165)	0.131(0.112,0.15)	0.125(0.107,0.144)	0.142(0.123,0.161)	0.163(0.147,0.181)	0.133(0.114,0.153)		500	0.2	0.4
47	0.159(0.136,0.182)	0.179(0.155,0.205)	0.19(0.161,0.225)	0.173(0.149,0.2)	0.17(0.147,0.193)	0.185(0.158,0.214)	0.188(0.17,0.208)	0.188(0.16,0.22)		500	0.2	0.6
48	0.266(0.232,0.298)	0.286(0.241,0.329)	0.254(0.221,0.292)	0.24(0.212,0.266)	0.264(0.229,0.299)	0.253(0.218,0.287)	0.246(0.223,0.272)	0.243(0.209,0.277)		500	0.2	0.8
49	0.133(0.111,0.154)	0.156(0.135,0.175)	0.161(0.139,0.187)	0.143(0.119,0.165)	0.132(0.11,0.152)	0.138(0.117,0.158)	0.182(0.164,0.201)	0.175(0.154,0.197)		500	0.3	0.2
50	0.154(0.13,0.177)	0.171(0.148,0.195)	0.184(0.159,0.211)	0.167(0.144,0.192)	0.153(0.132,0.175)	0.162(0.137,0.188)	0.221(0.201,0.242)	0.178(0.153,0.203)		500	0.3	0.4
51	0.223(0.188,0.256)	0.258(0.223,0.295)	0.246(0.215,0.279)	0.243(0.213,0.275)	0.237(0.204,0.273)	0.257(0.222,0.292)	0.244(0.22,0.268)	0.243(0.214,0.276)		500	0.3	0.6
52	0.336(0.288,0.385)	0.351(0.308,0.398)	0.27(0.232,0.308)	0.26(0.224,0.3)	0.285(0.247,0.325)	0.303(0.263,0.346)	0.34(0.305,0.377)	0.271(0.236,0.309)		500	0.3	0.8
53	0.144(0.127,0.165)	0.161(0.138,0.184)	0.197(0.173,0.225)	0.175(0.151,0.201)	0.145(0.125,0.167)	0.165(0.144,0.189)	0.211(0.191,0.232)	0.171(0.148,0.193)		500	0.4	0.2
54	0.204(0.172,0.236)	0.243(0.21,0.277)	0.222(0.192,0.251)	0.242(0.21,0.274)	0.236(0.207,0.266)	0.243(0.211,0.276)	0.247(0.226,0.268)	0.199(0.171,0.226)		500	0.4	0.4
55	0.225(0.193,0.259)	0.284(0.247,0.322)	0.264(0.229,0.302)	0.264(0.227,0.304)	0.286(0.244,0.332)	0.27(0.235,0.307)	0.317(0.286,0.347)	0.28(0.243,0.314)		500	0.4	0.6
56	0.361(0.314,0.41)	0.446(0.391,0.503)	0.354(0.308,0.4)	0.376(0.324,0.435)	0.408(0.357,0.464)	0.404(0.351,0.464)	0.417(0.376,0.462)	0.359(0.314,0.41)		500	0.4	0.8
57	0.214(0.184,0.243)	0.233(0.202,0.263)	0.245(0.214,0.277)	0.244(0.212,0.277)	0.215(0.185,0.247)	0.234(0.197,0.271)	0.232(0.21,0.254)	0.23(0.197,0.267)		500	0.5	0.2
58	0.192(0.161,0.225)	0.275(0.237,0.312)	0.263(0.228,0.301)	0.253(0.217,0.288)	0.236(0.201,0.268)	0.262(0.224,0.299)	0.292(0.266,0.317)	0.246(0.209,0.283)		500	0.5	0.4
59	0.282(0.242,0.322)	0.393(0.343,0.436)	0.363(0.313,0.412)	0.391(0.339,0.44)	0.361(0.31,0.413)	0.397(0.344,0.448)	0.412(0.377,0.45)	0.346(0.3,0.395)		500	0.5	0.6
60	0.378(0.324,0.442)	0.578(0.507,0.655)	0.467(0.402,0.545)	0.5(0.421,0.582)	0.523(0.449,0.61)	0.543(0.474,0.625)	0.548(0.499,0.602)	0.411(0.349,0.483)		500	0.5	0.8
61	0.059(0.051,0.068)	0.062(0.054,0.071)	0.072(0.062,0.083)	0.063(0.055,0.072)	0.059(0.051,0.068)	0.063(0.055,0.071)	0.075(0.067,0.083)	0.073(0.064,0.082)		1000	0.1	0.2
62	0.071(0.06,0.083)	0.068(0.059,0.079)	0.066(0.058,0.075)	0.062(0.054,0.071)	0.064(0.054,0.073)	0.065(0.056,0.075)	0.081(0.071,0.09)	0.064(0.055,0.074)		1000	0.1	0.4
63	0.096(0.081,0.11)	0.09(0.077,0.104)	0.089(0.076,0.102)	0.078(0.065,0.091)	0.083(0.07,0.097)	0.082(0.069,0.094)	0.102(0.092,0.113)	0.088(0.076,0.101)		1000	0.1	0.6
64	0.147(0.126,0.168)	0.121(0.102,0.139)	0.1(0.085,0.114)	0.102(0.085,0.119)	0.105(0.087,0.122)	0.102(0.086,0.117)	0.113(0.101,0.125)	0.097(0.083,0.111)		1000	0.1	0.8
65	0.077(0.064,0.089)	0.083(0.07,0.097)	0.097(0.083,0.112)	0.087(0.074,0.1)	0.082(0.069,0.095)	0.087(0.073,0.102)	0.098(0.089,0.107)	0.103(0.09,0.117)		1000	0.2	0.2
66	0.111(0.097,0.126)	0.118(0.104,0.134)	0.123(0.107,0.14)	0.116(0.103,0.13)	0.112(0.098,0.128)	0.106(0.093,0.12)	0.141(0.128,0.156)	0.124(0.109,0.14)		1000	0.2	0.4
67	0.146(0.126,0.165)	0.149(0.128,0.171)	0.142(0.123,0.161)	0.14(0.121,0.161)	0.141(0.121,0.162)	0.155(0.135,0.176)	0.165(0.149,0.182)	0.133(0.115,0.151)		1000	0.2	0.6
68	0.239(0.212,0.269)	0.244(0.218,0.273)	0.169(0.147,0.19)	0.206(0.183,0.231)	0.209(0.182,0.238)	0.211(0.188,0.237)	0.22(0.199,0.24)	0.172(0.151,0.193)		1000	0.2	0.8
69	0.106(0.089,0.121)	0.116(0.099,0.131)	0.131(0.116,0.149)	0.108(0.092,0.123)	0.108(0.092,0.124)	0.105(0.089,0.121)	0.127(0.116,0.14)	0.13(0.114,0.148)		1000	0.3	0.2
70	0.124(0.105,0.144)	0.154(0.135,0.173)	0.178(0.155,0.2)	0.145(0.125,0.165)	0.153(0.132,0.176)	0.144(0.124,0.163)	0.198(0.181,0.216)	0.171(0.149,0.193)		1000	0.3	0.4
71	0.173(0.153,0.196)	0.187(0.161,0.212)	0.175(0.151,0.199)	0.176(0.151,0.203)	0.185(0.158,0.211)	0.183(0.157,0.209)	0.252(0.232,0.272)	0.168(0.145,0.192)		1000	0.3	0.6
72	0.251(0.22,0.285)	0.32(0.28,0.36)	0.225(0.198,0.256)	0.244(0.209,0.28)	0.266(0.228,0.305)	0.277(0.241,0.312)	0.303(0.274,0.334)	0.228(0.199,0.26)		1000	0.3	0.8
73	0.122(0.104,0.142)	0.138(0.116,0.16)	0.151(0.131,0.173)	0.132(0.112,0.155)	0.125(0.107,0.146)	0.137(0.117,0.16)	0.171(0.153,0.191)	0.147(0.128,0.168)		1000	0.4	0.2
74	0.159(0.139,0.182)	0.222(0.196,0.249)	0.166(0.142,0.19)	0.195(0.17,0.221)	0.193(0.168,0.218)	0.193(0.17,0.217)	0.231(0.208,0.255)	0.165(0.143,0.188)		1000	0.4	0.4
75	0.221(0.191,0.251)	0.294(0.265,0.328)	0.249(0.219,0.281)	0.269(0.24,0.302)	0.284(0.252,0.315)	0.296(0.264,0.329)	0.317(0.292,0.341)	0.23(0.199,0.263)		1000	0.4	0.6
76	0.327(0.288,0.366)	0.43(0.389,0.478)	0.277(0.238,0.32)	0.332(0.288,0.379)	0.37(0.327,0.416)	0.368(0.322,0.414)	0.42(0.386,0.453)	0.277(0.239,0.321)		1000	0.4	0.8
77	0.129(0.112,0.147)	0.155(0.135,0.177)	0.185(0.161,0.209)	0.149(0.13,0.168)	0.135(0.116,0.154)	0.152(0.133,0.172)	0.19(0.172,0.208)	0.179(0.156,0.203)		1000	0.5	0.2
78	0.161(0.139,0.182)	0.24(0.21,0.274)	0.213(0.184,0.244)	0.224(0.195,0.256)	0.218(0.189,0.249)	0.238(0.209,0.269)	0.286(0.259,0.316)	0.202(0.173,0.232)		1000	0.5	0.4
79	0.207(0.177,0.24)	0.319(0.281,0.362)	0.244(0.215,0.273)	0.316(0.279,0.355)	0.313(0.274,0.355)	0.293(0.256,0.33)	0.373(0.342,0.406)	0.228(0.2,0.259)		1000	0.5	0.6
80	0.291(0.247,0.333)	0.528(0.476,0.581)	0.372(0.328,0.428)	0.435(0.385,0.485)	0.433(0.383,0.483)	0.519(0.464,0.583)	0.506(0.468,0.541)	0.345(0.294,0.403)		1000	0.5	0.8
