# Supplementary material for: A simulation study on missing data imputation for dichotomous variables using statistical and machine learning methods
Source: Sci Rep. 2023 Jun 9;13:9432. doi: 10.1038/s41598-023-36509-2 (PMC10256703; doi:10.1038/s41598-023-36509-2)
Supplement: Supplementary file 1 — Supplementary Information 1. [file 41598_2023_36509_MOESM1_ESM.zip › univariate_mcar37_MAE_table.csv]

	mode	knn	rf	cart	svm	bpnn	mi	logreg		N	MR	r
1	0.152(0.126,0.181)	0.181(0.151,0.213)	0.173(0.148,0.198)	0.155(0.131,0.181)	0.148(0.127,0.174)	0.159(0.136,0.185)	0.174(0.161,0.187)	0.172(0.145,0.198)		120	0.1	0.2
2	0.21(0.175,0.247)	0.196(0.163,0.236)	0.193(0.166,0.221)	0.189(0.163,0.218)	0.194(0.162,0.231)	0.194(0.168,0.22)	0.218(0.198,0.24)	0.191(0.164,0.219)		120	0.1	0.4
3	0.202(0.172,0.232)	0.209(0.174,0.243)	0.205(0.172,0.241)	0.178(0.149,0.209)	0.182(0.153,0.21)	0.198(0.165,0.232)	0.233(0.21,0.258)	0.196(0.164,0.232)		120	0.1	0.6
4	0.326(0.267,0.384)	0.349(0.294,0.415)	0.324(0.269,0.386)	0.297(0.245,0.356)	0.311(0.256,0.369)	0.273(0.222,0.326)	0.339(0.293,0.382)	0.333(0.277,0.395)		120	0.1	0.8
5	0.188(0.161,0.216)	0.261(0.228,0.295)	0.263(0.226,0.302)	0.21(0.177,0.245)	0.197(0.17,0.226)	0.241(0.207,0.277)	0.263(0.24,0.29)	0.253(0.216,0.29)		120	0.2	0.2
6	0.268(0.231,0.304)	0.257(0.216,0.3)	0.266(0.226,0.307)	0.261(0.223,0.298)	0.298(0.259,0.339)	0.266(0.234,0.301)	0.303(0.273,0.334)	0.261(0.223,0.301)		120	0.2	0.4
7	0.401(0.35,0.458)	0.362(0.311,0.414)	0.355(0.301,0.413)	0.363(0.311,0.419)	0.354(0.307,0.404)	0.327(0.278,0.378)	0.375(0.338,0.416)	0.35(0.297,0.404)		120	0.2	0.6
8	0.474(0.404,0.554)	0.526(0.452,0.61)	0.442(0.372,0.52)	0.461(0.384,0.547)	0.445(0.376,0.519)	0.433(0.367,0.495)	0.483(0.422,0.546)	0.472(0.402,0.542)		120	0.2	0.8
9	0.31(0.262,0.362)	0.33(0.284,0.38)	0.312(0.263,0.364)	0.336(0.287,0.391)	0.308(0.262,0.354)	0.33(0.274,0.386)	0.318(0.287,0.355)	0.333(0.283,0.386)		120	0.3	0.2
10	0.311(0.266,0.358)	0.368(0.314,0.42)	0.363(0.316,0.413)	0.38(0.322,0.443)	0.359(0.303,0.419)	0.377(0.325,0.43)	0.384(0.349,0.423)	0.368(0.322,0.421)		120	0.3	0.4
11	0.44(0.365,0.519)	0.393(0.336,0.459)	0.406(0.341,0.464)	0.386(0.325,0.449)	0.403(0.34,0.463)	0.428(0.36,0.497)	0.445(0.395,0.502)	0.46(0.391,0.532)		120	0.3	0.6
12	0.657(0.568,0.755)	0.969(0.598,1.612)	0.559(0.463,0.671)	0.629(0.516,0.752)	0.606(0.503,0.726)	0.6(0.506,0.715)	0.787(0.597,1.119)	0.56(0.465,0.671)		120	0.3	0.8
13	0.368(0.32,0.419)	0.396(0.342,0.456)	0.426(0.362,0.501)	0.382(0.327,0.441)	0.359(0.311,0.408)	0.435(0.382,0.497)	0.349(0.315,0.386)	0.399(0.341,0.459)		120	0.4	0.2
14	0.35(0.303,0.399)	0.371(0.314,0.428)	0.398(0.336,0.462)	0.393(0.342,0.446)	0.356(0.304,0.404)	0.36(0.312,0.412)	0.413(0.369,0.458)	0.382(0.32,0.447)		120	0.4	0.4
15	0.487(0.423,0.561)	0.486(0.417,0.565)	0.523(0.442,0.614)	0.461(0.396,0.53)	0.519(0.433,0.612)	0.484(0.414,0.553)	0.514(0.463,0.57)	0.537(0.451,0.633)		120	0.4	0.6
16	0.705(0.604,0.834)	0.847(0.729,0.986)	0.715(0.596,0.842)	0.828(0.579,1.256)	0.757(0.638,0.882)	0.901(0.66,1.339)	0.988(0.729,1.343)	0.883(0.642,1.3)		120	0.4	0.8
17	0.434(0.369,0.502)	0.457(0.387,0.526)	0.456(0.391,0.514)	0.45(0.383,0.52)	0.432(0.365,0.499)	0.422(0.364,0.482)	0.403(0.369,0.441)	0.463(0.396,0.53)		120	0.5	0.2
18	0.459(0.389,0.531)	0.479(0.41,0.561)	0.42(0.359,0.485)	0.485(0.426,0.55)	0.52(0.443,0.597)	0.492(0.42,0.576)	0.472(0.428,0.518)	0.357(0.3,0.416)		120	0.5	0.4
19	0.495(0.422,0.58)	0.646(0.553,0.747)	0.61(0.522,0.707)	0.769(0.527,1.213)	0.674(0.562,0.807)	0.598(0.5,0.703)	0.578(0.514,0.641)	0.64(0.542,0.749)		120	0.5	0.6
20	0.815(0.7,0.932)	0.922(0.794,1.057)	1.046(0.749,1.448)	1.242(0.873,1.717)	1.262(0.88,1.761)	0.938(0.792,1.09)	0.824(0.729,0.93)	0.749(0.612,0.899)		120	0.5	0.8
21	0.112(0.092,0.133)	0.117(0.101,0.133)	0.139(0.12,0.158)	0.113(0.095,0.131)	0.112(0.093,0.132)	0.121(0.105,0.14)	0.138(0.124,0.152)	0.135(0.117,0.156)		200	0.1	0.2
22	0.141(0.122,0.164)	0.156(0.136,0.18)	0.152(0.131,0.177)	0.148(0.128,0.169)	0.154(0.134,0.178)	0.155(0.134,0.18)	0.138(0.127,0.15)	0.157(0.136,0.18)		200	0.1	0.4
23	0.178(0.153,0.207)	0.222(0.191,0.253)	0.183(0.153,0.214)	0.178(0.149,0.207)	0.179(0.15,0.211)	0.182(0.158,0.207)	0.178(0.157,0.201)	0.192(0.163,0.221)		200	0.1	0.6
24	0.279(0.239,0.325)	0.254(0.217,0.294)	0.202(0.17,0.234)	0.219(0.186,0.255)	0.208(0.175,0.244)	0.203(0.169,0.241)	0.206(0.183,0.229)	0.221(0.187,0.259)		200	0.1	0.8
25	0.157(0.133,0.185)	0.173(0.149,0.195)	0.204(0.176,0.232)	0.173(0.147,0.201)	0.159(0.133,0.188)	0.174(0.148,0.201)	0.196(0.177,0.215)	0.192(0.166,0.219)		200	0.2	0.2
26	0.181(0.156,0.211)	0.192(0.163,0.224)	0.219(0.181,0.26)	0.185(0.155,0.223)	0.184(0.152,0.216)	0.191(0.16,0.223)	0.229(0.209,0.25)	0.226(0.189,0.264)		200	0.2	0.4
27	0.276(0.238,0.317)	0.292(0.239,0.348)	0.261(0.217,0.305)	0.269(0.222,0.314)	0.253(0.216,0.287)	0.252(0.213,0.293)	0.247(0.222,0.276)	0.257(0.214,0.304)		200	0.2	0.6
28	0.424(0.355,0.5)	0.52(0.447,0.599)	0.371(0.323,0.433)	0.391(0.338,0.444)	0.4(0.345,0.464)	0.356(0.302,0.421)	0.331(0.298,0.367)	0.39(0.34,0.446)		200	0.2	0.8
29	0.231(0.195,0.27)	0.244(0.21,0.281)	0.236(0.204,0.269)	0.24(0.207,0.274)	0.229(0.195,0.268)	0.232(0.198,0.266)	0.274(0.248,0.301)	0.248(0.209,0.285)		200	0.3	0.2
30	0.294(0.256,0.335)	0.299(0.252,0.347)	0.268(0.231,0.309)	0.276(0.235,0.316)	0.268(0.224,0.314)	0.288(0.246,0.332)	0.309(0.277,0.34)	0.28(0.243,0.319)		200	0.3	0.4
31	0.325(0.285,0.375)	0.334(0.291,0.386)	0.293(0.251,0.34)	0.304(0.257,0.355)	0.287(0.247,0.332)	0.273(0.23,0.321)	0.318(0.284,0.354)	0.265(0.227,0.31)		200	0.3	0.6
32	0.439(0.382,0.498)	0.592(0.51,0.67)	0.399(0.331,0.465)	0.434(0.373,0.496)	0.415(0.359,0.478)	0.409(0.349,0.47)	0.468(0.418,0.522)	0.417(0.352,0.489)		200	0.3	0.8
33	0.216(0.179,0.255)	0.234(0.2,0.273)	0.269(0.228,0.313)	0.236(0.2,0.279)	0.21(0.172,0.247)	0.231(0.194,0.276)	0.282(0.255,0.313)	0.24(0.206,0.278)		200	0.4	0.2
34	0.315(0.273,0.358)	0.343(0.297,0.395)	0.345(0.299,0.392)	0.348(0.303,0.397)	0.299(0.256,0.344)	0.316(0.261,0.377)	0.347(0.315,0.378)	0.339(0.284,0.393)		200	0.4	0.4
35	0.353(0.303,0.403)	0.378(0.323,0.434)	0.354(0.305,0.407)	0.342(0.292,0.395)	0.326(0.281,0.373)	0.354(0.307,0.404)	0.391(0.351,0.43)	0.331(0.283,0.38)		200	0.4	0.6
36	0.608(0.523,0.702)	0.63(0.545,0.712)	0.524(0.447,0.603)	0.545(0.455,0.63)	0.574(0.487,0.659)	0.611(0.515,0.699)	0.557(0.497,0.619)	0.516(0.435,0.603)		200	0.4	0.8
37	0.326(0.281,0.371)	0.309(0.263,0.358)	0.344(0.29,0.401)	0.286(0.238,0.334)	0.321(0.275,0.363)	0.322(0.273,0.377)	0.319(0.291,0.349)	0.324(0.274,0.374)		200	0.5	0.2
38	0.292(0.25,0.338)	0.41(0.355,0.469)	0.367(0.317,0.421)	0.345(0.3,0.391)	0.339(0.29,0.391)	0.334(0.287,0.383)	0.43(0.391,0.472)	0.328(0.279,0.385)		200	0.5	0.4
39	0.421(0.364,0.48)	0.566(0.485,0.649)	0.467(0.398,0.535)	0.46(0.394,0.53)	0.434(0.372,0.502)	0.473(0.406,0.543)	0.496(0.446,0.551)	0.459(0.392,0.525)		200	0.5	0.6
40	0.668(0.577,0.762)	0.861(0.75,0.986)	0.704(0.597,0.815)	0.645(0.543,0.766)	0.769(0.659,0.877)	0.696(0.586,0.806)	0.679(0.613,0.754)	0.657(0.56,0.763)		200	0.5	0.8
41	0.069(0.059,0.081)	0.074(0.063,0.087)	0.074(0.064,0.084)	0.07(0.059,0.081)	0.068(0.057,0.079)	0.067(0.056,0.078)	0.082(0.075,0.09)	0.078(0.068,0.088)		500	0.1	0.2
42	0.084(0.072,0.097)	0.1(0.087,0.114)	0.085(0.073,0.097)	0.081(0.069,0.093)	0.079(0.067,0.092)	0.075(0.065,0.085)	0.102(0.092,0.113)	0.079(0.067,0.09)		500	0.1	0.4
43	0.111(0.097,0.125)	0.135(0.113,0.157)	0.101(0.084,0.119)	0.096(0.082,0.111)	0.092(0.079,0.107)	0.1(0.085,0.116)	0.113(0.102,0.125)	0.104(0.088,0.121)		500	0.1	0.6
44	0.169(0.146,0.194)	0.232(0.204,0.262)	0.138(0.119,0.158)	0.133(0.116,0.154)	0.133(0.114,0.154)	0.14(0.12,0.161)	0.146(0.13,0.161)	0.136(0.117,0.157)		500	0.1	0.8
45	0.096(0.083,0.108)	0.111(0.098,0.125)	0.111(0.094,0.128)	0.105(0.091,0.119)	0.096(0.082,0.108)	0.102(0.089,0.115)	0.124(0.112,0.137)	0.109(0.092,0.126)		500	0.2	0.2
46	0.122(0.104,0.14)	0.135(0.115,0.155)	0.15(0.129,0.171)	0.121(0.103,0.139)	0.122(0.104,0.139)	0.12(0.104,0.138)	0.145(0.13,0.161)	0.154(0.133,0.175)		500	0.2	0.4
47	0.157(0.134,0.18)	0.216(0.188,0.244)	0.149(0.127,0.174)	0.166(0.143,0.188)	0.15(0.126,0.173)	0.155(0.132,0.177)	0.175(0.158,0.193)	0.137(0.113,0.159)		500	0.2	0.6
48	0.286(0.251,0.321)	0.353(0.31,0.399)	0.212(0.177,0.249)	0.206(0.174,0.241)	0.221(0.186,0.257)	0.212(0.175,0.255)	0.225(0.201,0.251)	0.209(0.173,0.249)		500	0.2	0.8
49	0.133(0.115,0.155)	0.151(0.126,0.173)	0.139(0.116,0.164)	0.139(0.118,0.163)	0.135(0.116,0.156)	0.146(0.125,0.167)	0.163(0.147,0.179)	0.134(0.111,0.157)		500	0.3	0.2
50	0.149(0.126,0.17)	0.225(0.198,0.252)	0.164(0.14,0.187)	0.172(0.15,0.195)	0.151(0.128,0.175)	0.164(0.141,0.186)	0.195(0.175,0.216)	0.16(0.138,0.182)		500	0.3	0.4
51	0.227(0.198,0.258)	0.288(0.251,0.325)	0.203(0.176,0.231)	0.233(0.202,0.264)	0.228(0.191,0.26)	0.235(0.204,0.268)	0.257(0.229,0.284)	0.205(0.18,0.231)		500	0.3	0.6
52	0.347(0.302,0.395)	0.421(0.368,0.472)	0.244(0.21,0.28)	0.283(0.246,0.32)	0.299(0.258,0.341)	0.272(0.231,0.314)	0.31(0.276,0.347)	0.256(0.217,0.296)		500	0.3	0.8
53	0.151(0.129,0.174)	0.183(0.153,0.211)	0.198(0.169,0.226)	0.163(0.141,0.187)	0.165(0.142,0.189)	0.178(0.153,0.202)	0.212(0.19,0.232)	0.2(0.175,0.227)		500	0.4	0.2
54	0.169(0.145,0.195)	0.224(0.189,0.257)	0.21(0.18,0.239)	0.199(0.169,0.231)	0.18(0.156,0.205)	0.189(0.161,0.22)	0.248(0.224,0.271)	0.206(0.179,0.233)		500	0.4	0.4
55	0.267(0.234,0.304)	0.33(0.292,0.372)	0.243(0.208,0.278)	0.253(0.217,0.292)	0.242(0.212,0.276)	0.255(0.224,0.288)	0.291(0.266,0.321)	0.252(0.219,0.283)		500	0.4	0.6
56	0.334(0.286,0.386)	0.506(0.44,0.574)	0.326(0.273,0.384)	0.316(0.267,0.366)	0.333(0.281,0.386)	0.362(0.308,0.414)	0.443(0.402,0.486)	0.309(0.259,0.36)		500	0.4	0.8
57	0.208(0.18,0.239)	0.261(0.229,0.293)	0.229(0.195,0.263)	0.235(0.202,0.27)	0.202(0.17,0.234)	0.227(0.193,0.263)	0.244(0.22,0.268)	0.224(0.194,0.258)		500	0.5	0.2
58	0.221(0.189,0.254)	0.269(0.232,0.308)	0.243(0.208,0.28)	0.247(0.217,0.279)	0.256(0.22,0.294)	0.25(0.214,0.284)	0.286(0.259,0.313)	0.269(0.233,0.303)		500	0.5	0.4
59	0.315(0.276,0.356)	0.444(0.387,0.504)	0.351(0.308,0.399)	0.359(0.313,0.407)	0.362(0.319,0.409)	0.364(0.317,0.412)	0.39(0.357,0.424)	0.337(0.288,0.388)		500	0.5	0.6
60	0.397(0.342,0.453)	0.735(0.656,0.809)	0.37(0.321,0.42)	0.413(0.35,0.469)	0.462(0.395,0.523)	0.466(0.399,0.531)	0.498(0.452,0.547)	0.362(0.315,0.418)		500	0.5	0.8
61	0.053(0.046,0.061)	0.056(0.048,0.063)	0.057(0.05,0.065)	0.05(0.043,0.057)	0.052(0.045,0.06)	0.05(0.043,0.058)	0.057(0.052,0.062)	0.057(0.049,0.065)		1000	0.1	0.2
62	0.062(0.053,0.07)	0.074(0.063,0.084)	0.068(0.059,0.078)	0.056(0.048,0.064)	0.058(0.05,0.066)	0.057(0.048,0.065)	0.078(0.07,0.085)	0.064(0.055,0.073)		1000	0.1	0.4
63	0.076(0.065,0.086)	0.106(0.092,0.118)	0.079(0.068,0.092)	0.072(0.062,0.082)	0.07(0.06,0.081)	0.076(0.064,0.089)	0.086(0.078,0.095)	0.075(0.064,0.087)		1000	0.1	0.6
64	0.133(0.115,0.15)	0.182(0.161,0.202)	0.102(0.089,0.116)	0.085(0.073,0.097)	0.094(0.081,0.107)	0.084(0.073,0.095)	0.1(0.089,0.111)	0.104(0.09,0.119)		1000	0.1	0.8
65	0.077(0.065,0.09)	0.081(0.066,0.093)	0.094(0.081,0.106)	0.077(0.065,0.09)	0.079(0.066,0.092)	0.078(0.065,0.09)	0.098(0.089,0.107)	0.089(0.077,0.101)		1000	0.2	0.2
66	0.091(0.079,0.105)	0.129(0.113,0.146)	0.11(0.097,0.123)	0.096(0.083,0.109)	0.093(0.079,0.108)	0.1(0.085,0.115)	0.127(0.114,0.141)	0.112(0.097,0.126)		1000	0.2	0.4
67	0.137(0.115,0.157)	0.205(0.181,0.231)	0.146(0.127,0.167)	0.124(0.105,0.141)	0.125(0.107,0.143)	0.122(0.104,0.14)	0.148(0.132,0.166)	0.137(0.119,0.156)		1000	0.2	0.6
68	0.204(0.18,0.228)	0.344(0.307,0.381)	0.152(0.128,0.175)	0.161(0.141,0.181)	0.167(0.147,0.188)	0.162(0.143,0.183)	0.209(0.186,0.234)	0.161(0.141,0.181)		1000	0.2	0.8
69	0.101(0.088,0.115)	0.123(0.107,0.14)	0.128(0.11,0.147)	0.102(0.089,0.115)	0.097(0.084,0.111)	0.103(0.089,0.116)	0.116(0.105,0.128)	0.127(0.11,0.145)		1000	0.3	0.2
70	0.138(0.12,0.156)	0.168(0.148,0.19)	0.146(0.126,0.168)	0.151(0.13,0.171)	0.143(0.124,0.164)	0.142(0.124,0.161)	0.18(0.162,0.197)	0.138(0.119,0.159)		1000	0.3	0.4
71	0.17(0.15,0.192)	0.268(0.234,0.302)	0.168(0.145,0.194)	0.163(0.134,0.191)	0.164(0.136,0.192)	0.163(0.137,0.19)	0.226(0.204,0.25)	0.172(0.15,0.195)		1000	0.3	0.6
72	0.28(0.245,0.317)	0.437(0.389,0.482)	0.235(0.202,0.271)	0.261(0.227,0.299)	0.26(0.227,0.296)	0.263(0.23,0.298)	0.279(0.254,0.303)	0.244(0.213,0.281)		1000	0.3	0.8
73	0.121(0.104,0.139)	0.159(0.139,0.18)	0.15(0.129,0.173)	0.129(0.112,0.147)	0.12(0.104,0.139)	0.129(0.112,0.15)	0.167(0.153,0.181)	0.144(0.125,0.164)		1000	0.4	0.2
74	0.183(0.159,0.209)	0.247(0.217,0.278)	0.184(0.159,0.209)	0.192(0.164,0.218)	0.194(0.167,0.222)	0.19(0.164,0.214)	0.224(0.204,0.246)	0.179(0.154,0.203)		1000	0.4	0.4
75	0.226(0.198,0.251)	0.338(0.302,0.374)	0.235(0.207,0.266)	0.232(0.203,0.264)	0.23(0.198,0.263)	0.251(0.222,0.282)	0.31(0.286,0.335)	0.237(0.21,0.266)		1000	0.4	0.6
76	0.292(0.259,0.328)	0.566(0.518,0.615)	0.255(0.224,0.288)	0.284(0.252,0.322)	0.309(0.272,0.354)	0.305(0.268,0.345)	0.37(0.339,0.402)	0.252(0.217,0.287)		1000	0.4	0.8
77	0.145(0.124,0.166)	0.179(0.158,0.203)	0.178(0.155,0.205)	0.157(0.135,0.18)	0.15(0.129,0.17)	0.159(0.136,0.183)	0.192(0.173,0.21)	0.176(0.151,0.201)		1000	0.5	0.2
78	0.222(0.194,0.252)	0.287(0.251,0.324)	0.22(0.193,0.248)	0.226(0.2,0.255)	0.224(0.198,0.253)	0.219(0.194,0.248)	0.283(0.259,0.307)	0.211(0.185,0.238)		1000	0.5	0.4
79	0.259(0.226,0.292)	0.456(0.411,0.501)	0.276(0.239,0.312)	0.337(0.3,0.375)	0.321(0.284,0.358)	0.33(0.293,0.368)	0.353(0.325,0.38)	0.277(0.241,0.31)		1000	0.5	0.6
80	0.403(0.352,0.46)	0.717(0.649,0.783)	0.347(0.299,0.398)	0.463(0.401,0.518)	0.471(0.417,0.526)	0.475(0.418,0.536)	0.441(0.41,0.472)	0.355(0.31,0.401)		1000	0.5	0.8
