# Supplementary material for: A simulation study on missing data imputation for dichotomous variables using statistical and machine learning methods
Source: Sci Rep. 2023 Jun 9;13:9432. doi: 10.1038/s41598-023-36509-2 (PMC10256703; doi:10.1038/s41598-023-36509-2)
Supplement: Supplementary file 1 — Supplementary Information 1. [file 41598_2023_36509_MOESM1_ESM.zip › univariate_mcar55_MAE_table.csv]

	mode	knn	rf	cart	svm	bpnn	mi	logreg		N	MR	r
1	0.16(0.136,0.187)	0.129(0.106,0.153)	0.13(0.109,0.154)	0.127(0.109,0.148)	0.137(0.116,0.158)	0.147(0.126,0.169)	0.143(0.132,0.156)	0.135(0.115,0.155)		120	0.1	0.2
2	0.21(0.181,0.24)	0.179(0.153,0.204)	0.161(0.138,0.184)	0.162(0.137,0.185)	0.181(0.155,0.208)	0.184(0.159,0.21)	0.178(0.16,0.196)	0.169(0.143,0.195)		120	0.1	0.4
3	0.241(0.207,0.277)	0.182(0.154,0.209)	0.197(0.167,0.229)	0.208(0.177,0.238)	0.187(0.16,0.214)	0.187(0.16,0.215)	0.215(0.193,0.242)	0.188(0.159,0.218)		120	0.1	0.6
4	0.381(0.327,0.442)	0.266(0.22,0.32)	0.243(0.2,0.289)	0.278(0.229,0.328)	0.256(0.211,0.305)	0.252(0.209,0.297)	0.247(0.22,0.279)	0.24(0.199,0.283)		120	0.1	0.8
5	0.204(0.176,0.236)	0.227(0.19,0.26)	0.212(0.179,0.245)	0.216(0.181,0.25)	0.202(0.17,0.235)	0.215(0.18,0.252)	0.233(0.208,0.257)	0.207(0.173,0.24)		120	0.2	0.2
6	0.267(0.226,0.309)	0.253(0.215,0.292)	0.242(0.202,0.284)	0.251(0.215,0.29)	0.257(0.221,0.294)	0.24(0.203,0.276)	0.264(0.24,0.292)	0.24(0.203,0.275)		120	0.2	0.4
7	0.304(0.264,0.347)	0.264(0.226,0.302)	0.26(0.221,0.298)	0.276(0.233,0.319)	0.28(0.238,0.33)	0.25(0.212,0.288)	0.322(0.285,0.355)	0.256(0.217,0.296)		120	0.2	0.6
8	0.508(0.441,0.581)	0.436(0.368,0.5)	0.396(0.342,0.449)	0.429(0.358,0.5)	0.396(0.334,0.458)	0.398(0.337,0.46)	0.4(0.357,0.447)	0.381(0.322,0.439)		120	0.2	0.8
9	0.289(0.252,0.33)	0.265(0.227,0.305)	0.267(0.227,0.309)	0.242(0.204,0.279)	0.269(0.227,0.309)	0.264(0.229,0.302)	0.263(0.24,0.288)	0.243(0.207,0.28)		120	0.3	0.2
10	0.327(0.285,0.373)	0.31(0.266,0.352)	0.301(0.252,0.349)	0.312(0.267,0.356)	0.294(0.247,0.336)	0.294(0.252,0.334)	0.317(0.283,0.352)	0.289(0.248,0.331)		120	0.3	0.4
11	0.356(0.297,0.416)	0.357(0.306,0.409)	0.361(0.308,0.418)	0.379(0.319,0.438)	0.343(0.291,0.4)	0.364(0.311,0.415)	0.388(0.348,0.429)	0.397(0.343,0.452)		120	0.3	0.6
12	0.624(0.531,0.729)	0.576(0.492,0.673)	0.562(0.465,0.663)	0.685(0.443,1.077)	0.622(0.389,1.018)	0.475(0.393,0.558)	0.602(0.529,0.685)	0.506(0.413,0.609)		120	0.3	0.8
13	0.348(0.299,0.399)	0.327(0.275,0.377)	0.324(0.273,0.377)	0.335(0.287,0.382)	0.343(0.287,0.392)	0.354(0.304,0.401)	0.306(0.278,0.333)	0.325(0.266,0.38)		120	0.4	0.2
14	0.404(0.351,0.463)	0.365(0.32,0.415)	0.348(0.298,0.402)	0.352(0.307,0.407)	0.356(0.303,0.412)	0.338(0.288,0.389)	0.369(0.338,0.404)	0.371(0.322,0.429)		120	0.4	0.4
15	0.539(0.463,0.625)	0.506(0.44,0.573)	0.459(0.398,0.515)	0.486(0.427,0.547)	0.442(0.376,0.509)	0.449(0.387,0.508)	0.444(0.396,0.5)	0.469(0.4,0.539)		120	0.4	0.6
16	0.673(0.567,0.779)	0.639(0.541,0.747)	0.594(0.5,0.701)	0.547(0.457,0.649)	0.579(0.493,0.678)	0.607(0.508,0.717)	0.7(0.627,0.78)	0.715(0.6,0.829)		120	0.4	0.8
17	0.341(0.294,0.386)	0.363(0.315,0.417)	0.372(0.325,0.427)	0.37(0.323,0.423)	0.386(0.339,0.435)	0.363(0.318,0.409)	0.358(0.329,0.393)	0.384(0.332,0.439)		120	0.5	0.2
18	0.466(0.396,0.548)	0.4(0.332,0.466)	0.439(0.36,0.523)	0.484(0.394,0.583)	0.447(0.375,0.52)	0.425(0.356,0.494)	0.412(0.37,0.459)	0.442(0.372,0.518)		120	0.5	0.4
19	0.548(0.463,0.634)	0.569(0.483,0.648)	0.586(0.495,0.668)	0.573(0.5,0.645)	0.582(0.498,0.664)	0.56(0.485,0.634)	0.614(0.547,0.688)	0.55(0.468,0.642)		120	0.5	0.6
20	0.771(0.653,0.888)	0.759(0.65,0.867)	0.823(0.697,0.958)	0.793(0.681,0.917)	0.83(0.721,0.952)	0.924(0.782,1.097)	0.771(0.7,0.855)	0.923(0.791,1.066)		120	0.5	0.8
21	0.136(0.118,0.154)	0.111(0.096,0.128)	0.115(0.098,0.133)	0.112(0.093,0.13)	0.119(0.102,0.138)	0.122(0.107,0.138)	0.113(0.104,0.123)	0.11(0.093,0.129)		200	0.1	0.2
22	0.145(0.122,0.169)	0.14(0.121,0.158)	0.132(0.113,0.154)	0.13(0.11,0.152)	0.119(0.101,0.138)	0.132(0.111,0.154)	0.142(0.128,0.156)	0.123(0.102,0.147)		200	0.1	0.4
23	0.201(0.176,0.229)	0.15(0.127,0.172)	0.14(0.116,0.167)	0.149(0.126,0.17)	0.141(0.118,0.168)	0.134(0.112,0.159)	0.141(0.129,0.154)	0.14(0.119,0.163)		200	0.1	0.6
24	0.271(0.237,0.309)	0.229(0.194,0.267)	0.183(0.157,0.207)	0.211(0.18,0.242)	0.193(0.165,0.22)	0.197(0.168,0.226)	0.219(0.194,0.248)	0.199(0.171,0.225)		200	0.1	0.8
25	0.213(0.189,0.239)	0.15(0.129,0.171)	0.134(0.115,0.153)	0.139(0.121,0.158)	0.143(0.119,0.166)	0.134(0.11,0.157)	0.17(0.156,0.184)	0.135(0.113,0.156)		200	0.2	0.2
26	0.198(0.172,0.226)	0.172(0.148,0.199)	0.163(0.136,0.19)	0.174(0.15,0.198)	0.161(0.133,0.187)	0.163(0.135,0.188)	0.184(0.166,0.202)	0.163(0.137,0.188)		200	0.2	0.4
27	0.287(0.247,0.329)	0.243(0.207,0.275)	0.225(0.192,0.257)	0.233(0.201,0.266)	0.209(0.174,0.243)	0.233(0.2,0.268)	0.232(0.208,0.254)	0.222(0.19,0.256)		200	0.2	0.6
28	0.371(0.322,0.42)	0.326(0.274,0.381)	0.241(0.202,0.281)	0.269(0.232,0.308)	0.254(0.211,0.297)	0.254(0.218,0.296)	0.316(0.277,0.356)	0.256(0.215,0.297)		200	0.2	0.8
29	0.201(0.172,0.229)	0.213(0.186,0.242)	0.205(0.174,0.233)	0.208(0.176,0.24)	0.216(0.185,0.247)	0.204(0.176,0.233)	0.213(0.196,0.232)	0.223(0.196,0.252)		200	0.3	0.2
30	0.223(0.192,0.257)	0.212(0.182,0.243)	0.205(0.172,0.239)	0.215(0.183,0.25)	0.214(0.179,0.252)	0.215(0.183,0.247)	0.255(0.234,0.278)	0.227(0.193,0.262)		200	0.3	0.4
31	0.287(0.245,0.333)	0.281(0.242,0.32)	0.256(0.22,0.296)	0.257(0.223,0.292)	0.246(0.208,0.286)	0.245(0.208,0.287)	0.285(0.254,0.321)	0.244(0.208,0.28)		200	0.3	0.6
32	0.53(0.454,0.6)	0.519(0.446,0.592)	0.383(0.331,0.436)	0.364(0.315,0.415)	0.407(0.354,0.459)	0.407(0.346,0.469)	0.365(0.327,0.406)	0.383(0.324,0.441)		200	0.3	0.8
33	0.277(0.24,0.315)	0.251(0.216,0.287)	0.238(0.203,0.276)	0.258(0.222,0.297)	0.251(0.217,0.287)	0.247(0.215,0.279)	0.246(0.224,0.269)	0.257(0.226,0.288)		200	0.4	0.2
34	0.273(0.235,0.312)	0.282(0.239,0.328)	0.314(0.268,0.358)	0.275(0.233,0.314)	0.298(0.259,0.338)	0.317(0.276,0.358)	0.317(0.284,0.351)	0.281(0.241,0.321)		200	0.4	0.4
35	0.333(0.29,0.38)	0.334(0.289,0.382)	0.299(0.251,0.345)	0.3(0.259,0.341)	0.285(0.241,0.327)	0.296(0.251,0.341)	0.368(0.333,0.41)	0.315(0.271,0.36)		200	0.4	0.6
36	0.495(0.422,0.555)	0.513(0.438,0.591)	0.46(0.39,0.537)	0.428(0.365,0.488)	0.441(0.37,0.515)	0.401(0.344,0.459)	0.533(0.467,0.601)	0.423(0.355,0.491)		200	0.4	0.8
37	0.267(0.232,0.301)	0.27(0.222,0.319)	0.274(0.233,0.315)	0.311(0.263,0.36)	0.266(0.223,0.304)	0.294(0.252,0.332)	0.293(0.26,0.326)	0.282(0.243,0.32)		200	0.5	0.2
38	0.354(0.309,0.402)	0.369(0.324,0.416)	0.348(0.305,0.398)	0.373(0.323,0.428)	0.36(0.308,0.418)	0.378(0.325,0.436)	0.356(0.322,0.395)	0.384(0.337,0.44)		200	0.5	0.4
39	0.452(0.388,0.521)	0.464(0.403,0.526)	0.49(0.427,0.565)	0.419(0.361,0.491)	0.449(0.383,0.528)	0.464(0.403,0.534)	0.451(0.411,0.491)	0.472(0.405,0.546)		200	0.5	0.6
40	0.548(0.478,0.62)	0.6(0.518,0.689)	0.557(0.476,0.636)	0.517(0.44,0.589)	0.538(0.462,0.611)	0.537(0.451,0.623)	0.573(0.508,0.646)	0.572(0.493,0.658)		200	0.5	0.8
41	0.074(0.065,0.085)	0.064(0.055,0.073)	0.062(0.054,0.07)	0.058(0.05,0.067)	0.062(0.053,0.071)	0.06(0.051,0.069)	0.071(0.065,0.078)	0.064(0.056,0.074)		500	0.1	0.2
42	0.087(0.075,0.099)	0.071(0.061,0.081)	0.067(0.057,0.078)	0.074(0.064,0.084)	0.072(0.062,0.082)	0.066(0.056,0.076)	0.08(0.073,0.088)	0.072(0.061,0.083)		500	0.1	0.4
43	0.126(0.11,0.141)	0.099(0.086,0.115)	0.086(0.075,0.1)	0.093(0.08,0.106)	0.092(0.08,0.105)	0.083(0.071,0.096)	0.106(0.095,0.118)	0.083(0.073,0.095)		500	0.1	0.6
44	0.19(0.165,0.216)	0.153(0.134,0.175)	0.113(0.095,0.134)	0.121(0.103,0.142)	0.12(0.1,0.143)	0.118(0.1,0.138)	0.128(0.112,0.145)	0.119(0.1,0.138)		500	0.1	0.8
45	0.117(0.099,0.136)	0.11(0.092,0.127)	0.097(0.084,0.112)	0.095(0.082,0.11)	0.098(0.083,0.113)	0.104(0.09,0.119)	0.114(0.103,0.125)	0.1(0.086,0.116)		500	0.2	0.2
46	0.149(0.13,0.17)	0.123(0.106,0.141)	0.116(0.099,0.133)	0.117(0.1,0.133)	0.114(0.098,0.13)	0.111(0.097,0.126)	0.15(0.136,0.166)	0.113(0.098,0.127)		500	0.2	0.4
47	0.179(0.157,0.201)	0.14(0.12,0.161)	0.12(0.104,0.136)	0.12(0.101,0.139)	0.118(0.101,0.134)	0.119(0.101,0.136)	0.158(0.141,0.174)	0.119(0.101,0.136)		500	0.2	0.6
48	0.269(0.237,0.301)	0.24(0.21,0.271)	0.185(0.159,0.212)	0.173(0.148,0.202)	0.185(0.159,0.211)	0.178(0.154,0.203)	0.224(0.198,0.252)	0.176(0.152,0.201)		500	0.2	0.8
49	0.146(0.125,0.167)	0.151(0.132,0.17)	0.136(0.119,0.153)	0.136(0.118,0.154)	0.129(0.112,0.148)	0.135(0.116,0.154)	0.138(0.126,0.152)	0.135(0.119,0.151)		500	0.3	0.2
50	0.179(0.156,0.201)	0.159(0.139,0.18)	0.138(0.119,0.158)	0.144(0.124,0.162)	0.144(0.124,0.165)	0.145(0.125,0.167)	0.16(0.143,0.178)	0.14(0.121,0.158)		500	0.3	0.4
51	0.236(0.206,0.267)	0.232(0.203,0.265)	0.207(0.177,0.239)	0.214(0.186,0.243)	0.212(0.186,0.24)	0.201(0.173,0.233)	0.226(0.202,0.251)	0.211(0.181,0.241)		500	0.3	0.6
52	0.301(0.266,0.34)	0.359(0.318,0.399)	0.274(0.237,0.311)	0.252(0.218,0.288)	0.267(0.232,0.302)	0.281(0.244,0.316)	0.332(0.303,0.363)	0.276(0.241,0.313)		500	0.3	0.8
53	0.158(0.136,0.182)	0.173(0.151,0.196)	0.165(0.14,0.19)	0.167(0.144,0.192)	0.163(0.14,0.186)	0.17(0.147,0.194)	0.157(0.142,0.172)	0.161(0.138,0.185)		500	0.4	0.2
54	0.245(0.216,0.277)	0.2(0.173,0.227)	0.199(0.173,0.227)	0.208(0.18,0.238)	0.201(0.176,0.228)	0.194(0.17,0.221)	0.215(0.193,0.235)	0.198(0.172,0.224)		500	0.4	0.4
55	0.277(0.246,0.311)	0.251(0.216,0.285)	0.233(0.2,0.267)	0.222(0.187,0.256)	0.219(0.185,0.255)	0.226(0.192,0.262)	0.294(0.268,0.321)	0.238(0.206,0.271)		500	0.4	0.6
56	0.411(0.363,0.463)	0.438(0.391,0.488)	0.31(0.265,0.353)	0.306(0.264,0.349)	0.315(0.275,0.357)	0.336(0.296,0.375)	0.367(0.332,0.405)	0.318(0.273,0.362)		500	0.4	0.8
57	0.175(0.15,0.199)	0.177(0.153,0.201)	0.172(0.149,0.199)	0.185(0.16,0.214)	0.171(0.146,0.195)	0.178(0.154,0.204)	0.198(0.182,0.216)	0.184(0.157,0.212)		500	0.5	0.2
58	0.238(0.203,0.275)	0.25(0.216,0.283)	0.222(0.192,0.252)	0.234(0.201,0.266)	0.233(0.199,0.266)	0.226(0.197,0.256)	0.277(0.248,0.306)	0.222(0.192,0.252)		500	0.5	0.4
59	0.309(0.269,0.349)	0.321(0.281,0.364)	0.282(0.244,0.32)	0.282(0.24,0.327)	0.265(0.228,0.301)	0.292(0.247,0.334)	0.359(0.331,0.388)	0.277(0.238,0.315)		500	0.5	0.6
60	0.451(0.398,0.507)	0.57(0.51,0.634)	0.422(0.368,0.476)	0.356(0.302,0.412)	0.366(0.317,0.422)	0.445(0.386,0.506)	0.479(0.437,0.523)	0.438(0.378,0.494)		500	0.5	0.8
61	0.064(0.056,0.073)	0.058(0.05,0.067)	0.059(0.051,0.067)	0.058(0.049,0.066)	0.059(0.05,0.068)	0.054(0.047,0.062)	0.061(0.055,0.067)	0.053(0.045,0.061)		1000	0.1	0.2
62	0.079(0.069,0.089)	0.061(0.052,0.071)	0.065(0.055,0.075)	0.063(0.055,0.072)	0.063(0.054,0.072)	0.062(0.052,0.071)	0.066(0.059,0.072)	0.064(0.055,0.074)		1000	0.1	0.4
63	0.099(0.087,0.111)	0.076(0.066,0.087)	0.066(0.057,0.075)	0.066(0.056,0.076)	0.067(0.057,0.079)	0.068(0.059,0.079)	0.082(0.074,0.091)	0.068(0.059,0.078)		1000	0.1	0.6
64	0.146(0.129,0.163)	0.122(0.107,0.138)	0.092(0.078,0.105)	0.087(0.076,0.1)	0.094(0.08,0.107)	0.095(0.081,0.109)	0.108(0.098,0.12)	0.091(0.077,0.105)		1000	0.1	0.8
65	0.08(0.068,0.092)	0.082(0.069,0.094)	0.071(0.06,0.082)	0.071(0.061,0.083)	0.07(0.06,0.082)	0.07(0.059,0.081)	0.079(0.071,0.088)	0.07(0.059,0.081)		1000	0.2	0.2
66	0.122(0.106,0.138)	0.101(0.088,0.115)	0.09(0.077,0.104)	0.088(0.077,0.1)	0.082(0.07,0.096)	0.086(0.073,0.101)	0.116(0.107,0.127)	0.086(0.073,0.1)		1000	0.2	0.4
67	0.176(0.156,0.197)	0.139(0.118,0.161)	0.124(0.108,0.141)	0.122(0.106,0.139)	0.119(0.104,0.134)	0.123(0.108,0.139)	0.14(0.127,0.154)	0.12(0.103,0.138)		1000	0.2	0.6
68	0.276(0.251,0.298)	0.234(0.207,0.263)	0.157(0.135,0.178)	0.151(0.129,0.172)	0.151(0.13,0.174)	0.158(0.134,0.179)	0.185(0.166,0.205)	0.154(0.133,0.175)		1000	0.2	0.8
69	0.12(0.104,0.136)	0.134(0.116,0.15)	0.111(0.097,0.125)	0.116(0.102,0.131)	0.111(0.099,0.123)	0.109(0.095,0.123)	0.124(0.113,0.136)	0.116(0.103,0.129)		1000	0.3	0.2
70	0.17(0.149,0.192)	0.149(0.13,0.168)	0.14(0.121,0.157)	0.137(0.119,0.157)	0.142(0.124,0.162)	0.132(0.114,0.15)	0.165(0.15,0.18)	0.133(0.115,0.15)		1000	0.3	0.4
71	0.234(0.211,0.255)	0.194(0.171,0.217)	0.157(0.138,0.177)	0.16(0.14,0.181)	0.163(0.142,0.184)	0.163(0.144,0.185)	0.201(0.184,0.22)	0.164(0.143,0.184)		1000	0.3	0.6
72	0.321(0.286,0.355)	0.295(0.257,0.334)	0.204(0.178,0.234)	0.203(0.178,0.229)	0.205(0.177,0.234)	0.204(0.178,0.231)	0.266(0.242,0.29)	0.199(0.174,0.225)		1000	0.3	0.8
73	0.123(0.108,0.14)	0.135(0.117,0.154)	0.12(0.103,0.137)	0.123(0.109,0.138)	0.119(0.104,0.135)	0.119(0.104,0.136)	0.132(0.121,0.143)	0.114(0.098,0.132)		1000	0.4	0.2
74	0.197(0.174,0.218)	0.184(0.161,0.209)	0.161(0.139,0.185)	0.159(0.137,0.183)	0.157(0.137,0.178)	0.152(0.13,0.176)	0.223(0.208,0.241)	0.154(0.133,0.178)		1000	0.4	0.4
75	0.278(0.247,0.308)	0.282(0.25,0.316)	0.237(0.21,0.266)	0.23(0.204,0.258)	0.232(0.205,0.259)	0.226(0.198,0.256)	0.287(0.266,0.31)	0.242(0.212,0.271)		1000	0.4	0.6
76	0.381(0.34,0.417)	0.424(0.386,0.46)	0.286(0.254,0.318)	0.288(0.253,0.323)	0.29(0.256,0.324)	0.281(0.247,0.316)	0.355(0.329,0.384)	0.286(0.254,0.318)		1000	0.4	0.8
77	0.155(0.134,0.177)	0.162(0.142,0.183)	0.16(0.138,0.179)	0.156(0.137,0.173)	0.153(0.132,0.174)	0.149(0.126,0.17)	0.176(0.159,0.195)	0.155(0.131,0.176)		1000	0.5	0.2
78	0.211(0.185,0.242)	0.232(0.206,0.261)	0.204(0.178,0.233)	0.204(0.18,0.231)	0.198(0.174,0.224)	0.21(0.185,0.238)	0.261(0.241,0.279)	0.211(0.188,0.239)		1000	0.5	0.4
79	0.322(0.29,0.354)	0.34(0.304,0.376)	0.276(0.245,0.311)	0.256(0.224,0.288)	0.25(0.222,0.282)	0.289(0.257,0.319)	0.359(0.335,0.381)	0.281(0.252,0.308)		1000	0.5	0.6
80	0.368(0.33,0.41)	0.493(0.443,0.544)	0.373(0.328,0.419)	0.353(0.31,0.396)	0.329(0.283,0.372)	0.401(0.351,0.453)	0.432(0.401,0.466)	0.385(0.33,0.439)		1000	0.5	0.8
