# Supplementary material for: A simulation study on missing data imputation for dichotomous variables using statistical and machine learning methods
Source: Sci Rep. 2023 Jun 9;13:9432. doi: 10.1038/s41598-023-36509-2 (PMC10256703; doi:10.1038/s41598-023-36509-2)
Supplement: Supplementary file 1 — Supplementary Information 1. [file 41598_2023_36509_MOESM1_ESM.zip › univariate_mcar73_MAE_table.csv]

	mode	knn	rf	cart	svm	bpnn	mi	logreg		N	MR	r
1	0.162(0.139,0.186)	0.163(0.141,0.186)	0.184(0.158,0.207)	0.155(0.134,0.177)	0.16(0.137,0.186)	0.155(0.133,0.178)	0.183(0.165,0.201)	0.17(0.143,0.193)		120	0.1	0.2
2	0.171(0.149,0.196)	0.19(0.161,0.219)	0.183(0.157,0.211)	0.176(0.151,0.203)	0.174(0.149,0.198)	0.18(0.152,0.209)	0.212(0.189,0.235)	0.175(0.148,0.199)		120	0.1	0.4
3	0.206(0.174,0.243)	0.241(0.207,0.28)	0.224(0.191,0.257)	0.218(0.185,0.255)	0.225(0.195,0.257)	0.231(0.195,0.269)	0.234(0.21,0.259)	0.227(0.194,0.264)		120	0.1	0.6
4	0.403(0.334,0.467)	0.393(0.321,0.463)	0.52(0.303,0.908)	0.325(0.269,0.384)	0.359(0.292,0.42)	0.509(0.294,0.889)	0.329(0.277,0.381)	0.516(0.303,0.908)		120	0.1	0.8
5	0.229(0.195,0.263)	0.227(0.191,0.266)	0.243(0.205,0.282)	0.253(0.212,0.295)	0.233(0.198,0.269)	0.241(0.206,0.273)	0.271(0.246,0.3)	0.245(0.213,0.28)		120	0.2	0.2
6	0.217(0.185,0.252)	0.26(0.221,0.301)	0.233(0.196,0.268)	0.219(0.187,0.25)	0.246(0.206,0.284)	0.223(0.189,0.256)	0.31(0.281,0.34)	0.247(0.215,0.281)		120	0.2	0.4
7	0.35(0.295,0.401)	0.32(0.277,0.366)	0.31(0.264,0.356)	0.35(0.303,0.402)	0.321(0.272,0.369)	0.317(0.271,0.365)	0.33(0.299,0.363)	0.313(0.27,0.357)		120	0.2	0.6
8	0.489(0.419,0.559)	0.512(0.429,0.604)	0.479(0.404,0.562)	0.48(0.41,0.551)	0.469(0.405,0.537)	0.466(0.389,0.549)	0.49(0.442,0.543)	0.415(0.345,0.492)		120	0.2	0.8
9	0.29(0.246,0.339)	0.286(0.243,0.33)	0.298(0.258,0.339)	0.289(0.246,0.336)	0.283(0.239,0.334)	0.295(0.251,0.345)	0.316(0.287,0.347)	0.331(0.286,0.376)		120	0.3	0.2
10	0.295(0.247,0.344)	0.312(0.264,0.357)	0.34(0.29,0.391)	0.314(0.263,0.365)	0.35(0.3,0.401)	0.366(0.31,0.425)	0.391(0.357,0.426)	0.352(0.309,0.397)		120	0.3	0.4
11	0.392(0.333,0.452)	0.415(0.353,0.484)	0.479(0.403,0.56)	0.427(0.367,0.493)	0.426(0.355,0.504)	0.417(0.35,0.488)	0.46(0.413,0.515)	0.418(0.349,0.49)		120	0.3	0.6
12	0.585(0.496,0.685)	0.537(0.463,0.619)	0.516(0.431,0.602)	0.567(0.486,0.645)	0.544(0.464,0.627)	0.549(0.467,0.641)	0.568(0.515,0.624)	0.569(0.484,0.658)		120	0.3	0.8
13	0.314(0.266,0.362)	0.339(0.289,0.391)	0.415(0.364,0.473)	0.371(0.32,0.422)	0.329(0.279,0.381)	0.389(0.332,0.453)	0.397(0.359,0.438)	0.408(0.352,0.471)		120	0.4	0.2
14	0.382(0.326,0.441)	0.412(0.345,0.479)	0.507(0.441,0.567)	0.461(0.394,0.527)	0.412(0.353,0.474)	0.48(0.401,0.56)	0.448(0.397,0.499)	0.502(0.44,0.565)		120	0.4	0.4
15	0.481(0.419,0.549)	0.573(0.493,0.651)	0.536(0.457,0.625)	0.577(0.498,0.662)	0.513(0.428,0.593)	0.522(0.434,0.614)	0.55(0.495,0.611)	0.56(0.478,0.649)		120	0.4	0.6
16	0.789(0.685,0.897)	0.779(0.667,0.905)	0.973(0.71,1.395)	0.875(0.603,1.296)	0.898(0.634,1.316)	0.793(0.662,0.938)	0.756(0.677,0.833)	0.801(0.698,0.921)		120	0.4	0.8
17	0.424(0.357,0.489)	0.461(0.384,0.533)	0.46(0.387,0.538)	0.473(0.395,0.553)	0.456(0.38,0.536)	0.435(0.363,0.505)	0.407(0.372,0.444)	0.461(0.386,0.546)		120	0.5	0.2
18	0.489(0.417,0.564)	0.495(0.417,0.57)	0.547(0.467,0.626)	0.507(0.434,0.589)	0.503(0.426,0.588)	0.506(0.43,0.581)	0.534(0.477,0.594)	0.477(0.404,0.556)		120	0.5	0.4
19	0.546(0.466,0.623)	0.56(0.471,0.652)	0.613(0.517,0.707)	0.58(0.495,0.676)	0.566(0.484,0.658)	0.569(0.492,0.647)	0.637(0.573,0.713)	0.635(0.541,0.732)		120	0.5	0.6
20	0.757(0.628,0.888)	0.762(0.635,0.893)	0.782(0.651,0.929)	0.967(0.723,1.337)	0.952(0.699,1.321)	0.77(0.636,0.901)	0.891(0.755,1.064)	0.781(0.641,0.932)		120	0.5	0.8
21	0.125(0.109,0.144)	0.137(0.12,0.154)	0.14(0.122,0.158)	0.133(0.115,0.151)	0.127(0.111,0.146)	0.124(0.11,0.139)	0.129(0.117,0.142)	0.147(0.128,0.168)		200	0.1	0.2
22	0.154(0.134,0.177)	0.146(0.127,0.165)	0.158(0.137,0.182)	0.148(0.127,0.17)	0.158(0.14,0.178)	0.151(0.131,0.173)	0.153(0.138,0.169)	0.15(0.129,0.171)		200	0.1	0.4
23	0.147(0.126,0.169)	0.155(0.134,0.176)	0.16(0.133,0.188)	0.14(0.117,0.163)	0.155(0.131,0.181)	0.152(0.127,0.177)	0.168(0.151,0.186)	0.166(0.141,0.192)		200	0.1	0.6
24	0.235(0.202,0.268)	0.203(0.172,0.231)	0.218(0.182,0.253)	0.212(0.18,0.247)	0.218(0.182,0.257)	0.202(0.171,0.236)	0.194(0.174,0.215)	0.213(0.176,0.248)		200	0.1	0.8
25	0.145(0.122,0.172)	0.163(0.136,0.195)	0.197(0.166,0.23)	0.166(0.14,0.194)	0.145(0.122,0.173)	0.157(0.133,0.184)	0.21(0.187,0.236)	0.19(0.159,0.226)		200	0.2	0.2
26	0.198(0.168,0.232)	0.222(0.191,0.255)	0.223(0.193,0.255)	0.204(0.173,0.235)	0.202(0.174,0.236)	0.206(0.177,0.238)	0.207(0.187,0.228)	0.21(0.179,0.24)		200	0.2	0.4
27	0.248(0.211,0.284)	0.242(0.207,0.279)	0.245(0.21,0.284)	0.24(0.204,0.274)	0.227(0.193,0.261)	0.226(0.191,0.265)	0.251(0.228,0.276)	0.247(0.212,0.286)		200	0.2	0.6
28	0.332(0.288,0.381)	0.329(0.276,0.382)	0.328(0.277,0.381)	0.342(0.289,0.396)	0.346(0.29,0.412)	0.327(0.27,0.389)	0.355(0.321,0.391)	0.318(0.267,0.373)		200	0.2	0.8
29	0.231(0.203,0.262)	0.243(0.209,0.276)	0.251(0.216,0.287)	0.247(0.214,0.285)	0.241(0.211,0.273)	0.243(0.207,0.281)	0.243(0.217,0.271)	0.255(0.217,0.293)		200	0.3	0.2
30	0.26(0.221,0.299)	0.22(0.186,0.257)	0.237(0.201,0.276)	0.258(0.218,0.297)	0.247(0.204,0.288)	0.27(0.235,0.305)	0.285(0.258,0.315)	0.26(0.223,0.295)		200	0.3	0.4
31	0.335(0.287,0.384)	0.353(0.302,0.407)	0.327(0.278,0.382)	0.323(0.272,0.377)	0.326(0.273,0.386)	0.35(0.297,0.408)	0.331(0.297,0.362)	0.331(0.277,0.391)		200	0.3	0.6
32	0.464(0.39,0.538)	0.446(0.372,0.519)	0.367(0.309,0.428)	0.446(0.375,0.517)	0.419(0.354,0.491)	0.429(0.355,0.504)	0.441(0.389,0.498)	0.428(0.364,0.496)		200	0.3	0.8
33	0.287(0.247,0.327)	0.278(0.239,0.318)	0.299(0.259,0.345)	0.289(0.249,0.331)	0.286(0.244,0.328)	0.293(0.252,0.335)	0.307(0.278,0.337)	0.316(0.269,0.364)		200	0.4	0.2
34	0.289(0.252,0.327)	0.315(0.275,0.358)	0.329(0.283,0.379)	0.334(0.287,0.379)	0.318(0.275,0.363)	0.326(0.282,0.376)	0.351(0.313,0.391)	0.334(0.283,0.389)		200	0.4	0.4
35	0.397(0.341,0.448)	0.377(0.318,0.437)	0.346(0.295,0.4)	0.391(0.338,0.444)	0.426(0.369,0.484)	0.362(0.304,0.419)	0.408(0.369,0.448)	0.356(0.296,0.411)		200	0.4	0.6
36	0.519(0.45,0.589)	0.524(0.445,0.606)	0.469(0.393,0.556)	0.472(0.401,0.55)	0.486(0.413,0.56)	0.462(0.397,0.532)	0.544(0.489,0.6)	0.441(0.371,0.516)		200	0.4	0.8
37	0.316(0.269,0.365)	0.336(0.285,0.384)	0.303(0.257,0.345)	0.385(0.335,0.439)	0.331(0.283,0.379)	0.342(0.295,0.391)	0.333(0.304,0.363)	0.347(0.299,0.394)		200	0.5	0.2
38	0.333(0.287,0.383)	0.321(0.273,0.371)	0.395(0.335,0.455)	0.336(0.289,0.388)	0.328(0.277,0.386)	0.402(0.345,0.456)	0.405(0.365,0.447)	0.388(0.335,0.443)		200	0.5	0.4
39	0.395(0.338,0.455)	0.436(0.375,0.504)	0.413(0.352,0.482)	0.389(0.332,0.447)	0.404(0.346,0.473)	0.442(0.379,0.508)	0.465(0.418,0.52)	0.415(0.357,0.476)		200	0.5	0.6
40	0.561(0.484,0.642)	0.644(0.553,0.743)	0.593(0.51,0.688)	0.567(0.485,0.654)	0.622(0.532,0.716)	0.615(0.522,0.715)	0.683(0.606,0.758)	0.576(0.492,0.668)		200	0.5	0.8
41	0.079(0.068,0.092)	0.081(0.067,0.094)	0.087(0.074,0.099)	0.081(0.069,0.094)	0.078(0.067,0.09)	0.069(0.057,0.083)	0.083(0.075,0.091)	0.082(0.071,0.094)		500	0.1	0.2
42	0.084(0.071,0.096)	0.087(0.076,0.098)	0.094(0.08,0.108)	0.076(0.066,0.085)	0.08(0.071,0.089)	0.078(0.066,0.09)	0.1(0.091,0.11)	0.101(0.087,0.116)		500	0.1	0.4
43	0.123(0.104,0.141)	0.104(0.09,0.117)	0.093(0.08,0.106)	0.098(0.085,0.11)	0.098(0.085,0.112)	0.088(0.075,0.101)	0.106(0.096,0.116)	0.098(0.085,0.111)		500	0.1	0.6
44	0.15(0.129,0.172)	0.141(0.119,0.164)	0.133(0.113,0.154)	0.134(0.116,0.154)	0.134(0.113,0.155)	0.138(0.121,0.157)	0.136(0.121,0.153)	0.121(0.102,0.141)		500	0.1	0.8
45	0.098(0.085,0.112)	0.11(0.095,0.126)	0.117(0.099,0.136)	0.099(0.085,0.115)	0.104(0.091,0.119)	0.104(0.09,0.118)	0.128(0.117,0.141)	0.119(0.102,0.136)		500	0.2	0.2
46	0.121(0.104,0.14)	0.126(0.107,0.144)	0.137(0.116,0.158)	0.13(0.112,0.149)	0.13(0.11,0.149)	0.135(0.117,0.154)	0.148(0.132,0.165)	0.149(0.128,0.171)		500	0.2	0.4
47	0.181(0.155,0.206)	0.166(0.141,0.19)	0.162(0.139,0.187)	0.165(0.139,0.191)	0.172(0.148,0.197)	0.171(0.147,0.194)	0.185(0.168,0.204)	0.164(0.143,0.186)		500	0.2	0.6
48	0.245(0.211,0.28)	0.228(0.195,0.263)	0.206(0.178,0.236)	0.203(0.174,0.235)	0.19(0.159,0.224)	0.196(0.167,0.227)	0.225(0.2,0.249)	0.21(0.181,0.241)		500	0.2	0.8
49	0.131(0.109,0.152)	0.151(0.13,0.174)	0.146(0.125,0.166)	0.142(0.122,0.163)	0.131(0.109,0.152)	0.143(0.121,0.164)	0.163(0.145,0.179)	0.142(0.122,0.163)		500	0.3	0.2
50	0.169(0.146,0.194)	0.184(0.161,0.21)	0.193(0.164,0.221)	0.173(0.152,0.196)	0.176(0.153,0.199)	0.186(0.161,0.213)	0.213(0.193,0.233)	0.187(0.161,0.214)		500	0.3	0.4
51	0.22(0.185,0.257)	0.237(0.205,0.27)	0.225(0.195,0.257)	0.227(0.197,0.257)	0.216(0.188,0.245)	0.221(0.192,0.25)	0.227(0.206,0.249)	0.206(0.178,0.236)		500	0.3	0.6
52	0.294(0.254,0.336)	0.311(0.271,0.356)	0.298(0.257,0.343)	0.294(0.257,0.337)	0.304(0.262,0.358)	0.313(0.271,0.358)	0.308(0.272,0.345)	0.295(0.254,0.334)		500	0.3	0.8
53	0.153(0.13,0.177)	0.184(0.161,0.209)	0.209(0.182,0.235)	0.159(0.138,0.182)	0.15(0.128,0.173)	0.157(0.135,0.181)	0.196(0.176,0.216)	0.191(0.167,0.217)		500	0.4	0.2
54	0.232(0.201,0.263)	0.249(0.213,0.287)	0.238(0.205,0.27)	0.237(0.205,0.27)	0.241(0.21,0.271)	0.25(0.218,0.283)	0.251(0.226,0.275)	0.239(0.206,0.272)		500	0.4	0.4
55	0.265(0.231,0.301)	0.269(0.231,0.307)	0.255(0.222,0.291)	0.273(0.236,0.311)	0.267(0.233,0.305)	0.249(0.216,0.288)	0.306(0.281,0.336)	0.248(0.214,0.284)		500	0.4	0.6
56	0.349(0.301,0.403)	0.407(0.354,0.46)	0.345(0.299,0.394)	0.36(0.312,0.407)	0.367(0.318,0.418)	0.353(0.302,0.401)	0.397(0.363,0.432)	0.319(0.278,0.359)		500	0.4	0.8
57	0.186(0.159,0.214)	0.204(0.176,0.231)	0.219(0.188,0.249)	0.199(0.174,0.224)	0.191(0.162,0.218)	0.205(0.177,0.234)	0.229(0.207,0.252)	0.224(0.193,0.255)		500	0.5	0.2
58	0.214(0.184,0.246)	0.263(0.231,0.3)	0.238(0.202,0.279)	0.255(0.222,0.291)	0.241(0.209,0.273)	0.248(0.213,0.282)	0.297(0.269,0.325)	0.234(0.199,0.274)		500	0.5	0.4
59	0.302(0.261,0.349)	0.368(0.321,0.416)	0.352(0.31,0.395)	0.347(0.303,0.392)	0.356(0.306,0.406)	0.319(0.277,0.364)	0.386(0.348,0.421)	0.333(0.292,0.377)		500	0.5	0.6
60	0.396(0.334,0.459)	0.517(0.443,0.598)	0.385(0.314,0.448)	0.426(0.361,0.498)	0.418(0.354,0.488)	0.452(0.377,0.53)	0.516(0.467,0.573)	0.405(0.34,0.474)		500	0.5	0.8
61	0.054(0.045,0.062)	0.055(0.046,0.064)	0.062(0.054,0.069)	0.053(0.045,0.062)	0.053(0.044,0.061)	0.053(0.045,0.062)	0.064(0.058,0.071)	0.062(0.054,0.07)		1000	0.1	0.2
62	0.057(0.049,0.065)	0.068(0.059,0.078)	0.076(0.067,0.087)	0.063(0.055,0.071)	0.061(0.052,0.07)	0.058(0.049,0.068)	0.069(0.062,0.077)	0.076(0.066,0.086)		1000	0.1	0.4
63	0.09(0.077,0.103)	0.088(0.075,0.102)	0.084(0.072,0.096)	0.085(0.072,0.099)	0.078(0.066,0.092)	0.083(0.069,0.097)	0.085(0.076,0.092)	0.08(0.069,0.092)		1000	0.1	0.6
64	0.125(0.108,0.141)	0.122(0.105,0.137)	0.106(0.092,0.121)	0.098(0.085,0.113)	0.095(0.082,0.11)	0.101(0.088,0.115)	0.113(0.098,0.127)	0.105(0.091,0.119)		1000	0.1	0.8
65	0.084(0.071,0.097)	0.088(0.074,0.101)	0.097(0.083,0.11)	0.08(0.068,0.092)	0.084(0.071,0.097)	0.084(0.07,0.096)	0.096(0.086,0.107)	0.099(0.086,0.112)		1000	0.2	0.2
66	0.099(0.084,0.116)	0.099(0.085,0.113)	0.102(0.086,0.119)	0.085(0.074,0.098)	0.089(0.075,0.104)	0.094(0.081,0.107)	0.125(0.115,0.136)	0.098(0.083,0.114)		1000	0.2	0.4
67	0.131(0.115,0.149)	0.132(0.114,0.15)	0.132(0.115,0.151)	0.128(0.111,0.145)	0.122(0.105,0.139)	0.122(0.106,0.139)	0.153(0.139,0.168)	0.128(0.111,0.146)		1000	0.2	0.6
68	0.228(0.202,0.256)	0.222(0.194,0.251)	0.168(0.147,0.188)	0.181(0.157,0.204)	0.181(0.157,0.204)	0.176(0.152,0.198)	0.185(0.165,0.207)	0.174(0.153,0.196)		1000	0.2	0.8
69	0.104(0.087,0.121)	0.121(0.101,0.142)	0.13(0.113,0.148)	0.116(0.099,0.133)	0.104(0.087,0.121)	0.116(0.099,0.134)	0.133(0.12,0.148)	0.126(0.108,0.144)		1000	0.3	0.2
70	0.142(0.123,0.162)	0.148(0.124,0.171)	0.147(0.124,0.171)	0.144(0.122,0.165)	0.148(0.127,0.172)	0.132(0.109,0.155)	0.184(0.166,0.203)	0.14(0.119,0.163)		1000	0.3	0.4
71	0.187(0.165,0.211)	0.184(0.161,0.211)	0.164(0.14,0.188)	0.173(0.151,0.2)	0.172(0.152,0.195)	0.177(0.151,0.203)	0.222(0.201,0.242)	0.169(0.145,0.194)		1000	0.3	0.6
72	0.241(0.209,0.274)	0.28(0.246,0.314)	0.217(0.188,0.244)	0.233(0.201,0.264)	0.231(0.203,0.259)	0.261(0.228,0.297)	0.285(0.261,0.31)	0.221(0.193,0.25)		1000	0.3	0.8
73	0.113(0.099,0.128)	0.123(0.106,0.142)	0.143(0.126,0.164)	0.116(0.102,0.131)	0.113(0.1,0.129)	0.124(0.111,0.14)	0.178(0.161,0.194)	0.135(0.119,0.154)		1000	0.4	0.2
74	0.157(0.131,0.181)	0.18(0.158,0.202)	0.174(0.151,0.196)	0.179(0.154,0.205)	0.183(0.159,0.209)	0.19(0.163,0.213)	0.252(0.232,0.271)	0.175(0.152,0.198)		1000	0.4	0.4
75	0.249(0.219,0.279)	0.259(0.226,0.292)	0.195(0.169,0.224)	0.252(0.224,0.282)	0.254(0.226,0.282)	0.247(0.216,0.276)	0.282(0.259,0.306)	0.194(0.166,0.223)		1000	0.4	0.6
76	0.294(0.256,0.331)	0.344(0.304,0.385)	0.286(0.251,0.326)	0.291(0.253,0.33)	0.305(0.266,0.343)	0.342(0.302,0.38)	0.352(0.322,0.383)	0.292(0.255,0.331)		1000	0.4	0.8
77	0.145(0.126,0.165)	0.156(0.135,0.177)	0.155(0.132,0.178)	0.149(0.13,0.168)	0.141(0.123,0.16)	0.148(0.128,0.169)	0.197(0.18,0.215)	0.155(0.133,0.177)		1000	0.5	0.2
78	0.187(0.162,0.212)	0.233(0.208,0.259)	0.227(0.202,0.253)	0.221(0.191,0.252)	0.217(0.189,0.247)	0.227(0.2,0.254)	0.266(0.243,0.293)	0.227(0.201,0.255)		1000	0.5	0.4
79	0.251(0.222,0.283)	0.32(0.284,0.359)	0.278(0.248,0.311)	0.299(0.266,0.329)	0.296(0.263,0.329)	0.31(0.275,0.347)	0.348(0.319,0.379)	0.283(0.25,0.311)		1000	0.5	0.6
80	0.355(0.31,0.404)	0.444(0.394,0.491)	0.362(0.315,0.412)	0.391(0.344,0.441)	0.42(0.37,0.472)	0.438(0.385,0.493)	0.467(0.429,0.504)	0.354(0.307,0.406)		1000	0.5	0.8
