# Supplementary material for: A simulation study on missing data imputation for dichotomous variables using statistical and machine learning methods
Source: Sci Rep. 2023 Jun 9;13:9432. doi: 10.1038/s41598-023-36509-2 (PMC10256703; doi:10.1038/s41598-023-36509-2)
Supplement: Supplementary file 1 — Supplementary Information 1. [file 41598_2023_36509_MOESM1_ESM.zip › univariate_mnar37_MAE_table.csv]

	mode	knn	rf	cart	svm	bpnn	mi	logreg		N	MR	r
1	0.123(0.108,0.137)	0.147(0.129,0.169)	0.153(0.134,0.172)	0.123(0.105,0.142)	0.128(0.114,0.142)	0.15(0.133,0.168)	0.168(0.153,0.183)	0.167(0.144,0.189)		120	0.1	0.2
2	0.137(0.12,0.156)	0.166(0.143,0.195)	0.18(0.156,0.206)	0.157(0.135,0.178)	0.155(0.136,0.175)	0.145(0.126,0.164)	0.177(0.16,0.197)	0.192(0.169,0.218)		120	0.1	0.4
3	0.165(0.143,0.186)	0.233(0.195,0.272)	0.207(0.179,0.238)	0.163(0.135,0.189)	0.168(0.141,0.194)	0.186(0.154,0.217)	0.222(0.196,0.254)	0.222(0.186,0.261)		120	0.1	0.6
4	0.234(0.196,0.275)	0.257(0.217,0.303)	0.236(0.198,0.273)	0.199(0.157,0.25)	0.218(0.176,0.268)	0.193(0.153,0.241)	0.261(0.228,0.299)	0.248(0.207,0.293)		120	0.1	0.8
5	0.152(0.129,0.177)	0.2(0.169,0.229)	0.243(0.212,0.273)	0.192(0.166,0.219)	0.156(0.132,0.182)	0.194(0.163,0.226)	0.219(0.2,0.242)	0.256(0.222,0.3)		120	0.2	0.2
6	0.168(0.142,0.198)	0.206(0.173,0.244)	0.254(0.215,0.29)	0.201(0.166,0.234)	0.183(0.156,0.213)	0.206(0.171,0.241)	0.262(0.236,0.286)	0.255(0.216,0.294)		120	0.2	0.4
7	0.243(0.212,0.278)	0.373(0.318,0.432)	0.35(0.294,0.406)	0.276(0.229,0.328)	0.281(0.238,0.325)	0.316(0.272,0.362)	0.287(0.259,0.316)	0.349(0.29,0.406)		120	0.2	0.6
8	0.374(0.321,0.433)	0.479(0.413,0.549)	0.398(0.331,0.475)	0.415(0.347,0.492)	0.426(0.348,0.512)	0.373(0.306,0.44)	0.455(0.407,0.51)	0.436(0.369,0.515)		120	0.2	0.8
9	0.199(0.169,0.227)	0.26(0.216,0.304)	0.334(0.29,0.381)	0.267(0.23,0.304)	0.224(0.193,0.259)	0.271(0.226,0.316)	0.313(0.276,0.358)	0.303(0.264,0.345)		120	0.3	0.2
10	0.211(0.177,0.247)	0.336(0.289,0.386)	0.303(0.265,0.346)	0.267(0.23,0.308)	0.282(0.241,0.321)	0.293(0.255,0.334)	0.332(0.3,0.372)	0.327(0.284,0.371)		120	0.3	0.4
11	0.319(0.271,0.37)	0.374(0.321,0.436)	0.381(0.328,0.438)	0.4(0.345,0.46)	0.393(0.336,0.457)	0.362(0.306,0.425)	0.38(0.343,0.42)	0.395(0.339,0.456)		120	0.3	0.6
12	0.444(0.382,0.513)	0.602(0.509,0.719)	0.534(0.453,0.622)	0.477(0.404,0.553)	0.494(0.42,0.583)	0.512(0.432,0.609)	0.644(0.436,1.031)	0.505(0.429,0.597)		120	0.3	0.8
13	0.22(0.188,0.258)	0.274(0.231,0.32)	0.314(0.263,0.365)	0.287(0.246,0.333)	0.254(0.214,0.296)	0.302(0.261,0.348)	0.348(0.314,0.384)	0.314(0.267,0.365)		120	0.4	0.2
14	0.3(0.258,0.345)	0.376(0.324,0.435)	0.403(0.346,0.462)	0.394(0.331,0.459)	0.376(0.328,0.427)	0.339(0.289,0.393)	0.378(0.342,0.416)	0.389(0.331,0.443)		120	0.4	0.4
15	0.364(0.31,0.42)	0.497(0.424,0.577)	0.421(0.357,0.484)	0.417(0.359,0.473)	0.415(0.349,0.478)	0.466(0.398,0.533)	0.482(0.439,0.526)	0.416(0.349,0.484)		120	0.4	0.6
16	0.536(0.456,0.63)	0.755(0.657,0.874)	0.676(0.572,0.782)	0.853(0.619,1.226)	0.655(0.565,0.753)	0.558(0.467,0.661)	0.679(0.597,0.763)	0.645(0.56,0.731)		120	0.4	0.8
17	0.303(0.267,0.34)	0.376(0.316,0.439)	0.413(0.36,0.468)	0.385(0.332,0.445)	0.336(0.283,0.39)	0.352(0.297,0.405)	0.412(0.373,0.451)	0.416(0.354,0.483)		120	0.5	0.2
18	0.272(0.226,0.324)	0.413(0.343,0.485)	0.416(0.356,0.479)	0.401(0.345,0.457)	0.419(0.358,0.477)	0.439(0.37,0.506)	0.451(0.406,0.503)	0.455(0.385,0.533)		120	0.5	0.4
19	0.385(0.328,0.446)	0.52(0.444,0.608)	0.548(0.466,0.639)	0.538(0.46,0.625)	0.501(0.424,0.588)	0.471(0.397,0.547)	0.588(0.53,0.649)	0.508(0.435,0.599)		120	0.5	0.6
20	0.627(0.546,0.714)	0.705(0.599,0.832)	0.71(0.6,0.838)	0.758(0.639,0.889)	0.766(0.632,0.931)	0.759(0.626,0.912)	0.797(0.692,0.93)	0.756(0.616,0.917)		120	0.5	0.8
21	0.091(0.08,0.103)	0.105(0.089,0.122)	0.131(0.115,0.148)	0.113(0.098,0.131)	0.096(0.084,0.109)	0.103(0.089,0.116)	0.114(0.106,0.123)	0.134(0.116,0.153)		200	0.1	0.2
22	0.102(0.088,0.115)	0.123(0.106,0.142)	0.14(0.121,0.16)	0.124(0.108,0.14)	0.123(0.108,0.14)	0.125(0.107,0.143)	0.129(0.116,0.143)	0.137(0.117,0.157)		200	0.1	0.4
23	0.117(0.102,0.131)	0.172(0.145,0.198)	0.154(0.132,0.175)	0.124(0.103,0.145)	0.121(0.1,0.141)	0.127(0.107,0.147)	0.153(0.137,0.168)	0.142(0.122,0.164)		200	0.1	0.6
24	0.179(0.155,0.205)	0.268(0.231,0.31)	0.191(0.159,0.224)	0.188(0.16,0.221)	0.177(0.146,0.215)	0.19(0.16,0.224)	0.193(0.17,0.216)	0.195(0.164,0.229)		200	0.1	0.8
25	0.125(0.107,0.143)	0.161(0.139,0.183)	0.158(0.132,0.186)	0.147(0.127,0.169)	0.123(0.105,0.143)	0.136(0.12,0.153)	0.207(0.19,0.225)	0.173(0.148,0.2)		200	0.2	0.2
26	0.146(0.129,0.166)	0.195(0.161,0.228)	0.211(0.181,0.243)	0.179(0.153,0.205)	0.164(0.138,0.191)	0.163(0.138,0.19)	0.19(0.172,0.208)	0.198(0.168,0.229)		200	0.2	0.4
27	0.189(0.162,0.222)	0.263(0.223,0.302)	0.248(0.207,0.289)	0.229(0.195,0.262)	0.219(0.185,0.255)	0.24(0.206,0.273)	0.256(0.231,0.282)	0.238(0.202,0.274)		200	0.2	0.6
28	0.28(0.244,0.316)	0.416(0.355,0.482)	0.369(0.322,0.416)	0.255(0.212,0.298)	0.319(0.27,0.37)	0.342(0.296,0.388)	0.325(0.296,0.357)	0.35(0.306,0.396)		200	0.2	0.8
29	0.168(0.146,0.192)	0.221(0.195,0.249)	0.205(0.179,0.234)	0.171(0.146,0.194)	0.17(0.144,0.194)	0.192(0.162,0.22)	0.224(0.199,0.25)	0.213(0.181,0.245)		200	0.3	0.2
30	0.165(0.14,0.192)	0.248(0.211,0.286)	0.25(0.215,0.291)	0.2(0.169,0.232)	0.197(0.169,0.232)	0.227(0.193,0.266)	0.284(0.258,0.313)	0.256(0.219,0.296)		200	0.3	0.4
31	0.204(0.174,0.233)	0.297(0.252,0.344)	0.286(0.25,0.323)	0.228(0.194,0.264)	0.25(0.209,0.293)	0.243(0.201,0.28)	0.314(0.281,0.351)	0.277(0.237,0.313)		200	0.3	0.6
32	0.339(0.296,0.385)	0.531(0.455,0.624)	0.363(0.312,0.419)	0.361(0.319,0.406)	0.361(0.316,0.408)	0.35(0.294,0.408)	0.347(0.311,0.384)	0.35(0.298,0.406)		200	0.3	0.8
33	0.191(0.166,0.218)	0.212(0.182,0.244)	0.25(0.22,0.281)	0.218(0.188,0.249)	0.204(0.176,0.232)	0.219(0.188,0.25)	0.265(0.24,0.292)	0.263(0.233,0.295)		200	0.4	0.2
34	0.205(0.178,0.233)	0.31(0.261,0.357)	0.292(0.248,0.338)	0.266(0.22,0.312)	0.27(0.233,0.31)	0.298(0.257,0.343)	0.307(0.277,0.337)	0.288(0.244,0.335)		200	0.4	0.4
35	0.244(0.205,0.285)	0.396(0.343,0.454)	0.334(0.286,0.391)	0.296(0.252,0.34)	0.3(0.257,0.347)	0.308(0.265,0.355)	0.353(0.311,0.394)	0.366(0.315,0.421)		200	0.4	0.6
36	0.399(0.346,0.454)	0.593(0.51,0.676)	0.49(0.412,0.577)	0.497(0.42,0.58)	0.446(0.381,0.521)	0.5(0.425,0.57)	0.501(0.452,0.553)	0.502(0.425,0.586)		200	0.4	0.8
37	0.217(0.188,0.248)	0.301(0.258,0.348)	0.338(0.297,0.379)	0.296(0.256,0.345)	0.297(0.254,0.341)	0.306(0.264,0.35)	0.324(0.294,0.355)	0.322(0.277,0.369)		200	0.5	0.2
38	0.223(0.189,0.262)	0.317(0.269,0.367)	0.305(0.261,0.352)	0.301(0.258,0.347)	0.29(0.248,0.332)	0.262(0.224,0.306)	0.34(0.309,0.374)	0.288(0.246,0.336)		200	0.5	0.4
39	0.291(0.253,0.331)	0.478(0.419,0.547)	0.42(0.366,0.474)	0.426(0.372,0.482)	0.395(0.34,0.452)	0.334(0.289,0.381)	0.435(0.392,0.48)	0.436(0.382,0.49)		200	0.5	0.6
40	0.484(0.416,0.554)	0.721(0.618,0.831)	0.508(0.432,0.595)	0.485(0.413,0.566)	0.503(0.424,0.594)	0.51(0.431,0.59)	0.544(0.49,0.61)	0.525(0.447,0.608)		200	0.5	0.8
41	0.05(0.043,0.058)	0.064(0.054,0.075)	0.081(0.071,0.092)	0.055(0.047,0.063)	0.05(0.043,0.057)	0.058(0.05,0.066)	0.068(0.064,0.073)	0.078(0.068,0.088)		500	0.1	0.2
42	0.058(0.051,0.066)	0.101(0.089,0.116)	0.086(0.074,0.097)	0.075(0.064,0.086)	0.072(0.061,0.082)	0.081(0.069,0.094)	0.08(0.072,0.087)	0.085(0.074,0.097)		500	0.1	0.4
43	0.074(0.064,0.084)	0.128(0.112,0.147)	0.09(0.075,0.104)	0.075(0.063,0.086)	0.072(0.06,0.084)	0.078(0.066,0.089)	0.11(0.099,0.122)	0.094(0.08,0.111)		500	0.1	0.6
44	0.118(0.102,0.134)	0.204(0.175,0.237)	0.13(0.111,0.148)	0.121(0.103,0.14)	0.117(0.098,0.137)	0.117(0.098,0.136)	0.133(0.118,0.15)	0.126(0.11,0.142)		500	0.1	0.8
45	0.064(0.055,0.074)	0.11(0.097,0.124)	0.122(0.104,0.141)	0.084(0.072,0.095)	0.07(0.06,0.08)	0.071(0.061,0.082)	0.116(0.105,0.128)	0.121(0.105,0.139)		500	0.2	0.2
46	0.086(0.075,0.099)	0.131(0.111,0.152)	0.13(0.113,0.149)	0.112(0.097,0.128)	0.108(0.093,0.124)	0.111(0.096,0.126)	0.139(0.125,0.153)	0.139(0.12,0.16)		500	0.2	0.4
47	0.111(0.097,0.126)	0.192(0.164,0.22)	0.148(0.126,0.172)	0.138(0.119,0.159)	0.136(0.119,0.156)	0.132(0.113,0.153)	0.169(0.153,0.186)	0.153(0.129,0.176)		500	0.2	0.6
48	0.185(0.159,0.209)	0.357(0.314,0.403)	0.188(0.161,0.219)	0.166(0.14,0.194)	0.17(0.142,0.196)	0.163(0.14,0.19)	0.21(0.189,0.234)	0.191(0.162,0.225)		500	0.2	0.8
49	0.091(0.079,0.105)	0.119(0.103,0.136)	0.133(0.115,0.152)	0.1(0.084,0.115)	0.098(0.085,0.112)	0.103(0.088,0.118)	0.158(0.144,0.172)	0.136(0.116,0.155)		500	0.3	0.2
50	0.109(0.095,0.126)	0.175(0.152,0.199)	0.158(0.134,0.183)	0.145(0.124,0.166)	0.132(0.113,0.153)	0.148(0.126,0.171)	0.186(0.169,0.204)	0.161(0.136,0.184)		500	0.3	0.4
51	0.162(0.14,0.182)	0.216(0.183,0.25)	0.199(0.17,0.228)	0.173(0.148,0.198)	0.155(0.131,0.18)	0.175(0.149,0.201)	0.235(0.213,0.258)	0.197(0.171,0.225)		500	0.3	0.6
52	0.252(0.223,0.281)	0.41(0.355,0.468)	0.254(0.22,0.291)	0.237(0.208,0.271)	0.252(0.216,0.288)	0.255(0.22,0.293)	0.289(0.259,0.321)	0.245(0.213,0.285)		500	0.3	0.8
53	0.1(0.085,0.117)	0.174(0.147,0.203)	0.179(0.156,0.205)	0.143(0.124,0.164)	0.124(0.105,0.146)	0.146(0.127,0.165)	0.188(0.17,0.208)	0.182(0.157,0.204)		500	0.4	0.2
54	0.134(0.116,0.152)	0.213(0.185,0.246)	0.172(0.146,0.199)	0.161(0.139,0.185)	0.177(0.153,0.202)	0.17(0.149,0.194)	0.231(0.21,0.251)	0.179(0.155,0.201)		500	0.4	0.4
55	0.175(0.151,0.2)	0.282(0.24,0.326)	0.239(0.203,0.274)	0.206(0.173,0.244)	0.217(0.182,0.253)	0.221(0.187,0.258)	0.271(0.245,0.298)	0.235(0.197,0.272)		500	0.4	0.6
56	0.25(0.216,0.289)	0.468(0.414,0.526)	0.344(0.296,0.392)	0.286(0.243,0.326)	0.293(0.254,0.334)	0.32(0.279,0.361)	0.358(0.322,0.399)	0.319(0.272,0.362)		500	0.4	0.8
57	0.133(0.115,0.154)	0.188(0.161,0.218)	0.189(0.164,0.218)	0.17(0.142,0.199)	0.162(0.14,0.185)	0.192(0.164,0.219)	0.22(0.199,0.241)	0.203(0.176,0.234)		500	0.5	0.2
58	0.159(0.137,0.18)	0.275(0.236,0.314)	0.237(0.201,0.273)	0.236(0.202,0.269)	0.209(0.178,0.239)	0.237(0.2,0.269)	0.27(0.245,0.301)	0.245(0.203,0.281)		500	0.5	0.4
59	0.212(0.182,0.246)	0.336(0.289,0.388)	0.267(0.229,0.306)	0.264(0.227,0.301)	0.279(0.236,0.317)	0.279(0.238,0.323)	0.374(0.348,0.403)	0.279(0.242,0.316)		500	0.5	0.6
60	0.287(0.249,0.328)	0.652(0.581,0.727)	0.374(0.322,0.431)	0.367(0.316,0.419)	0.38(0.326,0.437)	0.361(0.307,0.417)	0.403(0.36,0.445)	0.367(0.316,0.419)		500	0.5	0.8
61	0.044(0.039,0.05)	0.058(0.05,0.066)	0.061(0.052,0.07)	0.044(0.038,0.05)	0.044(0.038,0.051)	0.041(0.035,0.047)	0.057(0.052,0.063)	0.063(0.054,0.073)		1000	0.1	0.2
62	0.041(0.035,0.047)	0.062(0.052,0.073)	0.059(0.051,0.068)	0.046(0.039,0.052)	0.046(0.039,0.053)	0.051(0.045,0.058)	0.068(0.061,0.074)	0.06(0.051,0.069)		1000	0.1	0.4
63	0.056(0.048,0.064)	0.108(0.093,0.121)	0.076(0.066,0.086)	0.06(0.051,0.069)	0.06(0.052,0.069)	0.063(0.055,0.072)	0.079(0.07,0.088)	0.075(0.065,0.087)		1000	0.1	0.6
64	0.094(0.082,0.107)	0.189(0.168,0.211)	0.107(0.093,0.121)	0.098(0.084,0.113)	0.096(0.083,0.111)	0.1(0.086,0.113)	0.093(0.084,0.103)	0.107(0.094,0.12)		1000	0.1	0.8
65	0.048(0.041,0.056)	0.085(0.073,0.096)	0.088(0.075,0.1)	0.054(0.046,0.063)	0.052(0.044,0.06)	0.057(0.048,0.064)	0.094(0.084,0.104)	0.092(0.079,0.105)		1000	0.2	0.2
66	0.067(0.057,0.078)	0.097(0.082,0.112)	0.088(0.075,0.1)	0.072(0.061,0.084)	0.076(0.065,0.088)	0.074(0.064,0.084)	0.111(0.102,0.121)	0.091(0.078,0.103)		1000	0.2	0.4
67	0.1(0.088,0.114)	0.172(0.148,0.197)	0.13(0.112,0.148)	0.112(0.097,0.127)	0.109(0.095,0.124)	0.116(0.1,0.132)	0.137(0.123,0.15)	0.124(0.108,0.141)		1000	0.2	0.6
68	0.152(0.129,0.174)	0.306(0.272,0.342)	0.145(0.125,0.168)	0.127(0.107,0.148)	0.136(0.114,0.158)	0.137(0.117,0.157)	0.163(0.149,0.177)	0.137(0.116,0.161)		1000	0.2	0.8
69	0.059(0.049,0.069)	0.111(0.093,0.127)	0.12(0.103,0.136)	0.081(0.07,0.092)	0.073(0.064,0.083)	0.081(0.07,0.094)	0.121(0.11,0.134)	0.116(0.101,0.131)		1000	0.3	0.2
70	0.081(0.069,0.093)	0.143(0.123,0.166)	0.128(0.109,0.148)	0.116(0.099,0.134)	0.102(0.087,0.119)	0.113(0.096,0.131)	0.174(0.157,0.19)	0.128(0.108,0.15)		1000	0.3	0.4
71	0.12(0.103,0.137)	0.253(0.224,0.281)	0.166(0.143,0.19)	0.159(0.137,0.183)	0.151(0.131,0.172)	0.155(0.134,0.177)	0.198(0.181,0.217)	0.175(0.152,0.2)		1000	0.3	0.6
72	0.19(0.164,0.217)	0.389(0.338,0.439)	0.179(0.152,0.206)	0.177(0.15,0.203)	0.18(0.156,0.206)	0.187(0.16,0.213)	0.26(0.24,0.282)	0.186(0.162,0.211)		1000	0.3	0.8
73	0.078(0.067,0.089)	0.13(0.114,0.147)	0.132(0.113,0.151)	0.101(0.088,0.116)	0.087(0.074,0.101)	0.103(0.086,0.119)	0.156(0.143,0.172)	0.132(0.114,0.15)		1000	0.4	0.2
74	0.113(0.096,0.13)	0.163(0.138,0.191)	0.142(0.12,0.167)	0.136(0.116,0.156)	0.14(0.121,0.16)	0.134(0.115,0.153)	0.212(0.193,0.232)	0.147(0.128,0.169)		1000	0.4	0.4
75	0.16(0.139,0.181)	0.255(0.219,0.291)	0.184(0.16,0.21)	0.182(0.157,0.205)	0.192(0.169,0.215)	0.204(0.179,0.228)	0.278(0.256,0.3)	0.199(0.173,0.226)		1000	0.4	0.6
76	0.23(0.198,0.26)	0.505(0.458,0.554)	0.244(0.215,0.273)	0.238(0.208,0.269)	0.24(0.207,0.273)	0.249(0.22,0.281)	0.31(0.284,0.335)	0.245(0.214,0.277)		1000	0.4	0.8
77	0.091(0.078,0.104)	0.169(0.148,0.193)	0.149(0.129,0.173)	0.127(0.108,0.149)	0.124(0.107,0.141)	0.131(0.114,0.15)	0.198(0.179,0.219)	0.153(0.133,0.173)		1000	0.5	0.2
78	0.125(0.108,0.14)	0.245(0.214,0.275)	0.221(0.192,0.248)	0.198(0.17,0.223)	0.192(0.165,0.217)	0.199(0.172,0.226)	0.254(0.235,0.274)	0.215(0.19,0.24)		1000	0.5	0.4
79	0.165(0.144,0.188)	0.327(0.291,0.364)	0.22(0.189,0.257)	0.207(0.18,0.238)	0.218(0.188,0.249)	0.22(0.187,0.255)	0.316(0.287,0.343)	0.223(0.189,0.26)		1000	0.5	0.6
80	0.292(0.261,0.326)	0.603(0.536,0.668)	0.312(0.272,0.356)	0.3(0.259,0.342)	0.285(0.247,0.324)	0.329(0.287,0.37)	0.372(0.339,0.406)	0.311(0.271,0.355)		1000	0.5	0.8
