# Supplementary material for: A simulation study on missing data imputation for dichotomous variables using statistical and machine learning methods
Source: Sci Rep. 2023 Jun 9;13:9432. doi: 10.1038/s41598-023-36509-2 (PMC10256703; doi:10.1038/s41598-023-36509-2)
Supplement: Supplementary file 1 — Supplementary Information 1. [file 41598_2023_36509_MOESM1_ESM.zip › univariate_mnar55_MAE_table.csv]

	mode	knn	rf	cart	svm	bpnn	mi	logreg		N	MR	r
1	0.173(0.148,0.2)	0.144(0.122,0.166)	0.146(0.126,0.168)	0.152(0.13,0.175)	0.153(0.131,0.176)	0.137(0.116,0.159)	0.154(0.141,0.168)	0.153(0.131,0.176)		120	0.1	0.2
2	0.216(0.186,0.247)	0.15(0.127,0.174)	0.141(0.12,0.165)	0.151(0.127,0.178)	0.137(0.115,0.163)	0.14(0.116,0.166)	0.183(0.165,0.203)	0.134(0.112,0.158)		120	0.1	0.4
3	0.27(0.238,0.307)	0.219(0.189,0.25)	0.177(0.149,0.206)	0.174(0.148,0.202)	0.196(0.165,0.226)	0.18(0.152,0.208)	0.21(0.186,0.236)	0.186(0.158,0.216)		120	0.1	0.6
4	0.37(0.319,0.418)	0.302(0.253,0.352)	0.237(0.198,0.279)	0.235(0.197,0.271)	0.239(0.196,0.281)	0.222(0.182,0.262)	0.266(0.233,0.301)	0.214(0.177,0.25)		120	0.1	0.8
5	0.234(0.205,0.268)	0.204(0.171,0.237)	0.207(0.176,0.242)	0.206(0.176,0.235)	0.204(0.177,0.233)	0.202(0.175,0.231)	0.218(0.198,0.241)	0.191(0.161,0.22)		120	0.2	0.2
6	0.263(0.222,0.31)	0.21(0.179,0.242)	0.213(0.186,0.244)	0.226(0.194,0.267)	0.214(0.186,0.245)	0.211(0.182,0.242)	0.228(0.206,0.251)	0.215(0.187,0.249)		120	0.2	0.4
7	0.346(0.293,0.397)	0.314(0.27,0.364)	0.307(0.257,0.362)	0.277(0.236,0.325)	0.298(0.251,0.352)	0.281(0.232,0.333)	0.298(0.269,0.328)	0.305(0.257,0.355)		120	0.2	0.6
8	0.479(0.406,0.557)	0.399(0.344,0.46)	0.368(0.313,0.429)	0.385(0.327,0.454)	0.356(0.298,0.417)	0.386(0.323,0.456)	0.423(0.377,0.477)	0.394(0.328,0.467)		120	0.2	0.8
9	0.283(0.241,0.328)	0.284(0.243,0.323)	0.232(0.196,0.269)	0.248(0.209,0.288)	0.259(0.218,0.301)	0.259(0.221,0.297)	0.281(0.25,0.313)	0.244(0.208,0.28)		120	0.3	0.2
10	0.371(0.324,0.418)	0.341(0.296,0.384)	0.316(0.274,0.359)	0.36(0.309,0.411)	0.358(0.31,0.409)	0.303(0.253,0.35)	0.315(0.288,0.345)	0.326(0.281,0.374)		120	0.3	0.4
11	0.496(0.422,0.576)	0.401(0.337,0.468)	0.403(0.342,0.46)	0.382(0.325,0.44)	0.388(0.328,0.45)	0.421(0.358,0.489)	0.371(0.334,0.408)	0.357(0.307,0.412)		120	0.3	0.6
12	0.537(0.459,0.624)	0.516(0.445,0.598)	0.474(0.408,0.547)	0.446(0.381,0.509)	0.421(0.361,0.486)	0.407(0.347,0.476)	0.589(0.519,0.66)	0.469(0.402,0.539)		120	0.3	0.8
13	0.411(0.348,0.477)	0.388(0.331,0.451)	0.345(0.3,0.393)	0.379(0.324,0.435)	0.386(0.33,0.444)	0.375(0.319,0.433)	0.313(0.286,0.342)	0.309(0.259,0.356)		120	0.4	0.2
14	0.473(0.418,0.532)	0.379(0.324,0.44)	0.367(0.313,0.426)	0.359(0.312,0.408)	0.37(0.317,0.425)	0.337(0.29,0.387)	0.363(0.332,0.397)	0.334(0.291,0.384)		120	0.4	0.4
15	0.511(0.436,0.588)	0.454(0.396,0.515)	0.414(0.355,0.476)	0.422(0.356,0.491)	0.46(0.389,0.532)	0.402(0.345,0.461)	0.516(0.472,0.568)	0.445(0.382,0.51)		120	0.4	0.6
16	0.815(0.711,0.925)	0.692(0.594,0.8)	0.655(0.563,0.75)	0.605(0.516,0.707)	0.579(0.489,0.666)	0.589(0.497,0.686)	0.688(0.62,0.766)	0.602(0.52,0.698)		120	0.4	0.8
17	0.429(0.374,0.489)	0.38(0.315,0.452)	0.307(0.257,0.361)	0.371(0.311,0.437)	0.437(0.383,0.496)	0.362(0.306,0.427)	0.391(0.352,0.432)	0.308(0.261,0.358)		120	0.5	0.2
18	0.502(0.427,0.575)	0.437(0.371,0.503)	0.424(0.366,0.488)	0.442(0.381,0.505)	0.472(0.406,0.537)	0.431(0.373,0.489)	0.407(0.371,0.443)	0.378(0.331,0.427)		120	0.5	0.4
19	0.702(0.593,0.803)	0.558(0.476,0.647)	0.462(0.387,0.545)	0.557(0.468,0.646)	0.539(0.454,0.629)	0.487(0.4,0.586)	0.607(0.535,0.679)	0.476(0.39,0.569)		120	0.5	0.6
20	0.928(0.787,1.067)	0.847(0.718,0.986)	0.765(0.641,0.888)	0.814(0.682,0.949)	0.809(0.678,0.937)	0.676(0.568,0.792)	0.765(0.681,0.851)	0.784(0.661,0.916)		120	0.5	0.8
21	0.13(0.11,0.151)	0.106(0.088,0.123)	0.109(0.093,0.126)	0.105(0.09,0.123)	0.106(0.09,0.125)	0.097(0.08,0.115)	0.108(0.097,0.121)	0.098(0.081,0.116)		200	0.1	0.2
22	0.161(0.138,0.186)	0.135(0.118,0.153)	0.12(0.105,0.137)	0.125(0.108,0.143)	0.124(0.107,0.144)	0.113(0.099,0.13)	0.125(0.113,0.14)	0.122(0.105,0.14)		200	0.1	0.4
23	0.222(0.191,0.254)	0.176(0.153,0.2)	0.148(0.128,0.17)	0.145(0.123,0.169)	0.149(0.127,0.173)	0.149(0.128,0.169)	0.144(0.13,0.158)	0.15(0.13,0.174)		200	0.1	0.6
24	0.286(0.251,0.32)	0.218(0.184,0.253)	0.19(0.161,0.223)	0.195(0.164,0.226)	0.182(0.153,0.213)	0.181(0.151,0.214)	0.197(0.176,0.22)	0.19(0.159,0.224)		200	0.1	0.8
25	0.208(0.179,0.237)	0.189(0.162,0.216)	0.188(0.161,0.217)	0.191(0.166,0.218)	0.18(0.154,0.205)	0.166(0.142,0.188)	0.162(0.149,0.176)	0.174(0.15,0.199)		200	0.2	0.2
26	0.207(0.179,0.234)	0.18(0.15,0.209)	0.18(0.153,0.21)	0.175(0.151,0.201)	0.171(0.143,0.2)	0.19(0.163,0.217)	0.188(0.173,0.206)	0.176(0.15,0.201)		200	0.2	0.4
27	0.266(0.227,0.306)	0.221(0.188,0.254)	0.206(0.177,0.235)	0.203(0.175,0.231)	0.195(0.171,0.221)	0.197(0.169,0.224)	0.243(0.219,0.267)	0.186(0.159,0.212)		200	0.2	0.6
28	0.366(0.315,0.426)	0.345(0.295,0.395)	0.288(0.243,0.333)	0.29(0.248,0.331)	0.269(0.23,0.311)	0.294(0.249,0.338)	0.29(0.259,0.322)	0.283(0.236,0.331)		200	0.2	0.8
29	0.195(0.165,0.223)	0.176(0.151,0.204)	0.175(0.151,0.2)	0.179(0.156,0.205)	0.191(0.161,0.218)	0.179(0.154,0.203)	0.227(0.205,0.253)	0.154(0.132,0.178)		200	0.3	0.2
30	0.294(0.251,0.336)	0.244(0.207,0.287)	0.227(0.193,0.26)	0.23(0.196,0.264)	0.245(0.21,0.281)	0.226(0.196,0.257)	0.252(0.229,0.276)	0.226(0.194,0.259)		200	0.3	0.4
31	0.32(0.277,0.362)	0.283(0.239,0.326)	0.283(0.244,0.321)	0.282(0.241,0.323)	0.277(0.238,0.315)	0.27(0.233,0.307)	0.293(0.269,0.32)	0.283(0.242,0.322)		200	0.3	0.6
32	0.526(0.457,0.595)	0.44(0.38,0.499)	0.319(0.271,0.367)	0.336(0.278,0.388)	0.355(0.299,0.412)	0.368(0.317,0.422)	0.387(0.35,0.424)	0.355(0.298,0.41)		200	0.3	0.8
33	0.262(0.223,0.299)	0.265(0.23,0.302)	0.235(0.204,0.268)	0.27(0.238,0.304)	0.254(0.219,0.29)	0.254(0.223,0.288)	0.249(0.227,0.272)	0.237(0.203,0.278)		200	0.4	0.2
34	0.33(0.286,0.374)	0.314(0.274,0.355)	0.306(0.26,0.357)	0.297(0.255,0.345)	0.296(0.257,0.336)	0.292(0.25,0.338)	0.291(0.26,0.323)	0.289(0.245,0.337)		200	0.4	0.4
35	0.423(0.359,0.494)	0.377(0.317,0.436)	0.331(0.28,0.387)	0.387(0.327,0.445)	0.372(0.309,0.435)	0.331(0.278,0.386)	0.365(0.328,0.403)	0.333(0.285,0.377)		200	0.4	0.6
36	0.649(0.572,0.736)	0.525(0.457,0.597)	0.517(0.443,0.598)	0.513(0.45,0.582)	0.502(0.431,0.575)	0.49(0.42,0.569)	0.515(0.457,0.577)	0.492(0.417,0.578)		200	0.4	0.8
37	0.334(0.289,0.379)	0.332(0.286,0.374)	0.288(0.248,0.331)	0.307(0.263,0.354)	0.328(0.287,0.37)	0.331(0.284,0.377)	0.336(0.305,0.367)	0.28(0.245,0.316)		200	0.5	0.2
38	0.388(0.337,0.444)	0.432(0.374,0.49)	0.395(0.338,0.456)	0.396(0.339,0.457)	0.442(0.385,0.496)	0.382(0.321,0.441)	0.376(0.337,0.418)	0.346(0.297,0.401)		200	0.5	0.4
39	0.488(0.417,0.565)	0.422(0.36,0.487)	0.396(0.347,0.449)	0.412(0.349,0.482)	0.429(0.369,0.496)	0.376(0.324,0.429)	0.489(0.441,0.539)	0.422(0.368,0.479)		200	0.5	0.6
40	0.723(0.62,0.837)	0.631(0.53,0.732)	0.575(0.478,0.68)	0.611(0.519,0.711)	0.567(0.49,0.647)	0.548(0.453,0.653)	0.528(0.48,0.58)	0.582(0.485,0.675)		200	0.5	0.8
41	0.081(0.068,0.095)	0.07(0.06,0.082)	0.072(0.062,0.081)	0.072(0.063,0.083)	0.072(0.063,0.082)	0.07(0.06,0.079)	0.072(0.065,0.08)	0.073(0.063,0.083)		500	0.1	0.2
42	0.097(0.082,0.114)	0.088(0.074,0.101)	0.078(0.065,0.089)	0.087(0.072,0.101)	0.084(0.072,0.096)	0.076(0.064,0.087)	0.081(0.074,0.089)	0.074(0.063,0.086)		500	0.1	0.4
43	0.135(0.116,0.154)	0.116(0.101,0.131)	0.091(0.079,0.105)	0.088(0.077,0.102)	0.088(0.076,0.1)	0.089(0.077,0.103)	0.106(0.096,0.118)	0.092(0.08,0.106)		500	0.1	0.6
44	0.208(0.184,0.235)	0.157(0.135,0.179)	0.114(0.098,0.132)	0.106(0.091,0.124)	0.115(0.099,0.134)	0.116(0.1,0.135)	0.122(0.109,0.137)	0.109(0.093,0.129)		500	0.1	0.8
45	0.151(0.133,0.171)	0.14(0.12,0.161)	0.109(0.093,0.128)	0.128(0.112,0.148)	0.135(0.117,0.154)	0.123(0.106,0.14)	0.109(0.098,0.12)	0.118(0.102,0.136)		500	0.2	0.2
46	0.164(0.143,0.186)	0.126(0.11,0.141)	0.108(0.094,0.123)	0.11(0.096,0.123)	0.124(0.108,0.14)	0.113(0.099,0.126)	0.13(0.115,0.145)	0.103(0.088,0.12)		500	0.2	0.4
47	0.231(0.204,0.257)	0.159(0.138,0.181)	0.147(0.128,0.167)	0.135(0.115,0.154)	0.126(0.105,0.145)	0.132(0.111,0.151)	0.168(0.152,0.185)	0.137(0.115,0.159)		500	0.2	0.6
48	0.338(0.296,0.381)	0.254(0.216,0.294)	0.198(0.17,0.23)	0.194(0.164,0.228)	0.208(0.178,0.245)	0.205(0.176,0.237)	0.214(0.191,0.236)	0.197(0.168,0.228)		500	0.2	0.8
49	0.148(0.126,0.171)	0.143(0.125,0.161)	0.139(0.121,0.156)	0.134(0.116,0.15)	0.126(0.11,0.143)	0.128(0.111,0.146)	0.155(0.14,0.172)	0.126(0.109,0.145)		500	0.3	0.2
50	0.208(0.183,0.233)	0.18(0.157,0.207)	0.155(0.134,0.176)	0.163(0.141,0.186)	0.16(0.138,0.18)	0.149(0.125,0.172)	0.183(0.166,0.201)	0.15(0.131,0.172)		500	0.3	0.4
51	0.246(0.208,0.285)	0.213(0.185,0.245)	0.164(0.143,0.186)	0.172(0.148,0.196)	0.181(0.157,0.205)	0.185(0.163,0.208)	0.229(0.207,0.252)	0.169(0.147,0.194)		500	0.3	0.6
52	0.392(0.346,0.44)	0.302(0.255,0.345)	0.205(0.171,0.242)	0.221(0.185,0.259)	0.235(0.195,0.275)	0.243(0.206,0.282)	0.31(0.276,0.344)	0.218(0.184,0.252)		500	0.3	0.8
53	0.193(0.166,0.223)	0.188(0.16,0.219)	0.151(0.124,0.18)	0.175(0.147,0.204)	0.172(0.143,0.203)	0.165(0.139,0.191)	0.17(0.152,0.188)	0.144(0.117,0.171)		500	0.4	0.2
54	0.264(0.228,0.302)	0.248(0.215,0.282)	0.215(0.19,0.242)	0.245(0.213,0.279)	0.231(0.2,0.264)	0.221(0.192,0.253)	0.209(0.186,0.232)	0.191(0.165,0.218)		500	0.4	0.4
55	0.311(0.272,0.356)	0.251(0.218,0.283)	0.241(0.207,0.277)	0.236(0.203,0.268)	0.238(0.206,0.273)	0.257(0.22,0.293)	0.309(0.279,0.341)	0.249(0.216,0.284)		500	0.4	0.6
56	0.453(0.399,0.505)	0.374(0.316,0.433)	0.3(0.258,0.342)	0.269(0.232,0.308)	0.298(0.253,0.342)	0.311(0.265,0.357)	0.377(0.339,0.416)	0.321(0.276,0.366)		500	0.4	0.8
57	0.214(0.181,0.247)	0.21(0.177,0.244)	0.192(0.166,0.22)	0.205(0.172,0.236)	0.21(0.177,0.244)	0.2(0.17,0.232)	0.209(0.188,0.231)	0.165(0.139,0.193)		500	0.5	0.2
58	0.317(0.278,0.36)	0.264(0.232,0.299)	0.232(0.199,0.271)	0.236(0.202,0.271)	0.266(0.23,0.305)	0.251(0.216,0.288)	0.268(0.242,0.296)	0.222(0.191,0.254)		500	0.5	0.4
59	0.37(0.321,0.416)	0.337(0.294,0.381)	0.261(0.227,0.299)	0.303(0.268,0.341)	0.32(0.278,0.362)	0.3(0.257,0.341)	0.361(0.331,0.395)	0.245(0.21,0.286)		500	0.5	0.6
60	0.538(0.469,0.612)	0.51(0.444,0.579)	0.407(0.354,0.457)	0.404(0.347,0.46)	0.439(0.39,0.492)	0.443(0.385,0.503)	0.499(0.455,0.549)	0.416(0.365,0.472)		500	0.5	0.8
61	0.068(0.058,0.08)	0.06(0.052,0.069)	0.06(0.052,0.067)	0.059(0.051,0.067)	0.058(0.05,0.066)	0.056(0.049,0.064)	0.057(0.052,0.064)	0.055(0.048,0.061)		1000	0.1	0.2
62	0.095(0.083,0.107)	0.068(0.059,0.077)	0.064(0.055,0.072)	0.063(0.056,0.072)	0.061(0.053,0.069)	0.063(0.055,0.071)	0.069(0.063,0.076)	0.06(0.052,0.068)		1000	0.1	0.4
63	0.112(0.096,0.128)	0.096(0.083,0.109)	0.069(0.059,0.079)	0.067(0.057,0.078)	0.068(0.058,0.078)	0.064(0.054,0.074)	0.08(0.072,0.087)	0.064(0.054,0.073)		1000	0.1	0.6
64	0.193(0.174,0.214)	0.137(0.119,0.155)	0.084(0.073,0.095)	0.088(0.075,0.099)	0.089(0.078,0.101)	0.09(0.078,0.102)	0.104(0.093,0.115)	0.087(0.075,0.1)		1000	0.1	0.8
65	0.082(0.069,0.095)	0.07(0.06,0.08)	0.063(0.054,0.073)	0.071(0.061,0.082)	0.071(0.061,0.082)	0.064(0.055,0.075)	0.084(0.076,0.093)	0.062(0.054,0.071)		1000	0.2	0.2
66	0.137(0.12,0.155)	0.096(0.083,0.111)	0.087(0.074,0.101)	0.091(0.079,0.105)	0.089(0.076,0.103)	0.092(0.079,0.105)	0.115(0.103,0.126)	0.086(0.073,0.099)		1000	0.2	0.4
67	0.218(0.196,0.241)	0.147(0.128,0.167)	0.127(0.111,0.145)	0.14(0.121,0.159)	0.135(0.116,0.153)	0.126(0.109,0.144)	0.151(0.137,0.166)	0.124(0.108,0.141)		1000	0.2	0.6
68	0.296(0.27,0.322)	0.238(0.208,0.27)	0.147(0.125,0.168)	0.142(0.123,0.164)	0.135(0.114,0.157)	0.143(0.12,0.166)	0.18(0.163,0.196)	0.144(0.122,0.165)		1000	0.2	0.8
69	0.133(0.117,0.149)	0.121(0.105,0.137)	0.106(0.093,0.12)	0.115(0.101,0.128)	0.115(0.1,0.132)	0.116(0.1,0.131)	0.13(0.117,0.143)	0.104(0.091,0.117)		1000	0.3	0.2
70	0.172(0.152,0.196)	0.146(0.13,0.165)	0.125(0.11,0.14)	0.138(0.122,0.154)	0.143(0.125,0.162)	0.13(0.112,0.147)	0.159(0.145,0.174)	0.121(0.104,0.138)		1000	0.3	0.4
71	0.259(0.235,0.283)	0.178(0.154,0.203)	0.152(0.129,0.173)	0.165(0.143,0.189)	0.165(0.143,0.186)	0.155(0.131,0.178)	0.216(0.201,0.231)	0.154(0.132,0.172)		1000	0.3	0.6
72	0.373(0.333,0.414)	0.364(0.322,0.408)	0.259(0.226,0.295)	0.236(0.204,0.269)	0.251(0.22,0.284)	0.264(0.229,0.303)	0.291(0.265,0.318)	0.267(0.234,0.304)		1000	0.3	0.8
73	0.168(0.148,0.19)	0.16(0.139,0.183)	0.137(0.116,0.157)	0.155(0.138,0.174)	0.154(0.136,0.175)	0.147(0.127,0.166)	0.15(0.136,0.164)	0.129(0.11,0.148)		1000	0.4	0.2
74	0.217(0.193,0.24)	0.181(0.158,0.204)	0.161(0.141,0.183)	0.177(0.154,0.201)	0.177(0.154,0.203)	0.165(0.144,0.187)	0.212(0.192,0.231)	0.151(0.13,0.174)		1000	0.4	0.4
75	0.305(0.272,0.341)	0.238(0.208,0.27)	0.202(0.178,0.228)	0.224(0.199,0.249)	0.211(0.185,0.238)	0.195(0.172,0.217)	0.284(0.263,0.305)	0.185(0.161,0.212)		1000	0.4	0.6
76	0.436(0.392,0.479)	0.411(0.365,0.459)	0.303(0.269,0.338)	0.272(0.239,0.309)	0.291(0.252,0.326)	0.305(0.272,0.341)	0.37(0.341,0.401)	0.289(0.256,0.321)		1000	0.4	0.8
77	0.159(0.137,0.184)	0.176(0.153,0.199)	0.146(0.126,0.166)	0.159(0.135,0.184)	0.161(0.138,0.186)	0.165(0.142,0.189)	0.185(0.17,0.202)	0.131(0.113,0.151)		1000	0.5	0.2
78	0.245(0.215,0.275)	0.244(0.218,0.272)	0.214(0.188,0.246)	0.226(0.203,0.249)	0.227(0.202,0.252)	0.217(0.193,0.241)	0.28(0.258,0.303)	0.2(0.174,0.226)		1000	0.5	0.4
79	0.343(0.301,0.385)	0.333(0.292,0.374)	0.303(0.271,0.336)	0.298(0.261,0.332)	0.31(0.273,0.344)	0.312(0.273,0.347)	0.358(0.333,0.383)	0.314(0.279,0.346)		1000	0.5	0.6
80	0.444(0.393,0.493)	0.404(0.356,0.455)	0.376(0.333,0.417)	0.331(0.289,0.373)	0.337(0.295,0.381)	0.393(0.347,0.437)	0.439(0.403,0.475)	0.394(0.352,0.429)		1000	0.5	0.8
