# Supplementary material for: A simulation study on missing data imputation for dichotomous variables using statistical and machine learning methods
Source: Sci Rep. 2023 Jun 9;13:9432. doi: 10.1038/s41598-023-36509-2 (PMC10256703; doi:10.1038/s41598-023-36509-2)
Supplement: Supplementary file 1 — Supplementary Information 1. [file 41598_2023_36509_MOESM1_ESM.zip › univariate_mnar73_MAE_table.csv]

	mode	knn	rf	cart	svm	bpnn	mi	logreg		N	MR	r
1	0.2(0.173,0.227)	0.204(0.177,0.233)	0.211(0.181,0.246)	0.199(0.171,0.23)	0.204(0.177,0.231)	0.205(0.174,0.236)	0.171(0.155,0.189)	0.183(0.155,0.211)		120	0.1	0.2
2	0.22(0.19,0.251)	0.203(0.171,0.238)	0.194(0.165,0.225)	0.205(0.177,0.238)	0.203(0.176,0.232)	0.198(0.168,0.231)	0.219(0.195,0.244)	0.195(0.164,0.225)		120	0.1	0.4
3	0.247(0.21,0.283)	0.233(0.192,0.28)	0.235(0.193,0.286)	0.217(0.182,0.257)	0.228(0.189,0.275)	0.225(0.189,0.265)	0.207(0.185,0.232)	0.23(0.192,0.271)		120	0.1	0.6
4	0.422(0.362,0.487)	0.355(0.294,0.419)	0.284(0.233,0.34)	0.335(0.279,0.395)	0.316(0.26,0.374)	0.326(0.269,0.388)	0.293(0.26,0.33)	0.316(0.262,0.375)		120	0.1	0.8
5	0.298(0.257,0.341)	0.297(0.254,0.343)	0.297(0.257,0.342)	0.295(0.253,0.339)	0.3(0.259,0.344)	0.315(0.27,0.365)	0.302(0.272,0.334)	0.303(0.259,0.346)		120	0.2	0.2
6	0.361(0.307,0.415)	0.359(0.307,0.41)	0.325(0.281,0.374)	0.33(0.276,0.381)	0.357(0.302,0.411)	0.333(0.285,0.382)	0.298(0.27,0.326)	0.322(0.276,0.369)		120	0.2	0.4
7	0.382(0.326,0.44)	0.346(0.291,0.404)	0.311(0.266,0.359)	0.352(0.296,0.414)	0.357(0.3,0.417)	0.326(0.277,0.384)	0.373(0.337,0.416)	0.327(0.283,0.378)		120	0.2	0.6
8	0.627(0.526,0.726)	0.532(0.445,0.618)	0.515(0.425,0.62)	0.582(0.487,0.69)	0.531(0.447,0.616)	0.517(0.433,0.617)	0.547(0.472,0.622)	0.518(0.432,0.622)		120	0.2	0.8
9	0.357(0.299,0.424)	0.34(0.283,0.405)	0.381(0.324,0.448)	0.385(0.326,0.451)	0.353(0.296,0.421)	0.379(0.314,0.449)	0.368(0.333,0.411)	0.4(0.346,0.46)		120	0.3	0.2
10	0.417(0.345,0.492)	0.388(0.317,0.454)	0.354(0.292,0.414)	0.408(0.34,0.477)	0.445(0.375,0.518)	0.417(0.35,0.479)	0.395(0.358,0.442)	0.374(0.315,0.434)		120	0.3	0.4
11	0.542(0.459,0.628)	0.531(0.447,0.618)	0.447(0.374,0.521)	0.529(0.454,0.615)	0.546(0.467,0.628)	0.53(0.446,0.619)	0.457(0.41,0.506)	0.464(0.397,0.532)		120	0.3	0.6
12	0.787(0.672,0.907)	0.707(0.607,0.805)	0.809(0.549,1.211)	0.878(0.62,1.272)	0.744(0.631,0.858)	0.703(0.591,0.823)	0.617(0.548,0.693)	0.864(0.594,1.267)		120	0.3	0.8
13	0.466(0.393,0.546)	0.46(0.39,0.534)	0.43(0.36,0.501)	0.46(0.388,0.536)	0.466(0.393,0.546)	0.447(0.374,0.522)	0.462(0.417,0.51)	0.422(0.353,0.498)		120	0.4	0.2
14	0.62(0.524,0.73)	0.589(0.5,0.688)	0.505(0.433,0.579)	0.578(0.489,0.667)	0.625(0.525,0.729)	0.615(0.518,0.723)	0.459(0.413,0.51)	0.467(0.399,0.537)		120	0.4	0.4
15	0.723(0.617,0.827)	0.702(0.596,0.81)	0.494(0.408,0.583)	0.617(0.536,0.696)	0.674(0.575,0.773)	0.609(0.511,0.716)	0.56(0.509,0.612)	0.523(0.445,0.606)		120	0.4	0.6
16	0.871(0.744,1.004)	0.835(0.704,0.99)	0.778(0.678,0.891)	1.021(0.737,1.44)	1.004(0.726,1.417)	0.823(0.704,0.96)	0.89(0.802,0.986)	0.804(0.691,0.926)		120	0.4	0.8
17	0.751(0.506,1.128)	0.758(0.514,1.135)	0.515(0.433,0.602)	0.748(0.505,1.128)	0.751(0.506,1.128)	0.736(0.496,1.125)	0.509(0.461,0.557)	0.505(0.425,0.586)		120	0.5	0.2
18	0.77(0.652,0.896)	0.713(0.609,0.821)	0.582(0.495,0.67)	0.758(0.641,0.881)	0.762(0.643,0.886)	0.676(0.563,0.791)	0.586(0.534,0.64)	0.573(0.485,0.665)		120	0.5	0.4
19	0.872(0.749,1.006)	0.824(0.703,0.944)	0.641(0.551,0.736)	0.844(0.727,0.968)	0.886(0.768,1.014)	0.805(0.687,0.927)	0.767(0.696,0.848)	0.648(0.565,0.744)		120	0.5	0.6
20	1.287(1.007,1.665)	1.042(0.896,1.186)	1.198(0.823,1.705)	1.617(1.049,2.275)	1.101(0.951,1.247)	1.071(0.931,1.228)	0.849(0.769,0.935)	1.076(0.797,1.468)		120	0.5	0.8
21	0.148(0.129,0.165)	0.149(0.129,0.166)	0.129(0.111,0.148)	0.148(0.127,0.167)	0.153(0.133,0.171)	0.142(0.121,0.162)	0.147(0.136,0.16)	0.133(0.116,0.151)		200	0.1	0.2
22	0.162(0.139,0.188)	0.132(0.111,0.153)	0.131(0.113,0.149)	0.142(0.119,0.164)	0.155(0.132,0.179)	0.129(0.109,0.151)	0.159(0.143,0.177)	0.139(0.119,0.16)		200	0.1	0.4
23	0.218(0.191,0.246)	0.193(0.166,0.226)	0.159(0.132,0.19)	0.187(0.161,0.217)	0.184(0.157,0.212)	0.167(0.142,0.195)	0.189(0.172,0.21)	0.158(0.133,0.188)		200	0.1	0.6
24	0.274(0.23,0.321)	0.268(0.226,0.31)	0.236(0.201,0.275)	0.265(0.218,0.313)	0.266(0.222,0.31)	0.227(0.191,0.264)	0.25(0.224,0.275)	0.236(0.204,0.271)		200	0.1	0.8
25	0.206(0.176,0.235)	0.21(0.181,0.24)	0.188(0.163,0.214)	0.214(0.186,0.243)	0.205(0.175,0.234)	0.224(0.193,0.257)	0.219(0.198,0.241)	0.174(0.153,0.196)		200	0.2	0.2
26	0.23(0.2,0.265)	0.191(0.165,0.224)	0.213(0.182,0.245)	0.214(0.182,0.251)	0.227(0.199,0.263)	0.206(0.177,0.237)	0.245(0.22,0.269)	0.202(0.171,0.237)		200	0.2	0.4
27	0.301(0.257,0.351)	0.258(0.223,0.298)	0.252(0.217,0.29)	0.271(0.233,0.313)	0.255(0.217,0.294)	0.268(0.228,0.307)	0.311(0.28,0.341)	0.241(0.209,0.275)		200	0.2	0.6
28	0.44(0.382,0.504)	0.361(0.299,0.433)	0.321(0.278,0.37)	0.4(0.34,0.474)	0.416(0.357,0.488)	0.356(0.305,0.417)	0.386(0.347,0.428)	0.344(0.298,0.4)		200	0.2	0.8
29	0.264(0.224,0.304)	0.254(0.213,0.294)	0.257(0.22,0.3)	0.262(0.219,0.308)	0.265(0.225,0.306)	0.249(0.211,0.289)	0.274(0.25,0.298)	0.247(0.212,0.29)		200	0.3	0.2
30	0.323(0.277,0.374)	0.292(0.252,0.328)	0.289(0.245,0.331)	0.296(0.253,0.338)	0.314(0.268,0.362)	0.299(0.254,0.342)	0.31(0.281,0.342)	0.29(0.252,0.329)		200	0.3	0.4
31	0.392(0.335,0.453)	0.382(0.328,0.444)	0.344(0.296,0.396)	0.394(0.343,0.456)	0.375(0.325,0.428)	0.325(0.277,0.374)	0.358(0.319,0.397)	0.33(0.281,0.382)		200	0.3	0.6
32	0.564(0.492,0.649)	0.5(0.418,0.582)	0.415(0.347,0.483)	0.493(0.426,0.565)	0.523(0.456,0.589)	0.407(0.336,0.481)	0.514(0.46,0.57)	0.403(0.337,0.472)		200	0.3	0.8
33	0.325(0.279,0.38)	0.356(0.309,0.407)	0.324(0.274,0.379)	0.335(0.291,0.385)	0.329(0.282,0.384)	0.34(0.29,0.392)	0.333(0.3,0.367)	0.297(0.251,0.347)		200	0.4	0.2
34	0.415(0.361,0.471)	0.409(0.352,0.471)	0.343(0.292,0.397)	0.422(0.369,0.479)	0.423(0.365,0.482)	0.412(0.355,0.474)	0.409(0.365,0.456)	0.334(0.288,0.382)		200	0.4	0.4
35	0.445(0.376,0.515)	0.484(0.408,0.563)	0.393(0.34,0.443)	0.467(0.403,0.532)	0.448(0.375,0.522)	0.475(0.398,0.554)	0.495(0.44,0.556)	0.386(0.327,0.453)		200	0.4	0.6
36	0.652(0.563,0.741)	0.599(0.497,0.697)	0.479(0.405,0.558)	0.539(0.465,0.61)	0.596(0.508,0.69)	0.521(0.447,0.592)	0.627(0.564,0.695)	0.489(0.411,0.569)		200	0.4	0.8
37	0.457(0.388,0.529)	0.464(0.391,0.537)	0.373(0.315,0.429)	0.443(0.373,0.512)	0.457(0.388,0.529)	0.458(0.388,0.525)	0.419(0.38,0.458)	0.37(0.316,0.424)		200	0.5	0.2
38	0.499(0.418,0.58)	0.492(0.424,0.565)	0.407(0.349,0.468)	0.443(0.371,0.518)	0.503(0.423,0.582)	0.508(0.43,0.589)	0.443(0.401,0.488)	0.391(0.336,0.451)		200	0.5	0.4
39	0.567(0.481,0.655)	0.582(0.507,0.659)	0.496(0.429,0.568)	0.556(0.476,0.643)	0.562(0.483,0.641)	0.585(0.503,0.671)	0.603(0.543,0.664)	0.483(0.413,0.551)		200	0.5	0.6
40	1.074(0.822,1.479)	0.943(0.812,1.084)	0.718(0.63,0.809)	1.069(0.705,1.574)	0.875(0.743,1.024)	0.798(0.674,0.93)	0.827(0.741,0.913)	0.874(0.625,1.275)		200	0.5	0.8
41	0.097(0.083,0.111)	0.092(0.08,0.105)	0.087(0.074,0.1)	0.09(0.078,0.102)	0.099(0.085,0.113)	0.091(0.078,0.104)	0.079(0.072,0.086)	0.091(0.077,0.104)		500	0.1	0.2
42	0.107(0.093,0.122)	0.1(0.087,0.115)	0.087(0.075,0.1)	0.099(0.086,0.116)	0.102(0.089,0.117)	0.1(0.086,0.114)	0.106(0.095,0.118)	0.078(0.067,0.089)		500	0.1	0.4
43	0.157(0.134,0.18)	0.126(0.11,0.144)	0.104(0.088,0.122)	0.125(0.107,0.143)	0.134(0.116,0.154)	0.12(0.103,0.138)	0.121(0.108,0.134)	0.108(0.093,0.125)		500	0.1	0.6
44	0.198(0.174,0.222)	0.15(0.13,0.171)	0.115(0.096,0.137)	0.138(0.117,0.158)	0.147(0.127,0.168)	0.141(0.12,0.164)	0.176(0.157,0.198)	0.129(0.108,0.151)		500	0.1	0.8
45	0.125(0.106,0.144)	0.124(0.105,0.14)	0.132(0.112,0.151)	0.124(0.106,0.142)	0.125(0.105,0.145)	0.122(0.103,0.14)	0.138(0.123,0.154)	0.123(0.105,0.14)		500	0.2	0.2
46	0.192(0.164,0.223)	0.187(0.16,0.216)	0.149(0.127,0.174)	0.18(0.156,0.207)	0.183(0.158,0.213)	0.181(0.155,0.21)	0.172(0.153,0.193)	0.138(0.115,0.163)		500	0.2	0.4
47	0.232(0.2,0.265)	0.199(0.171,0.227)	0.167(0.142,0.193)	0.2(0.175,0.228)	0.204(0.178,0.232)	0.176(0.154,0.202)	0.18(0.161,0.2)	0.163(0.139,0.189)		500	0.2	0.6
48	0.302(0.262,0.342)	0.262(0.228,0.299)	0.189(0.16,0.224)	0.223(0.193,0.257)	0.248(0.215,0.285)	0.193(0.163,0.227)	0.277(0.248,0.308)	0.177(0.145,0.21)		500	0.2	0.8
49	0.188(0.161,0.218)	0.177(0.152,0.204)	0.158(0.133,0.185)	0.182(0.156,0.211)	0.188(0.162,0.217)	0.187(0.161,0.217)	0.192(0.173,0.214)	0.149(0.128,0.172)		500	0.3	0.2
50	0.219(0.19,0.252)	0.222(0.196,0.252)	0.18(0.153,0.21)	0.211(0.184,0.24)	0.224(0.194,0.258)	0.223(0.195,0.254)	0.234(0.211,0.258)	0.17(0.144,0.2)		500	0.3	0.4
51	0.301(0.262,0.346)	0.3(0.259,0.348)	0.24(0.213,0.273)	0.288(0.249,0.331)	0.293(0.252,0.339)	0.285(0.247,0.326)	0.297(0.264,0.329)	0.241(0.211,0.274)		500	0.3	0.6
52	0.438(0.39,0.489)	0.398(0.347,0.451)	0.291(0.246,0.339)	0.351(0.305,0.4)	0.375(0.33,0.42)	0.343(0.294,0.391)	0.339(0.309,0.37)	0.298(0.25,0.342)		500	0.3	0.8
53	0.223(0.19,0.255)	0.231(0.195,0.271)	0.202(0.171,0.232)	0.223(0.189,0.257)	0.223(0.19,0.255)	0.228(0.192,0.264)	0.225(0.202,0.246)	0.175(0.148,0.2)		500	0.4	0.2
54	0.259(0.224,0.299)	0.27(0.231,0.311)	0.26(0.228,0.294)	0.269(0.226,0.307)	0.259(0.223,0.297)	0.246(0.209,0.282)	0.306(0.277,0.337)	0.25(0.217,0.285)		500	0.4	0.4
55	0.318(0.279,0.363)	0.347(0.302,0.395)	0.303(0.264,0.341)	0.329(0.285,0.372)	0.338(0.288,0.386)	0.327(0.285,0.375)	0.346(0.31,0.383)	0.28(0.239,0.318)		500	0.4	0.6
56	0.501(0.431,0.577)	0.512(0.445,0.578)	0.371(0.315,0.428)	0.462(0.401,0.525)	0.489(0.423,0.558)	0.481(0.415,0.546)	0.48(0.433,0.529)	0.364(0.312,0.419)		500	0.4	0.8
57	0.313(0.265,0.359)	0.311(0.264,0.357)	0.281(0.241,0.324)	0.31(0.264,0.357)	0.313(0.265,0.359)	0.314(0.268,0.363)	0.279(0.252,0.307)	0.273(0.236,0.313)		500	0.5	0.2
58	0.377(0.323,0.436)	0.391(0.341,0.444)	0.331(0.286,0.383)	0.369(0.314,0.428)	0.377(0.323,0.437)	0.368(0.317,0.42)	0.34(0.309,0.374)	0.306(0.258,0.357)		500	0.5	0.4
59	0.474(0.417,0.533)	0.518(0.452,0.587)	0.374(0.32,0.43)	0.498(0.433,0.559)	0.487(0.423,0.554)	0.498(0.432,0.567)	0.48(0.44,0.521)	0.366(0.314,0.422)		500	0.5	0.6
60	0.583(0.507,0.661)	0.632(0.549,0.714)	0.458(0.39,0.526)	0.568(0.487,0.647)	0.615(0.537,0.694)	0.569(0.488,0.648)	0.6(0.545,0.657)	0.436(0.363,0.513)		500	0.5	0.8
61	0.071(0.06,0.081)	0.065(0.055,0.074)	0.066(0.058,0.075)	0.071(0.062,0.08)	0.07(0.06,0.081)	0.068(0.058,0.078)	0.059(0.053,0.065)	0.066(0.058,0.075)		1000	0.1	0.2
62	0.09(0.078,0.102)	0.083(0.071,0.095)	0.084(0.073,0.094)	0.085(0.072,0.097)	0.082(0.069,0.092)	0.087(0.074,0.099)	0.077(0.068,0.087)	0.078(0.066,0.09)		1000	0.1	0.4
63	0.121(0.105,0.137)	0.103(0.089,0.118)	0.086(0.075,0.097)	0.098(0.086,0.112)	0.102(0.087,0.118)	0.096(0.084,0.11)	0.102(0.09,0.113)	0.083(0.072,0.095)		1000	0.1	0.6
64	0.175(0.155,0.197)	0.143(0.126,0.164)	0.103(0.089,0.119)	0.119(0.103,0.136)	0.127(0.109,0.146)	0.113(0.094,0.134)	0.13(0.117,0.146)	0.099(0.086,0.113)		1000	0.1	0.8
65	0.091(0.077,0.108)	0.099(0.083,0.116)	0.095(0.082,0.109)	0.093(0.077,0.11)	0.091(0.076,0.108)	0.091(0.077,0.109)	0.106(0.095,0.116)	0.089(0.078,0.102)		1000	0.2	0.2
66	0.138(0.119,0.156)	0.135(0.117,0.152)	0.118(0.103,0.135)	0.129(0.112,0.146)	0.134(0.117,0.151)	0.135(0.118,0.153)	0.125(0.113,0.137)	0.118(0.104,0.133)		1000	0.2	0.4
67	0.181(0.159,0.206)	0.168(0.144,0.189)	0.146(0.127,0.166)	0.177(0.155,0.197)	0.172(0.152,0.192)	0.161(0.144,0.181)	0.189(0.172,0.208)	0.148(0.127,0.17)		1000	0.2	0.6
68	0.283(0.251,0.316)	0.258(0.226,0.289)	0.167(0.142,0.189)	0.213(0.187,0.239)	0.226(0.199,0.257)	0.22(0.195,0.246)	0.207(0.187,0.228)	0.166(0.143,0.19)		1000	0.2	0.8
69	0.119(0.099,0.14)	0.119(0.1,0.139)	0.126(0.109,0.144)	0.122(0.103,0.143)	0.119(0.099,0.14)	0.12(0.1,0.141)	0.14(0.128,0.153)	0.125(0.107,0.144)		1000	0.3	0.2
70	0.196(0.168,0.223)	0.205(0.175,0.236)	0.184(0.158,0.21)	0.21(0.181,0.24)	0.206(0.175,0.235)	0.216(0.184,0.247)	0.211(0.191,0.23)	0.172(0.147,0.196)		1000	0.3	0.4
71	0.23(0.2,0.258)	0.245(0.215,0.275)	0.191(0.169,0.213)	0.229(0.201,0.259)	0.227(0.197,0.258)	0.216(0.188,0.242)	0.266(0.241,0.293)	0.178(0.155,0.201)		1000	0.3	0.6
72	0.335(0.296,0.374)	0.347(0.303,0.388)	0.267(0.237,0.296)	0.294(0.256,0.336)	0.309(0.267,0.352)	0.312(0.278,0.349)	0.344(0.313,0.375)	0.266(0.234,0.297)		1000	0.3	0.8
73	0.183(0.157,0.21)	0.18(0.154,0.206)	0.157(0.134,0.181)	0.183(0.157,0.21)	0.183(0.157,0.21)	0.183(0.157,0.21)	0.186(0.17,0.203)	0.15(0.128,0.173)		1000	0.4	0.2
74	0.224(0.194,0.259)	0.245(0.211,0.282)	0.203(0.18,0.227)	0.245(0.213,0.278)	0.226(0.195,0.26)	0.24(0.211,0.271)	0.244(0.224,0.265)	0.198(0.176,0.223)		1000	0.4	0.4
75	0.315(0.28,0.352)	0.339(0.303,0.376)	0.275(0.246,0.304)	0.326(0.29,0.363)	0.332(0.298,0.369)	0.348(0.315,0.382)	0.331(0.304,0.359)	0.252(0.222,0.279)		1000	0.4	0.6
76	0.432(0.381,0.481)	0.475(0.427,0.525)	0.392(0.351,0.438)	0.425(0.374,0.48)	0.448(0.399,0.499)	0.494(0.442,0.546)	0.439(0.405,0.476)	0.387(0.343,0.435)		1000	0.4	0.8
77	0.254(0.221,0.29)	0.253(0.219,0.291)	0.196(0.168,0.226)	0.255(0.223,0.29)	0.254(0.221,0.29)	0.254(0.222,0.289)	0.219(0.198,0.241)	0.194(0.167,0.223)		1000	0.5	0.2
78	0.294(0.257,0.334)	0.308(0.269,0.354)	0.286(0.25,0.32)	0.295(0.257,0.335)	0.296(0.26,0.335)	0.287(0.252,0.326)	0.312(0.284,0.34)	0.271(0.238,0.304)		1000	0.5	0.4
79	0.371(0.323,0.417)	0.433(0.385,0.48)	0.35(0.314,0.386)	0.407(0.358,0.455)	0.389(0.341,0.436)	0.427(0.376,0.477)	0.42(0.387,0.456)	0.343(0.301,0.385)		1000	0.5	0.6
80	0.457(0.404,0.514)	0.587(0.53,0.65)	0.446(0.39,0.501)	0.529(0.465,0.595)	0.538(0.482,0.596)	0.625(0.566,0.693)	0.609(0.564,0.65)	0.447(0.394,0.505)		1000	0.5	0.8
