# Supplementary material for: A simulation study on missing data imputation for dichotomous variables using statistical and machine learning methods
Source: Sci Rep. 2023 Jun 9;13:9432. doi: 10.1038/s41598-023-36509-2 (PMC10256703; doi:10.1038/s41598-023-36509-2)
Supplement: Supplementary file 2 — Supplementary Information 2. [file 41598_2023_36509_MOESM2_ESM.zip › bivariate_mar37_accuracy_table.csv]

	mode	knn	rf	cart	svm	bpnn	mi	logreg		N	MR	r
1	0.711(0.695,0.725)	0.643(0.617,0.667)	0.615(0.594,0.637)	0.688(0.669,0.705)	0.711(0.696,0.726)	0.695(0.675,0.713)	0.602(0.591,0.611)	0.617(0.598,0.637)		120	0.1	0.2
2	0.718(0.7,0.735)	0.624(0.592,0.655)	0.677(0.656,0.698)	0.72(0.702,0.74)	0.73(0.713,0.747)	0.727(0.709,0.743)	0.644(0.633,0.655)	0.687(0.666,0.705)		120	0.1	0.4
3	0.755(0.739,0.77)	0.603(0.565,0.637)	0.745(0.725,0.766)	0.763(0.744,0.781)	0.775(0.757,0.794)	0.78(0.76,0.797)	0.702(0.689,0.716)	0.755(0.736,0.774)		120	0.1	0.6
4	0.77(0.755,0.785)	0.49(0.442,0.535)	0.825(0.809,0.844)	0.842(0.828,0.855)	0.833(0.816,0.85)	0.847(0.83,0.864)	0.783(0.77,0.795)	0.834(0.817,0.85)		120	0.1	0.8
5	0.718(0.707,0.73)	0.656(0.64,0.67)	0.619(0.603,0.635)	0.687(0.675,0.698)	0.712(0.702,0.723)	0.699(0.687,0.711)	0.602(0.593,0.611)	0.615(0.598,0.631)		120	0.2	0.2
6	0.736(0.723,0.749)	0.661(0.639,0.683)	0.693(0.678,0.708)	0.727(0.715,0.741)	0.735(0.723,0.747)	0.725(0.712,0.738)	0.638(0.628,0.647)	0.695(0.679,0.711)		120	0.2	0.4
7	0.741(0.73,0.752)	0.618(0.588,0.651)	0.758(0.747,0.769)	0.778(0.766,0.79)	0.772(0.76,0.784)	0.775(0.763,0.787)	0.701(0.692,0.709)	0.754(0.743,0.765)		120	0.2	0.6
8	0.775(0.766,0.784)	0.503(0.46,0.548)	0.821(0.808,0.834)	0.84(0.828,0.85)	0.835(0.824,0.846)	0.843(0.832,0.854)	0.796(0.788,0.805)	0.83(0.818,0.843)		120	0.2	0.8
9	0.713(0.703,0.722)	0.652(0.637,0.666)	0.615(0.602,0.627)	0.693(0.683,0.703)	0.706(0.696,0.714)	0.689(0.68,0.698)	0.593(0.586,0.6)	0.613(0.6,0.627)		120	0.3	0.2
10	0.733(0.725,0.742)	0.655(0.634,0.677)	0.685(0.673,0.698)	0.727(0.718,0.737)	0.734(0.724,0.743)	0.732(0.721,0.743)	0.645(0.637,0.652)	0.688(0.675,0.7)		120	0.3	0.4
11	0.757(0.749,0.765)	0.608(0.576,0.64)	0.758(0.747,0.769)	0.78(0.77,0.789)	0.781(0.77,0.791)	0.783(0.773,0.793)	0.703(0.695,0.711)	0.76(0.75,0.771)		120	0.3	0.6
12	0.775(0.767,0.783)	0.492(0.452,0.533)	0.834(0.826,0.842)	0.839(0.831,0.848)	0.842(0.835,0.849)	0.85(0.843,0.859)	0.779(0.771,0.786)	0.837(0.828,0.845)		120	0.3	0.8
13	0.712(0.706,0.719)	0.653(0.638,0.666)	0.627(0.617,0.637)	0.696(0.688,0.703)	0.704(0.698,0.711)	0.684(0.677,0.692)	0.591(0.586,0.597)	0.621(0.609,0.632)		120	0.4	0.2
14	0.729(0.722,0.736)	0.646(0.623,0.665)	0.695(0.683,0.706)	0.724(0.715,0.734)	0.727(0.717,0.736)	0.724(0.715,0.733)	0.643(0.637,0.649)	0.693(0.682,0.704)		120	0.4	0.4
15	0.751(0.745,0.758)	0.653(0.623,0.681)	0.759(0.749,0.769)	0.774(0.766,0.782)	0.778(0.769,0.786)	0.78(0.77,0.789)	0.694(0.688,0.701)	0.761(0.75,0.771)		120	0.4	0.6
16	0.779(0.773,0.784)	0.485(0.445,0.527)	0.835(0.827,0.842)	0.831(0.823,0.839)	0.84(0.834,0.847)	0.844(0.836,0.851)	0.778(0.771,0.786)	0.835(0.827,0.843)		120	0.4	0.8
17	0.715(0.709,0.72)	0.654(0.639,0.668)	0.599(0.584,0.614)	0.68(0.672,0.688)	0.705(0.7,0.711)	0.681(0.674,0.688)	0.595(0.59,0.6)	0.602(0.587,0.619)		120	0.5	0.2
18	0.729(0.724,0.735)	0.643(0.622,0.664)	0.702(0.693,0.711)	0.722(0.713,0.729)	0.722(0.715,0.729)	0.715(0.707,0.723)	0.642(0.635,0.648)	0.693(0.681,0.703)		120	0.5	0.4
19	0.754(0.748,0.76)	0.618(0.588,0.649)	0.767(0.759,0.777)	0.765(0.757,0.773)	0.779(0.772,0.787)	0.781(0.773,0.789)	0.696(0.689,0.703)	0.766(0.757,0.776)		120	0.5	0.6
20	0.777(0.772,0.781)	0.533(0.492,0.577)	0.847(0.841,0.854)	0.839(0.833,0.846)	0.848(0.842,0.853)	0.849(0.842,0.855)	0.772(0.766,0.777)	0.845(0.838,0.852)		120	0.5	0.8
21	0.716(0.699,0.733)	0.661(0.644,0.676)	0.637(0.622,0.651)	0.702(0.687,0.716)	0.714(0.697,0.731)	0.706(0.691,0.723)	0.601(0.591,0.61)	0.632(0.616,0.648)		200	0.1	0.2
22	0.743(0.73,0.756)	0.657(0.631,0.682)	0.703(0.687,0.719)	0.736(0.723,0.75)	0.747(0.732,0.762)	0.744(0.728,0.759)	0.648(0.639,0.659)	0.698(0.68,0.716)		200	0.1	0.4
23	0.757(0.745,0.771)	0.632(0.599,0.663)	0.757(0.744,0.77)	0.797(0.784,0.811)	0.782(0.769,0.795)	0.788(0.776,0.802)	0.708(0.699,0.718)	0.761(0.746,0.776)		200	0.1	0.6
24	0.784(0.774,0.794)	0.469(0.427,0.512)	0.83(0.82,0.841)	0.843(0.833,0.853)	0.842(0.83,0.853)	0.846(0.834,0.856)	0.8(0.79,0.809)	0.828(0.817,0.838)		200	0.1	0.8
25	0.719(0.711,0.727)	0.655(0.639,0.67)	0.63(0.618,0.643)	0.7(0.689,0.709)	0.718(0.71,0.726)	0.707(0.697,0.717)	0.599(0.593,0.604)	0.63(0.617,0.644)		200	0.2	0.2
26	0.728(0.72,0.736)	0.648(0.626,0.669)	0.692(0.68,0.703)	0.733(0.723,0.743)	0.727(0.718,0.736)	0.731(0.721,0.74)	0.65(0.644,0.657)	0.68(0.668,0.692)		200	0.2	0.4
27	0.747(0.739,0.754)	0.586(0.554,0.617)	0.764(0.755,0.774)	0.783(0.774,0.793)	0.782(0.773,0.79)	0.793(0.784,0.802)	0.709(0.701,0.716)	0.767(0.757,0.778)		200	0.2	0.6
28	0.776(0.769,0.782)	0.533(0.49,0.574)	0.838(0.83,0.846)	0.838(0.83,0.847)	0.843(0.835,0.85)	0.852(0.845,0.858)	0.788(0.782,0.795)	0.838(0.83,0.846)		200	0.2	0.8
29	0.712(0.704,0.72)	0.639(0.623,0.654)	0.622(0.612,0.632)	0.695(0.689,0.703)	0.707(0.699,0.715)	0.696(0.689,0.704)	0.596(0.591,0.6)	0.619(0.607,0.629)		200	0.3	0.2
30	0.732(0.724,0.739)	0.649(0.627,0.672)	0.689(0.681,0.697)	0.731(0.724,0.739)	0.73(0.723,0.736)	0.732(0.724,0.739)	0.648(0.643,0.654)	0.697(0.687,0.706)		200	0.3	0.4
31	0.753(0.747,0.759)	0.622(0.591,0.653)	0.77(0.763,0.778)	0.782(0.774,0.79)	0.791(0.784,0.797)	0.796(0.789,0.804)	0.705(0.699,0.711)	0.771(0.764,0.778)		200	0.3	0.6
32	0.776(0.771,0.78)	0.528(0.476,0.577)	0.842(0.835,0.849)	0.839(0.833,0.845)	0.848(0.842,0.854)	0.853(0.846,0.859)	0.792(0.786,0.798)	0.844(0.838,0.851)		200	0.3	0.8
33	0.717(0.712,0.723)	0.655(0.641,0.667)	0.632(0.622,0.642)	0.694(0.688,0.7)	0.712(0.707,0.717)	0.698(0.692,0.704)	0.597(0.593,0.601)	0.615(0.603,0.626)		200	0.4	0.2
34	0.733(0.727,0.738)	0.65(0.626,0.671)	0.699(0.691,0.707)	0.73(0.724,0.737)	0.734(0.728,0.74)	0.738(0.732,0.744)	0.646(0.641,0.65)	0.694(0.685,0.703)		200	0.4	0.4
35	0.745(0.74,0.75)	0.595(0.564,0.626)	0.766(0.759,0.773)	0.777(0.772,0.783)	0.778(0.771,0.784)	0.781(0.774,0.788)	0.706(0.7,0.711)	0.765(0.757,0.772)		200	0.4	0.6
36	0.771(0.767,0.775)	0.486(0.45,0.524)	0.84(0.833,0.846)	0.842(0.836,0.849)	0.844(0.839,0.85)	0.851(0.846,0.857)	0.785(0.78,0.79)	0.841(0.835,0.848)		200	0.4	0.8
37	0.715(0.711,0.719)	0.641(0.626,0.655)	0.624(0.614,0.634)	0.698(0.693,0.703)	0.71(0.705,0.714)	0.696(0.69,0.702)	0.597(0.593,0.601)	0.617(0.606,0.629)		200	0.5	0.2
38	0.731(0.727,0.735)	0.643(0.621,0.666)	0.7(0.693,0.708)	0.724(0.718,0.73)	0.736(0.731,0.741)	0.733(0.727,0.739)	0.646(0.641,0.651)	0.694(0.685,0.703)		200	0.5	0.4
39	0.753(0.749,0.757)	0.61(0.58,0.641)	0.769(0.762,0.776)	0.775(0.769,0.781)	0.78(0.774,0.786)	0.789(0.783,0.795)	0.707(0.702,0.713)	0.768(0.762,0.775)		200	0.5	0.6
40	0.776(0.773,0.779)	0.534(0.489,0.575)	0.843(0.837,0.849)	0.838(0.833,0.844)	0.844(0.839,0.849)	0.849(0.843,0.854)	0.784(0.779,0.79)	0.841(0.835,0.847)		200	0.5	0.8
41	0.721(0.712,0.73)	0.643(0.629,0.656)	0.623(0.612,0.633)	0.717(0.708,0.725)	0.719(0.71,0.727)	0.717(0.708,0.725)	0.609(0.603,0.615)	0.62(0.609,0.631)		500	0.1	0.2
42	0.737(0.729,0.746)	0.622(0.597,0.644)	0.698(0.688,0.707)	0.739(0.729,0.747)	0.75(0.741,0.759)	0.753(0.742,0.762)	0.648(0.643,0.654)	0.704(0.694,0.713)		500	0.1	0.4
43	0.75(0.742,0.758)	0.59(0.558,0.623)	0.771(0.762,0.78)	0.796(0.788,0.805)	0.789(0.782,0.797)	0.797(0.789,0.804)	0.718(0.712,0.723)	0.766(0.757,0.774)		500	0.1	0.6
44	0.781(0.774,0.787)	0.49(0.448,0.535)	0.842(0.836,0.849)	0.857(0.851,0.863)	0.851(0.845,0.858)	0.856(0.85,0.863)	0.794(0.788,0.8)	0.841(0.834,0.848)		500	0.1	0.8
45	0.711(0.705,0.717)	0.643(0.63,0.656)	0.63(0.622,0.638)	0.707(0.701,0.713)	0.71(0.704,0.716)	0.708(0.702,0.714)	0.602(0.599,0.606)	0.62(0.611,0.63)		500	0.2	0.2
46	0.735(0.73,0.741)	0.641(0.621,0.66)	0.697(0.691,0.703)	0.746(0.739,0.752)	0.748(0.742,0.754)	0.745(0.739,0.751)	0.65(0.646,0.654)	0.7(0.693,0.707)		500	0.2	0.4
47	0.751(0.746,0.755)	0.608(0.577,0.638)	0.768(0.761,0.774)	0.794(0.789,0.799)	0.79(0.785,0.796)	0.795(0.788,0.801)	0.714(0.71,0.719)	0.767(0.76,0.774)		500	0.2	0.6
48	0.775(0.771,0.779)	0.501(0.461,0.541)	0.846(0.84,0.852)	0.853(0.849,0.857)	0.854(0.848,0.858)	0.863(0.858,0.868)	0.797(0.792,0.801)	0.843(0.837,0.849)		500	0.2	0.8
49	0.715(0.711,0.719)	0.645(0.633,0.657)	0.632(0.626,0.638)	0.711(0.706,0.716)	0.712(0.708,0.716)	0.709(0.705,0.713)	0.603(0.6,0.606)	0.62(0.611,0.627)		500	0.3	0.2
50	0.729(0.725,0.734)	0.634(0.612,0.655)	0.702(0.697,0.708)	0.741(0.737,0.746)	0.741(0.736,0.746)	0.742(0.737,0.747)	0.653(0.65,0.657)	0.697(0.691,0.704)		500	0.3	0.4
51	0.75(0.746,0.754)	0.582(0.552,0.611)	0.774(0.769,0.78)	0.791(0.786,0.795)	0.788(0.783,0.792)	0.799(0.795,0.804)	0.713(0.709,0.716)	0.775(0.77,0.78)		500	0.3	0.6
52	0.773(0.769,0.776)	0.495(0.461,0.528)	0.844(0.839,0.849)	0.852(0.848,0.857)	0.849(0.844,0.853)	0.859(0.855,0.864)	0.797(0.794,0.801)	0.846(0.84,0.851)		500	0.3	0.8
53	0.712(0.708,0.715)	0.645(0.632,0.657)	0.637(0.631,0.643)	0.704(0.7,0.707)	0.71(0.706,0.713)	0.705(0.701,0.709)	0.604(0.601,0.607)	0.63(0.621,0.638)		500	0.4	0.2
54	0.73(0.727,0.733)	0.646(0.627,0.665)	0.698(0.693,0.704)	0.739(0.734,0.743)	0.741(0.737,0.745)	0.743(0.739,0.747)	0.651(0.648,0.654)	0.698(0.692,0.704)		500	0.4	0.4
55	0.747(0.743,0.75)	0.609(0.58,0.638)	0.773(0.769,0.778)	0.789(0.785,0.792)	0.785(0.781,0.789)	0.797(0.792,0.8)	0.713(0.71,0.717)	0.772(0.766,0.778)		500	0.4	0.6
56	0.771(0.768,0.774)	0.506(0.471,0.544)	0.843(0.839,0.848)	0.851(0.847,0.854)	0.845(0.842,0.849)	0.86(0.856,0.863)	0.792(0.789,0.795)	0.848(0.844,0.852)		500	0.4	0.8
57	0.712(0.709,0.715)	0.639(0.627,0.651)	0.636(0.63,0.642)	0.707(0.703,0.71)	0.709(0.706,0.711)	0.703(0.699,0.706)	0.605(0.602,0.607)	0.628(0.62,0.637)		500	0.5	0.2
58	0.731(0.729,0.734)	0.656(0.636,0.674)	0.707(0.702,0.713)	0.737(0.733,0.741)	0.739(0.735,0.742)	0.74(0.736,0.744)	0.651(0.648,0.654)	0.705(0.698,0.711)		500	0.5	0.4
59	0.748(0.745,0.751)	0.606(0.575,0.636)	0.773(0.768,0.779)	0.788(0.784,0.791)	0.786(0.782,0.791)	0.796(0.792,0.8)	0.714(0.71,0.717)	0.775(0.77,0.781)		500	0.5	0.6
60	0.77(0.767,0.772)	0.516(0.482,0.553)	0.849(0.845,0.852)	0.849(0.846,0.852)	0.847(0.844,0.85)	0.86(0.857,0.863)	0.793(0.791,0.796)	0.85(0.846,0.854)		500	0.5	0.8
61	0.715(0.709,0.72)	0.629(0.616,0.643)	0.621(0.613,0.628)	0.715(0.71,0.721)	0.714(0.708,0.72)	0.712(0.706,0.718)	0.606(0.602,0.609)	0.611(0.603,0.619)		1000	0.1	0.2
62	0.728(0.722,0.735)	0.627(0.603,0.649)	0.7(0.693,0.707)	0.747(0.74,0.753)	0.743(0.737,0.749)	0.748(0.742,0.754)	0.649(0.645,0.653)	0.696(0.688,0.703)		1000	0.1	0.4
63	0.749(0.744,0.754)	0.63(0.597,0.662)	0.761(0.755,0.768)	0.795(0.789,0.801)	0.792(0.786,0.797)	0.792(0.787,0.799)	0.72(0.716,0.725)	0.765(0.759,0.772)		1000	0.1	0.6
64	0.773(0.768,0.778)	0.541(0.499,0.585)	0.846(0.84,0.851)	0.857(0.852,0.862)	0.855(0.849,0.86)	0.863(0.857,0.867)	0.799(0.795,0.803)	0.845(0.839,0.851)		1000	0.1	0.8
65	0.714(0.71,0.718)	0.644(0.632,0.655)	0.624(0.618,0.63)	0.717(0.713,0.722)	0.713(0.709,0.717)	0.714(0.71,0.718)	0.606(0.603,0.609)	0.619(0.611,0.626)		1000	0.2	0.2
66	0.728(0.725,0.732)	0.628(0.607,0.649)	0.696(0.69,0.702)	0.74(0.736,0.743)	0.743(0.739,0.747)	0.749(0.745,0.753)	0.652(0.65,0.655)	0.703(0.696,0.71)		1000	0.2	0.4
67	0.748(0.745,0.751)	0.608(0.576,0.639)	0.772(0.768,0.776)	0.792(0.789,0.797)	0.797(0.794,0.8)	0.804(0.801,0.808)	0.716(0.712,0.719)	0.774(0.768,0.78)		1000	0.2	0.6
68	0.774(0.771,0.777)	0.472(0.438,0.51)	0.844(0.84,0.848)	0.856(0.854,0.859)	0.856(0.853,0.859)	0.861(0.857,0.864)	0.797(0.794,0.8)	0.846(0.842,0.85)		1000	0.2	0.8
69	0.717(0.714,0.72)	0.641(0.625,0.653)	0.638(0.632,0.643)	0.711(0.708,0.714)	0.716(0.713,0.719)	0.716(0.713,0.719)	0.603(0.601,0.605)	0.628(0.62,0.636)		1000	0.3	0.2
70	0.732(0.729,0.734)	0.642(0.62,0.663)	0.702(0.697,0.707)	0.742(0.739,0.745)	0.743(0.74,0.747)	0.749(0.746,0.752)	0.652(0.65,0.655)	0.699(0.693,0.704)		1000	0.3	0.4
71	0.751(0.748,0.753)	0.6(0.569,0.634)	0.774(0.77,0.778)	0.792(0.788,0.795)	0.794(0.791,0.797)	0.801(0.797,0.804)	0.715(0.713,0.718)	0.776(0.772,0.78)		1000	0.3	0.6
72	0.771(0.769,0.774)	0.502(0.463,0.545)	0.848(0.845,0.851)	0.859(0.856,0.862)	0.853(0.85,0.856)	0.861(0.858,0.865)	0.798(0.795,0.8)	0.848(0.845,0.852)		1000	0.3	0.8
73	0.713(0.711,0.715)	0.637(0.623,0.65)	0.639(0.634,0.645)	0.71(0.707,0.712)	0.712(0.71,0.714)	0.712(0.71,0.714)	0.605(0.604,0.607)	0.633(0.626,0.64)		1000	0.4	0.2
74	0.73(0.727,0.732)	0.628(0.607,0.647)	0.706(0.702,0.711)	0.744(0.742,0.747)	0.745(0.743,0.748)	0.748(0.746,0.751)	0.653(0.651,0.655)	0.706(0.701,0.712)		1000	0.4	0.4
75	0.75(0.748,0.753)	0.604(0.57,0.635)	0.778(0.775,0.781)	0.793(0.791,0.796)	0.793(0.79,0.796)	0.801(0.799,0.804)	0.715(0.713,0.718)	0.78(0.776,0.783)		1000	0.4	0.6
76	0.77(0.768,0.772)	0.548(0.513,0.584)	0.848(0.845,0.85)	0.856(0.853,0.858)	0.852(0.849,0.854)	0.86(0.857,0.862)	0.797(0.794,0.799)	0.852(0.849,0.854)		1000	0.4	0.8
77	0.715(0.713,0.717)	0.646(0.634,0.657)	0.638(0.633,0.642)	0.709(0.707,0.712)	0.713(0.711,0.715)	0.713(0.711,0.715)	0.605(0.603,0.607)	0.633(0.627,0.639)		1000	0.5	0.2
78	0.732(0.73,0.734)	0.637(0.617,0.656)	0.709(0.704,0.713)	0.743(0.741,0.745)	0.746(0.744,0.749)	0.747(0.744,0.749)	0.651(0.648,0.652)	0.709(0.704,0.714)		1000	0.5	0.4
79	0.75(0.748,0.751)	0.628(0.597,0.658)	0.778(0.775,0.781)	0.791(0.789,0.793)	0.792(0.79,0.794)	0.799(0.797,0.801)	0.712(0.71,0.714)	0.782(0.779,0.786)		1000	0.5	0.6
80	0.77(0.768,0.771)	0.515(0.474,0.551)	0.852(0.849,0.854)	0.855(0.853,0.858)	0.85(0.847,0.852)	0.861(0.859,0.864)	0.795(0.793,0.797)	0.856(0.853,0.859)		1000	0.5	0.8
