# Supplementary material for: A simulation study on missing data imputation for dichotomous variables using statistical and machine learning methods
Source: Sci Rep. 2023 Jun 9;13:9432. doi: 10.1038/s41598-023-36509-2 (PMC10256703; doi:10.1038/s41598-023-36509-2)
Supplement: Supplementary file 2 — Supplementary Information 2. [file 41598_2023_36509_MOESM2_ESM.zip › bivariate_mar55_accuracy_table.csv]

	mode	knn	rf	cart	svm	bpnn	mi	logreg		N	MR	r
1	0.39(0.377,0.403)	0.542(0.523,0.561)	0.57(0.549,0.593)	0.565(0.545,0.586)	0.563(0.542,0.584)	0.558(0.537,0.578)	0.526(0.515,0.537)	0.57(0.549,0.592)		120	0.1	0.2
2	0.386(0.372,0.4)	0.606(0.586,0.626)	0.643(0.622,0.665)	0.605(0.587,0.625)	0.621(0.601,0.642)	0.624(0.605,0.643)	0.573(0.562,0.586)	0.631(0.611,0.652)		120	0.1	0.4
3	0.396(0.384,0.409)	0.657(0.635,0.679)	0.723(0.709,0.738)	0.691(0.672,0.71)	0.708(0.69,0.726)	0.723(0.706,0.74)	0.652(0.638,0.664)	0.73(0.714,0.748)		120	0.1	0.6
4	0.379(0.368,0.389)	0.636(0.606,0.665)	0.81(0.796,0.825)	0.777(0.761,0.792)	0.794(0.778,0.81)	0.797(0.782,0.813)	0.739(0.727,0.75)	0.806(0.79,0.821)		120	0.1	0.8
5	0.422(0.412,0.431)	0.532(0.514,0.549)	0.553(0.537,0.571)	0.551(0.535,0.566)	0.547(0.533,0.562)	0.556(0.543,0.571)	0.515(0.507,0.523)	0.557(0.543,0.575)		120	0.2	0.2
6	0.41(0.402,0.42)	0.607(0.592,0.624)	0.631(0.617,0.645)	0.629(0.613,0.644)	0.62(0.607,0.634)	0.637(0.624,0.651)	0.572(0.564,0.58)	0.641(0.627,0.656)		120	0.2	0.4
7	0.408(0.398,0.417)	0.661(0.642,0.679)	0.721(0.707,0.734)	0.697(0.684,0.708)	0.702(0.686,0.718)	0.715(0.7,0.73)	0.641(0.63,0.651)	0.722(0.708,0.737)		120	0.2	0.6
8	0.387(0.375,0.398)	0.618(0.586,0.651)	0.803(0.79,0.815)	0.784(0.771,0.797)	0.785(0.772,0.799)	0.806(0.793,0.819)	0.738(0.727,0.748)	0.809(0.796,0.82)		120	0.2	0.8
9	0.442(0.436,0.448)	0.541(0.531,0.553)	0.549(0.537,0.561)	0.547(0.535,0.56)	0.534(0.522,0.546)	0.546(0.534,0.558)	0.515(0.508,0.521)	0.552(0.54,0.564)		120	0.3	0.2
10	0.44(0.434,0.445)	0.619(0.608,0.63)	0.632(0.621,0.643)	0.624(0.611,0.635)	0.624(0.613,0.634)	0.633(0.622,0.644)	0.568(0.562,0.575)	0.637(0.625,0.648)		120	0.3	0.4
11	0.425(0.418,0.433)	0.658(0.642,0.675)	0.712(0.703,0.723)	0.698(0.686,0.71)	0.699(0.691,0.709)	0.711(0.701,0.72)	0.646(0.638,0.654)	0.717(0.708,0.725)		120	0.3	0.6
12	0.402(0.396,0.41)	0.633(0.607,0.66)	0.806(0.798,0.814)	0.792(0.782,0.8)	0.8(0.792,0.807)	0.803(0.795,0.812)	0.743(0.735,0.75)	0.804(0.796,0.812)		120	0.3	0.8
13	0.45(0.445,0.455)	0.546(0.535,0.556)	0.557(0.546,0.569)	0.536(0.526,0.546)	0.543(0.531,0.554)	0.561(0.549,0.573)	0.52(0.514,0.525)	0.566(0.555,0.576)		120	0.4	0.2
14	0.441(0.436,0.448)	0.617(0.607,0.628)	0.629(0.618,0.64)	0.62(0.608,0.631)	0.615(0.604,0.627)	0.628(0.618,0.638)	0.573(0.567,0.579)	0.633(0.624,0.643)		120	0.4	0.4
15	0.424(0.418,0.431)	0.671(0.656,0.684)	0.705(0.695,0.713)	0.693(0.684,0.701)	0.698(0.69,0.705)	0.705(0.697,0.713)	0.652(0.645,0.66)	0.712(0.703,0.721)		120	0.4	0.6
16	0.402(0.396,0.408)	0.657(0.63,0.681)	0.8(0.791,0.808)	0.791(0.783,0.801)	0.793(0.784,0.802)	0.797(0.789,0.806)	0.743(0.735,0.75)	0.797(0.789,0.806)		120	0.4	0.8
17	0.46(0.455,0.464)	0.539(0.527,0.55)	0.55(0.539,0.562)	0.536(0.524,0.547)	0.534(0.523,0.545)	0.548(0.538,0.558)	0.521(0.516,0.526)	0.558(0.548,0.568)		120	0.5	0.2
18	0.444(0.439,0.45)	0.624(0.612,0.635)	0.632(0.623,0.642)	0.616(0.606,0.626)	0.626(0.615,0.638)	0.635(0.626,0.644)	0.564(0.558,0.57)	0.64(0.632,0.647)		120	0.5	0.4
19	0.428(0.422,0.435)	0.673(0.657,0.688)	0.713(0.703,0.723)	0.698(0.69,0.706)	0.711(0.702,0.719)	0.711(0.702,0.72)	0.644(0.636,0.652)	0.715(0.706,0.724)		120	0.5	0.6
20	0.404(0.399,0.408)	0.654(0.631,0.679)	0.799(0.791,0.807)	0.793(0.786,0.801)	0.799(0.79,0.807)	0.802(0.794,0.809)	0.738(0.73,0.745)	0.799(0.791,0.806)		120	0.5	0.8
21	0.41(0.401,0.418)	0.536(0.522,0.549)	0.557(0.543,0.571)	0.554(0.539,0.569)	0.546(0.531,0.56)	0.569(0.556,0.583)	0.525(0.516,0.533)	0.565(0.552,0.578)		200	0.1	0.2
22	0.412(0.404,0.42)	0.621(0.606,0.637)	0.653(0.639,0.669)	0.655(0.639,0.67)	0.628(0.613,0.643)	0.652(0.638,0.668)	0.556(0.548,0.565)	0.651(0.636,0.666)		200	0.1	0.4
23	0.397(0.387,0.406)	0.675(0.657,0.693)	0.737(0.722,0.751)	0.718(0.705,0.732)	0.712(0.696,0.726)	0.732(0.718,0.744)	0.642(0.632,0.653)	0.727(0.712,0.742)		200	0.1	0.6
24	0.371(0.361,0.381)	0.65(0.62,0.679)	0.817(0.806,0.829)	0.801(0.788,0.814)	0.796(0.783,0.809)	0.813(0.802,0.824)	0.746(0.737,0.755)	0.816(0.803,0.828)		200	0.1	0.8
25	0.438(0.432,0.445)	0.534(0.521,0.547)	0.565(0.554,0.576)	0.559(0.548,0.571)	0.567(0.556,0.578)	0.569(0.557,0.582)	0.52(0.514,0.526)	0.576(0.565,0.587)		200	0.2	0.2
26	0.441(0.434,0.446)	0.618(0.605,0.631)	0.644(0.633,0.653)	0.636(0.625,0.646)	0.621(0.609,0.631)	0.647(0.636,0.658)	0.572(0.565,0.578)	0.653(0.641,0.664)		200	0.2	0.4
27	0.423(0.416,0.43)	0.659(0.642,0.677)	0.715(0.705,0.725)	0.712(0.702,0.721)	0.701(0.69,0.712)	0.722(0.712,0.731)	0.646(0.638,0.653)	0.723(0.713,0.732)		200	0.2	0.6
28	0.395(0.387,0.403)	0.646(0.619,0.673)	0.813(0.804,0.822)	0.793(0.785,0.802)	0.794(0.785,0.803)	0.816(0.807,0.825)	0.746(0.739,0.754)	0.813(0.805,0.822)		200	0.2	0.8
29	0.454(0.45,0.459)	0.541(0.531,0.55)	0.559(0.549,0.57)	0.559(0.549,0.568)	0.556(0.545,0.566)	0.557(0.547,0.567)	0.523(0.518,0.529)	0.563(0.553,0.573)		200	0.3	0.2
30	0.447(0.44,0.452)	0.621(0.61,0.63)	0.64(0.632,0.648)	0.639(0.631,0.647)	0.625(0.616,0.635)	0.64(0.631,0.65)	0.575(0.57,0.581)	0.647(0.639,0.656)		200	0.3	0.4
31	0.431(0.424,0.438)	0.674(0.659,0.689)	0.725(0.717,0.731)	0.71(0.701,0.718)	0.711(0.703,0.719)	0.732(0.724,0.739)	0.641(0.634,0.648)	0.731(0.723,0.738)		200	0.3	0.6
32	0.405(0.399,0.412)	0.642(0.616,0.669)	0.809(0.802,0.817)	0.79(0.784,0.796)	0.795(0.787,0.803)	0.81(0.802,0.818)	0.745(0.738,0.752)	0.811(0.803,0.819)		200	0.3	0.8
33	0.463(0.459,0.467)	0.546(0.538,0.555)	0.554(0.546,0.561)	0.552(0.544,0.56)	0.554(0.546,0.563)	0.558(0.55,0.567)	0.519(0.515,0.523)	0.567(0.559,0.575)		200	0.4	0.2
34	0.444(0.439,0.448)	0.615(0.605,0.625)	0.641(0.634,0.649)	0.63(0.622,0.639)	0.636(0.627,0.644)	0.647(0.639,0.655)	0.57(0.566,0.574)	0.648(0.64,0.656)		200	0.4	0.4
35	0.431(0.425,0.436)	0.666(0.649,0.681)	0.72(0.712,0.728)	0.695(0.688,0.702)	0.711(0.703,0.718)	0.728(0.721,0.735)	0.647(0.642,0.652)	0.726(0.718,0.732)		200	0.4	0.6
36	0.404(0.399,0.408)	0.627(0.603,0.652)	0.81(0.804,0.816)	0.791(0.785,0.797)	0.8(0.794,0.807)	0.817(0.81,0.823)	0.745(0.739,0.751)	0.815(0.809,0.821)		200	0.4	0.8
37	0.466(0.463,0.469)	0.537(0.529,0.545)	0.548(0.54,0.556)	0.544(0.537,0.55)	0.55(0.542,0.559)	0.551(0.543,0.559)	0.52(0.517,0.524)	0.564(0.557,0.572)		200	0.5	0.2
38	0.452(0.449,0.456)	0.622(0.613,0.631)	0.642(0.634,0.65)	0.624(0.617,0.63)	0.626(0.619,0.633)	0.636(0.628,0.644)	0.572(0.568,0.577)	0.639(0.633,0.646)		200	0.5	0.4
39	0.433(0.428,0.437)	0.657(0.643,0.671)	0.715(0.708,0.721)	0.702(0.696,0.709)	0.707(0.7,0.713)	0.717(0.71,0.724)	0.637(0.632,0.641)	0.718(0.712,0.725)		200	0.5	0.6
40	0.405(0.401,0.409)	0.646(0.622,0.671)	0.805(0.799,0.811)	0.793(0.787,0.8)	0.8(0.795,0.806)	0.809(0.804,0.815)	0.746(0.741,0.751)	0.807(0.802,0.813)		200	0.5	0.8
41	0.447(0.442,0.453)	0.537(0.527,0.548)	0.581(0.571,0.592)	0.562(0.553,0.572)	0.565(0.556,0.573)	0.578(0.568,0.588)	0.524(0.52,0.529)	0.581(0.571,0.591)		500	0.1	0.2
42	0.433(0.425,0.44)	0.613(0.6,0.625)	0.657(0.646,0.667)	0.643(0.635,0.651)	0.635(0.626,0.644)	0.661(0.653,0.669)	0.572(0.566,0.577)	0.66(0.651,0.669)		500	0.1	0.4
43	0.428(0.421,0.433)	0.669(0.653,0.684)	0.74(0.731,0.748)	0.72(0.71,0.729)	0.713(0.704,0.722)	0.737(0.729,0.745)	0.649(0.642,0.656)	0.738(0.729,0.746)		500	0.1	0.6
44	0.395(0.387,0.403)	0.65(0.622,0.679)	0.823(0.816,0.831)	0.807(0.799,0.816)	0.81(0.802,0.817)	0.825(0.818,0.832)	0.751(0.745,0.757)	0.825(0.817,0.832)		500	0.1	0.8
45	0.458(0.454,0.463)	0.553(0.545,0.561)	0.579(0.572,0.586)	0.567(0.56,0.573)	0.568(0.561,0.574)	0.583(0.576,0.589)	0.524(0.521,0.527)	0.584(0.577,0.59)		500	0.2	0.2
46	0.45(0.444,0.454)	0.612(0.601,0.621)	0.65(0.644,0.656)	0.643(0.636,0.65)	0.635(0.628,0.641)	0.654(0.649,0.66)	0.579(0.575,0.583)	0.656(0.649,0.662)		500	0.2	0.4
47	0.432(0.427,0.437)	0.654(0.639,0.669)	0.733(0.727,0.739)	0.728(0.721,0.734)	0.713(0.707,0.719)	0.733(0.727,0.739)	0.65(0.646,0.654)	0.733(0.728,0.739)		500	0.2	0.6
48	0.398(0.393,0.403)	0.634(0.609,0.66)	0.821(0.815,0.828)	0.808(0.802,0.813)	0.802(0.797,0.808)	0.821(0.815,0.827)	0.745(0.74,0.75)	0.822(0.816,0.827)		500	0.2	0.8
49	0.468(0.465,0.471)	0.547(0.54,0.555)	0.573(0.568,0.578)	0.568(0.562,0.573)	0.568(0.563,0.574)	0.581(0.575,0.587)	0.525(0.522,0.528)	0.583(0.577,0.589)		500	0.3	0.2
50	0.453(0.449,0.457)	0.615(0.607,0.624)	0.656(0.651,0.662)	0.644(0.639,0.649)	0.638(0.632,0.643)	0.662(0.656,0.667)	0.575(0.572,0.579)	0.661(0.655,0.667)		500	0.3	0.4
51	0.43(0.425,0.434)	0.667(0.651,0.681)	0.728(0.723,0.733)	0.719(0.714,0.724)	0.712(0.707,0.717)	0.733(0.729,0.738)	0.647(0.643,0.65)	0.734(0.729,0.738)		500	0.3	0.6
52	0.399(0.395,0.403)	0.659(0.631,0.687)	0.823(0.818,0.827)	0.806(0.802,0.81)	0.804(0.8,0.809)	0.825(0.821,0.829)	0.746(0.742,0.75)	0.823(0.82,0.827)		500	0.3	0.8
53	0.472(0.469,0.474)	0.541(0.534,0.548)	0.564(0.558,0.57)	0.561(0.555,0.567)	0.561(0.556,0.567)	0.573(0.569,0.579)	0.522(0.519,0.524)	0.577(0.573,0.582)		500	0.4	0.2
54	0.453(0.45,0.456)	0.62(0.613,0.627)	0.651(0.647,0.655)	0.646(0.641,0.651)	0.637(0.632,0.641)	0.658(0.653,0.663)	0.578(0.575,0.581)	0.656(0.651,0.661)		500	0.4	0.4
55	0.431(0.427,0.434)	0.663(0.648,0.677)	0.728(0.723,0.733)	0.723(0.718,0.728)	0.705(0.7,0.711)	0.73(0.725,0.735)	0.649(0.646,0.653)	0.729(0.725,0.734)		500	0.4	0.6
56	0.4(0.397,0.403)	0.642(0.613,0.672)	0.82(0.815,0.824)	0.805(0.801,0.809)	0.804(0.799,0.808)	0.825(0.821,0.829)	0.746(0.742,0.75)	0.822(0.817,0.826)		500	0.4	0.8
57	0.474(0.472,0.477)	0.546(0.54,0.552)	0.567(0.561,0.572)	0.568(0.564,0.573)	0.559(0.555,0.563)	0.569(0.565,0.573)	0.522(0.52,0.525)	0.572(0.568,0.577)		500	0.5	0.2
58	0.458(0.455,0.461)	0.619(0.611,0.628)	0.649(0.644,0.654)	0.638(0.633,0.642)	0.633(0.628,0.638)	0.656(0.652,0.661)	0.571(0.568,0.574)	0.657(0.653,0.661)		500	0.5	0.4
59	0.434(0.431,0.436)	0.667(0.651,0.681)	0.727(0.722,0.732)	0.715(0.71,0.719)	0.714(0.709,0.718)	0.735(0.731,0.739)	0.65(0.646,0.653)	0.733(0.729,0.736)		500	0.5	0.6
60	0.402(0.4,0.405)	0.641(0.616,0.668)	0.816(0.813,0.82)	0.804(0.8,0.807)	0.805(0.801,0.809)	0.824(0.82,0.827)	0.747(0.744,0.751)	0.818(0.815,0.822)		500	0.5	0.8
61	0.457(0.453,0.462)	0.55(0.542,0.557)	0.581(0.573,0.588)	0.575(0.569,0.582)	0.569(0.561,0.577)	0.583(0.576,0.59)	0.522(0.519,0.525)	0.583(0.575,0.59)		1000	0.1	0.2
62	0.449(0.445,0.454)	0.61(0.601,0.619)	0.662(0.656,0.667)	0.652(0.646,0.659)	0.645(0.64,0.652)	0.659(0.653,0.665)	0.58(0.575,0.584)	0.658(0.652,0.664)		1000	0.1	0.4
63	0.432(0.427,0.437)	0.654(0.638,0.669)	0.74(0.735,0.746)	0.728(0.721,0.734)	0.722(0.716,0.728)	0.733(0.727,0.738)	0.651(0.648,0.656)	0.735(0.73,0.74)		1000	0.1	0.6
64	0.401(0.397,0.406)	0.641(0.616,0.665)	0.82(0.814,0.825)	0.811(0.806,0.817)	0.809(0.804,0.815)	0.82(0.815,0.825)	0.753(0.749,0.758)	0.823(0.818,0.827)		1000	0.1	0.8
65	0.47(0.467,0.473)	0.545(0.539,0.551)	0.58(0.575,0.584)	0.573(0.568,0.577)	0.57(0.564,0.575)	0.581(0.577,0.586)	0.525(0.522,0.527)	0.581(0.576,0.586)		1000	0.2	0.2
66	0.456(0.452,0.459)	0.617(0.607,0.626)	0.661(0.657,0.666)	0.649(0.644,0.655)	0.647(0.643,0.652)	0.664(0.66,0.669)	0.578(0.575,0.58)	0.664(0.66,0.668)		1000	0.2	0.4
67	0.43(0.426,0.434)	0.669(0.655,0.682)	0.738(0.733,0.742)	0.729(0.725,0.733)	0.724(0.719,0.729)	0.738(0.733,0.742)	0.647(0.644,0.651)	0.739(0.734,0.743)		1000	0.2	0.6
68	0.4(0.397,0.404)	0.621(0.599,0.645)	0.82(0.816,0.824)	0.809(0.804,0.813)	0.807(0.803,0.811)	0.82(0.817,0.824)	0.751(0.747,0.754)	0.821(0.817,0.824)		1000	0.2	0.8
69	0.473(0.471,0.476)	0.544(0.538,0.549)	0.575(0.571,0.579)	0.574(0.569,0.578)	0.566(0.562,0.57)	0.582(0.578,0.586)	0.524(0.522,0.526)	0.582(0.578,0.586)		1000	0.3	0.2
70	0.454(0.451,0.457)	0.625(0.617,0.632)	0.658(0.654,0.662)	0.65(0.646,0.654)	0.643(0.639,0.646)	0.665(0.661,0.669)	0.574(0.571,0.576)	0.665(0.661,0.669)		1000	0.3	0.4
71	0.432(0.429,0.435)	0.656(0.643,0.669)	0.736(0.732,0.74)	0.728(0.724,0.732)	0.72(0.715,0.725)	0.735(0.732,0.739)	0.646(0.644,0.649)	0.736(0.732,0.74)		1000	0.3	0.6
72	0.401(0.398,0.404)	0.658(0.63,0.683)	0.823(0.82,0.826)	0.812(0.808,0.815)	0.809(0.806,0.812)	0.823(0.82,0.826)	0.751(0.748,0.754)	0.823(0.82,0.826)		1000	0.3	0.8
73	0.477(0.475,0.479)	0.548(0.542,0.553)	0.575(0.571,0.578)	0.569(0.565,0.573)	0.569(0.565,0.572)	0.582(0.578,0.585)	0.524(0.522,0.525)	0.582(0.578,0.585)		1000	0.4	0.2
74	0.458(0.455,0.46)	0.617(0.609,0.625)	0.653(0.649,0.658)	0.649(0.645,0.653)	0.64(0.636,0.644)	0.66(0.656,0.664)	0.577(0.575,0.579)	0.658(0.655,0.662)		1000	0.4	0.4
75	0.431(0.429,0.434)	0.666(0.651,0.679)	0.733(0.73,0.737)	0.725(0.721,0.73)	0.715(0.711,0.718)	0.737(0.734,0.74)	0.65(0.647,0.652)	0.736(0.733,0.739)		1000	0.4	0.6
76	0.399(0.397,0.402)	0.64(0.614,0.666)	0.819(0.816,0.821)	0.807(0.804,0.81)	0.805(0.803,0.808)	0.823(0.821,0.825)	0.749(0.747,0.752)	0.823(0.82,0.825)		1000	0.4	0.8
77	0.48(0.478,0.482)	0.544(0.539,0.548)	0.569(0.566,0.573)	0.567(0.564,0.57)	0.566(0.563,0.569)	0.579(0.575,0.582)	0.523(0.522,0.525)	0.579(0.576,0.582)		1000	0.5	0.2
78	0.457(0.455,0.458)	0.612(0.605,0.62)	0.653(0.649,0.656)	0.646(0.643,0.65)	0.635(0.632,0.639)	0.661(0.658,0.663)	0.576(0.574,0.579)	0.66(0.657,0.663)		1000	0.5	0.4
79	0.43(0.428,0.433)	0.663(0.647,0.677)	0.729(0.727,0.733)	0.725(0.722,0.728)	0.712(0.709,0.716)	0.737(0.734,0.741)	0.647(0.644,0.649)	0.736(0.733,0.739)		1000	0.5	0.6
80	0.402(0.4,0.403)	0.634(0.608,0.66)	0.816(0.813,0.819)	0.808(0.805,0.811)	0.803(0.801,0.806)	0.823(0.82,0.825)	0.748(0.746,0.751)	0.818(0.816,0.821)		1000	0.5	0.8
