# Supplementary material for: A simulation study on missing data imputation for dichotomous variables using statistical and machine learning methods
Source: Sci Rep. 2023 Jun 9;13:9432. doi: 10.1038/s41598-023-36509-2 (PMC10256703; doi:10.1038/s41598-023-36509-2)
Supplement: Supplementary file 2 — Supplementary Information 2. [file 41598_2023_36509_MOESM2_ESM.zip › bivariate_mar73_accuracy_table.csv]

	mode	knn	rf	cart	svm	bpnn	mi	logreg		N	MR	r
1	0.693(0.676,0.712)	0.675(0.658,0.693)	0.593(0.573,0.614)	0.653(0.633,0.671)	0.689(0.672,0.708)	0.68(0.662,0.698)	0.579(0.568,0.591)	0.581(0.56,0.602)		120	0.1	0.2
2	0.665(0.65,0.684)	0.689(0.672,0.708)	0.658(0.64,0.676)	0.68(0.661,0.697)	0.685(0.668,0.703)	0.679(0.662,0.697)	0.606(0.595,0.617)	0.639(0.618,0.66)		120	0.1	0.4
3	0.65(0.634,0.668)	0.735(0.718,0.754)	0.724(0.705,0.743)	0.723(0.702,0.741)	0.743(0.724,0.762)	0.743(0.725,0.76)	0.669(0.655,0.683)	0.72(0.699,0.739)		120	0.1	0.6
4	0.62(0.605,0.635)	0.774(0.752,0.794)	0.793(0.775,0.81)	0.807(0.79,0.822)	0.808(0.792,0.824)	0.814(0.798,0.83)	0.749(0.738,0.762)	0.801(0.782,0.819)		120	0.1	0.8
5	0.68(0.668,0.692)	0.657(0.644,0.669)	0.577(0.558,0.596)	0.661(0.65,0.673)	0.677(0.664,0.689)	0.654(0.642,0.664)	0.567(0.559,0.575)	0.562(0.544,0.579)		120	0.2	0.2
6	0.648(0.637,0.66)	0.677(0.665,0.692)	0.643(0.628,0.657)	0.67(0.654,0.683)	0.668(0.655,0.682)	0.667(0.653,0.682)	0.601(0.593,0.61)	0.639(0.625,0.652)		120	0.2	0.4
7	0.642(0.631,0.652)	0.735(0.724,0.747)	0.711(0.697,0.725)	0.728(0.716,0.74)	0.722(0.71,0.733)	0.734(0.723,0.745)	0.663(0.653,0.672)	0.706(0.692,0.721)		120	0.2	0.6
8	0.603(0.593,0.613)	0.775(0.758,0.793)	0.793(0.78,0.803)	0.8(0.788,0.812)	0.811(0.799,0.822)	0.808(0.796,0.82)	0.752(0.742,0.762)	0.792(0.779,0.803)		120	0.2	0.8
9	0.677(0.667,0.687)	0.658(0.647,0.67)	0.579(0.565,0.593)	0.657(0.647,0.667)	0.669(0.659,0.68)	0.65(0.639,0.66)	0.575(0.569,0.582)	0.57(0.556,0.584)		120	0.3	0.2
10	0.665(0.656,0.674)	0.674(0.663,0.685)	0.643(0.63,0.656)	0.675(0.665,0.687)	0.67(0.66,0.681)	0.667(0.657,0.679)	0.609(0.603,0.615)	0.642(0.629,0.657)		120	0.3	0.4
11	0.635(0.626,0.645)	0.734(0.721,0.747)	0.711(0.7,0.722)	0.718(0.707,0.73)	0.726(0.712,0.738)	0.727(0.715,0.738)	0.668(0.66,0.676)	0.709(0.697,0.721)		120	0.3	0.6
12	0.612(0.603,0.62)	0.773(0.758,0.787)	0.806(0.794,0.817)	0.801(0.791,0.809)	0.808(0.795,0.819)	0.807(0.796,0.819)	0.75(0.742,0.757)	0.798(0.786,0.81)		120	0.3	0.8
13	0.677(0.67,0.685)	0.656(0.648,0.664)	0.563(0.55,0.576)	0.646(0.638,0.655)	0.671(0.662,0.68)	0.644(0.635,0.654)	0.57(0.564,0.575)	0.562(0.549,0.576)		120	0.4	0.2
14	0.658(0.651,0.666)	0.678(0.668,0.687)	0.64(0.63,0.65)	0.651(0.642,0.661)	0.665(0.657,0.673)	0.662(0.653,0.67)	0.608(0.602,0.614)	0.634(0.623,0.644)		120	0.4	0.4
15	0.631(0.624,0.638)	0.727(0.717,0.737)	0.701(0.691,0.711)	0.701(0.692,0.709)	0.706(0.695,0.717)	0.714(0.704,0.725)	0.658(0.651,0.665)	0.697(0.686,0.708)		120	0.4	0.6
16	0.604(0.598,0.61)	0.796(0.784,0.807)	0.799(0.791,0.807)	0.795(0.786,0.803)	0.805(0.796,0.814)	0.807(0.798,0.816)	0.741(0.733,0.748)	0.797(0.788,0.805)		120	0.4	0.8
17	0.679(0.673,0.684)	0.665(0.657,0.672)	0.576(0.564,0.587)	0.654(0.646,0.663)	0.676(0.669,0.682)	0.639(0.629,0.649)	0.568(0.563,0.573)	0.571(0.557,0.586)		120	0.5	0.2
18	0.655(0.649,0.66)	0.671(0.663,0.68)	0.633(0.622,0.643)	0.654(0.646,0.662)	0.654(0.647,0.661)	0.653(0.645,0.662)	0.602(0.595,0.609)	0.625(0.615,0.635)		120	0.5	0.4
19	0.638(0.633,0.643)	0.726(0.716,0.737)	0.704(0.694,0.713)	0.695(0.685,0.705)	0.698(0.688,0.708)	0.711(0.701,0.72)	0.662(0.655,0.67)	0.692(0.681,0.703)		120	0.5	0.6
20	0.616(0.611,0.621)	0.81(0.802,0.819)	0.799(0.791,0.807)	0.791(0.78,0.801)	0.797(0.786,0.807)	0.799(0.791,0.808)	0.748(0.74,0.755)	0.788(0.779,0.796)		120	0.5	0.8
21	0.667(0.654,0.679)	0.65(0.636,0.666)	0.581(0.565,0.596)	0.666(0.654,0.679)	0.665(0.653,0.677)	0.646(0.633,0.659)	0.573(0.563,0.583)	0.566(0.548,0.583)		200	0.1	0.2
22	0.656(0.643,0.668)	0.68(0.665,0.696)	0.649(0.635,0.663)	0.684(0.672,0.697)	0.678(0.664,0.692)	0.687(0.673,0.701)	0.614(0.605,0.623)	0.632(0.614,0.648)		200	0.1	0.4
23	0.632(0.62,0.646)	0.721(0.707,0.735)	0.73(0.717,0.743)	0.732(0.717,0.746)	0.734(0.723,0.747)	0.745(0.731,0.759)	0.658(0.647,0.668)	0.719(0.702,0.733)		200	0.1	0.6
24	0.606(0.593,0.618)	0.758(0.741,0.775)	0.793(0.781,0.805)	0.815(0.801,0.828)	0.806(0.794,0.818)	0.816(0.803,0.827)	0.762(0.753,0.771)	0.788(0.775,0.8)		200	0.1	0.8
25	0.677(0.669,0.686)	0.661(0.651,0.671)	0.574(0.562,0.586)	0.663(0.654,0.672)	0.674(0.666,0.682)	0.664(0.655,0.673)	0.578(0.571,0.584)	0.563(0.549,0.576)		200	0.2	0.2
26	0.662(0.652,0.672)	0.681(0.671,0.691)	0.646(0.635,0.657)	0.691(0.681,0.699)	0.683(0.674,0.694)	0.683(0.673,0.694)	0.609(0.603,0.614)	0.641(0.63,0.652)		200	0.2	0.4
27	0.643(0.633,0.652)	0.729(0.719,0.74)	0.723(0.714,0.734)	0.727(0.718,0.737)	0.741(0.732,0.75)	0.743(0.734,0.753)	0.67(0.663,0.676)	0.712(0.701,0.724)		200	0.2	0.6
28	0.616(0.608,0.623)	0.755(0.738,0.77)	0.801(0.792,0.811)	0.802(0.794,0.81)	0.805(0.795,0.814)	0.814(0.805,0.823)	0.758(0.751,0.765)	0.798(0.789,0.808)		200	0.2	0.8
29	0.688(0.68,0.695)	0.663(0.653,0.671)	0.582(0.571,0.592)	0.663(0.654,0.673)	0.684(0.676,0.691)	0.662(0.653,0.671)	0.577(0.573,0.581)	0.571(0.559,0.583)		200	0.3	0.2
30	0.661(0.654,0.668)	0.682(0.674,0.69)	0.639(0.63,0.649)	0.685(0.676,0.694)	0.677(0.669,0.685)	0.674(0.666,0.682)	0.612(0.607,0.618)	0.634(0.624,0.644)		200	0.3	0.4
31	0.643(0.637,0.648)	0.738(0.73,0.747)	0.721(0.712,0.729)	0.732(0.724,0.739)	0.739(0.731,0.746)	0.747(0.74,0.754)	0.674(0.667,0.68)	0.71(0.701,0.72)		200	0.3	0.6
32	0.615(0.61,0.62)	0.767(0.752,0.781)	0.801(0.793,0.809)	0.801(0.793,0.809)	0.812(0.805,0.819)	0.819(0.812,0.826)	0.752(0.745,0.759)	0.8(0.792,0.808)		200	0.3	0.8
33	0.68(0.675,0.686)	0.663(0.657,0.669)	0.577(0.567,0.587)	0.656(0.649,0.663)	0.677(0.671,0.683)	0.66(0.653,0.667)	0.581(0.576,0.585)	0.562(0.553,0.571)		200	0.4	0.2
34	0.663(0.656,0.669)	0.682(0.675,0.69)	0.639(0.629,0.649)	0.682(0.674,0.688)	0.677(0.67,0.684)	0.678(0.671,0.687)	0.612(0.608,0.617)	0.628(0.62,0.637)		200	0.4	0.4
35	0.636(0.631,0.641)	0.73(0.723,0.737)	0.717(0.708,0.726)	0.725(0.718,0.733)	0.731(0.725,0.738)	0.733(0.727,0.741)	0.666(0.66,0.671)	0.704(0.694,0.713)		200	0.4	0.6
36	0.609(0.604,0.614)	0.758(0.744,0.77)	0.797(0.791,0.802)	0.8(0.794,0.806)	0.809(0.804,0.814)	0.81(0.804,0.815)	0.755(0.75,0.761)	0.792(0.786,0.797)		200	0.4	0.8
37	0.687(0.683,0.692)	0.668(0.662,0.674)	0.571(0.562,0.58)	0.658(0.651,0.665)	0.683(0.678,0.688)	0.653(0.646,0.659)	0.574(0.57,0.578)	0.56(0.548,0.57)		200	0.5	0.2
38	0.663(0.659,0.667)	0.681(0.673,0.687)	0.632(0.624,0.64)	0.667(0.658,0.675)	0.671(0.664,0.677)	0.671(0.664,0.678)	0.612(0.608,0.616)	0.621(0.613,0.631)		200	0.5	0.4
39	0.638(0.633,0.642)	0.734(0.725,0.742)	0.705(0.697,0.712)	0.723(0.717,0.729)	0.712(0.703,0.722)	0.727(0.719,0.735)	0.667(0.662,0.672)	0.698(0.689,0.705)		200	0.5	0.6
40	0.605(0.602,0.608)	0.798(0.787,0.809)	0.803(0.798,0.809)	0.798(0.791,0.804)	0.808(0.801,0.815)	0.809(0.803,0.816)	0.749(0.743,0.755)	0.796(0.791,0.802)		200	0.5	0.8
41	0.683(0.674,0.692)	0.671(0.661,0.679)	0.584(0.573,0.593)	0.675(0.666,0.684)	0.68(0.671,0.689)	0.681(0.673,0.69)	0.584(0.577,0.59)	0.563(0.554,0.574)		500	0.1	0.2
42	0.661(0.652,0.67)	0.69(0.68,0.7)	0.652(0.641,0.663)	0.687(0.68,0.696)	0.705(0.695,0.714)	0.706(0.697,0.714)	0.622(0.617,0.628)	0.641(0.63,0.653)		500	0.1	0.4
43	0.631(0.622,0.639)	0.725(0.714,0.736)	0.72(0.711,0.73)	0.756(0.747,0.765)	0.737(0.728,0.747)	0.752(0.743,0.762)	0.677(0.671,0.683)	0.717(0.707,0.728)		500	0.1	0.6
44	0.606(0.6,0.613)	0.757(0.743,0.771)	0.806(0.799,0.813)	0.817(0.809,0.824)	0.806(0.798,0.814)	0.826(0.819,0.833)	0.756(0.75,0.762)	0.803(0.796,0.811)		500	0.1	0.8
45	0.681(0.675,0.687)	0.665(0.658,0.671)	0.59(0.583,0.598)	0.672(0.666,0.678)	0.679(0.673,0.685)	0.677(0.671,0.683)	0.582(0.578,0.586)	0.569(0.559,0.578)		500	0.2	0.2
46	0.661(0.655,0.667)	0.689(0.681,0.696)	0.647(0.639,0.657)	0.692(0.685,0.699)	0.697(0.69,0.705)	0.697(0.689,0.705)	0.613(0.61,0.616)	0.64(0.631,0.649)		500	0.2	0.4
47	0.635(0.63,0.64)	0.728(0.72,0.735)	0.723(0.717,0.729)	0.747(0.741,0.753)	0.741(0.735,0.747)	0.752(0.747,0.757)	0.674(0.67,0.678)	0.714(0.706,0.721)		500	0.2	0.6
48	0.601(0.596,0.607)	0.748(0.736,0.76)	0.806(0.799,0.812)	0.812(0.807,0.818)	0.807(0.801,0.813)	0.824(0.819,0.829)	0.766(0.761,0.769)	0.8(0.795,0.807)		500	0.2	0.8
49	0.681(0.676,0.685)	0.664(0.66,0.67)	0.59(0.583,0.596)	0.671(0.665,0.676)	0.679(0.674,0.684)	0.673(0.668,0.677)	0.579(0.577,0.582)	0.56(0.551,0.568)		500	0.3	0.2
50	0.66(0.656,0.664)	0.687(0.681,0.692)	0.647(0.64,0.654)	0.694(0.688,0.7)	0.699(0.693,0.704)	0.697(0.692,0.702)	0.616(0.613,0.619)	0.63(0.621,0.638)		500	0.3	0.4
51	0.638(0.633,0.643)	0.735(0.729,0.741)	0.718(0.712,0.724)	0.748(0.743,0.753)	0.743(0.738,0.748)	0.753(0.748,0.758)	0.676(0.673,0.68)	0.701(0.694,0.709)		500	0.3	0.6
52	0.609(0.605,0.613)	0.747(0.735,0.76)	0.801(0.796,0.806)	0.814(0.809,0.819)	0.812(0.808,0.816)	0.827(0.824,0.831)	0.762(0.758,0.766)	0.799(0.793,0.804)		500	0.3	0.8
53	0.684(0.681,0.687)	0.666(0.661,0.672)	0.587(0.58,0.594)	0.666(0.661,0.67)	0.682(0.679,0.685)	0.674(0.67,0.678)	0.58(0.577,0.582)	0.559(0.549,0.568)		500	0.4	0.2
54	0.66(0.656,0.663)	0.691(0.686,0.696)	0.646(0.64,0.652)	0.691(0.686,0.696)	0.692(0.687,0.697)	0.697(0.692,0.701)	0.618(0.614,0.621)	0.625(0.618,0.633)		500	0.4	0.4
55	0.634(0.631,0.637)	0.726(0.719,0.733)	0.716(0.711,0.722)	0.737(0.732,0.741)	0.744(0.739,0.749)	0.75(0.745,0.755)	0.674(0.67,0.678)	0.704(0.698,0.71)		500	0.4	0.6
56	0.605(0.602,0.608)	0.776(0.764,0.788)	0.802(0.798,0.806)	0.809(0.804,0.814)	0.812(0.807,0.816)	0.828(0.824,0.832)	0.76(0.756,0.763)	0.796(0.791,0.801)		500	0.4	0.8
57	0.679(0.677,0.682)	0.662(0.658,0.667)	0.581(0.575,0.587)	0.671(0.668,0.675)	0.678(0.675,0.681)	0.668(0.664,0.672)	0.582(0.58,0.584)	0.556(0.547,0.564)		500	0.5	0.2
58	0.661(0.658,0.664)	0.686(0.682,0.691)	0.636(0.63,0.642)	0.682(0.677,0.688)	0.682(0.677,0.687)	0.686(0.681,0.69)	0.615(0.612,0.617)	0.619(0.612,0.626)		500	0.5	0.4
59	0.635(0.633,0.638)	0.726(0.719,0.732)	0.708(0.703,0.713)	0.739(0.735,0.743)	0.736(0.731,0.741)	0.745(0.739,0.749)	0.673(0.669,0.676)	0.69(0.683,0.696)		500	0.5	0.6
60	0.607(0.604,0.609)	0.761(0.749,0.773)	0.793(0.789,0.798)	0.802(0.798,0.805)	0.808(0.804,0.812)	0.82(0.816,0.824)	0.758(0.754,0.762)	0.787(0.782,0.792)		500	0.5	0.8
61	0.683(0.677,0.689)	0.663(0.655,0.671)	0.58(0.572,0.589)	0.68(0.673,0.686)	0.681(0.674,0.687)	0.68(0.674,0.687)	0.584(0.58,0.588)	0.555(0.545,0.565)		1000	0.1	0.2
62	0.661(0.655,0.667)	0.69(0.683,0.697)	0.653(0.646,0.66)	0.698(0.691,0.705)	0.7(0.693,0.707)	0.712(0.705,0.719)	0.617(0.613,0.62)	0.644(0.636,0.652)		1000	0.1	0.4
63	0.631(0.625,0.637)	0.727(0.72,0.734)	0.72(0.713,0.727)	0.743(0.737,0.75)	0.741(0.735,0.746)	0.752(0.746,0.758)	0.673(0.669,0.677)	0.716(0.71,0.723)		1000	0.1	0.6
64	0.606(0.601,0.612)	0.751(0.738,0.763)	0.808(0.802,0.813)	0.824(0.819,0.829)	0.811(0.805,0.816)	0.821(0.815,0.826)	0.766(0.762,0.77)	0.8(0.793,0.806)		1000	0.1	0.8
65	0.679(0.675,0.682)	0.662(0.657,0.666)	0.584(0.579,0.59)	0.679(0.675,0.683)	0.677(0.673,0.681)	0.678(0.674,0.682)	0.585(0.583,0.587)	0.566(0.56,0.573)		1000	0.2	0.2
66	0.661(0.657,0.665)	0.689(0.683,0.695)	0.654(0.648,0.66)	0.696(0.691,0.701)	0.701(0.697,0.706)	0.704(0.7,0.709)	0.619(0.616,0.621)	0.641(0.633,0.648)		1000	0.2	0.4
67	0.637(0.633,0.641)	0.731(0.725,0.737)	0.719(0.713,0.725)	0.746(0.742,0.75)	0.747(0.743,0.752)	0.756(0.752,0.761)	0.676(0.673,0.679)	0.714(0.708,0.721)		1000	0.2	0.6
68	0.608(0.604,0.611)	0.757(0.744,0.771)	0.809(0.805,0.813)	0.819(0.814,0.823)	0.816(0.813,0.82)	0.828(0.824,0.832)	0.764(0.761,0.767)	0.803(0.799,0.807)		1000	0.2	0.8
69	0.683(0.68,0.686)	0.665(0.661,0.668)	0.585(0.58,0.591)	0.676(0.673,0.679)	0.681(0.678,0.684)	0.681(0.678,0.683)	0.585(0.583,0.587)	0.557(0.55,0.563)		1000	0.3	0.2
70	0.661(0.658,0.665)	0.689(0.685,0.693)	0.647(0.642,0.652)	0.7(0.696,0.704)	0.7(0.696,0.703)	0.707(0.703,0.71)	0.618(0.616,0.62)	0.633(0.626,0.64)		1000	0.3	0.4
71	0.639(0.636,0.641)	0.73(0.724,0.736)	0.717(0.712,0.721)	0.747(0.743,0.75)	0.746(0.743,0.75)	0.757(0.754,0.76)	0.674(0.671,0.676)	0.708(0.703,0.714)		1000	0.3	0.6
72	0.608(0.605,0.61)	0.768(0.756,0.779)	0.805(0.802,0.809)	0.823(0.819,0.826)	0.818(0.815,0.82)	0.83(0.827,0.832)	0.759(0.757,0.762)	0.798(0.794,0.803)		1000	0.3	0.8
73	0.683(0.681,0.685)	0.667(0.663,0.67)	0.587(0.582,0.592)	0.676(0.673,0.679)	0.682(0.68,0.685)	0.679(0.676,0.681)	0.583(0.581,0.585)	0.554(0.547,0.562)		1000	0.4	0.2
74	0.661(0.658,0.663)	0.691(0.687,0.695)	0.644(0.638,0.648)	0.697(0.694,0.7)	0.699(0.696,0.702)	0.703(0.7,0.707)	0.618(0.616,0.619)	0.623(0.616,0.629)		1000	0.4	0.4
75	0.635(0.633,0.637)	0.736(0.73,0.741)	0.713(0.709,0.717)	0.744(0.741,0.748)	0.745(0.742,0.748)	0.756(0.753,0.759)	0.677(0.674,0.679)	0.699(0.694,0.704)		1000	0.4	0.6
76	0.607(0.605,0.609)	0.762(0.749,0.774)	0.801(0.797,0.804)	0.818(0.815,0.821)	0.813(0.81,0.816)	0.829(0.827,0.832)	0.763(0.761,0.765)	0.79(0.786,0.795)		1000	0.4	0.8
77	0.681(0.679,0.683)	0.663(0.66,0.667)	0.579(0.574,0.584)	0.673(0.67,0.675)	0.679(0.677,0.682)	0.675(0.673,0.678)	0.583(0.581,0.585)	0.543(0.535,0.551)		1000	0.5	0.2
78	0.658(0.656,0.66)	0.685(0.682,0.688)	0.637(0.632,0.641)	0.694(0.691,0.698)	0.694(0.69,0.697)	0.698(0.694,0.701)	0.618(0.616,0.62)	0.615(0.608,0.621)		1000	0.5	0.4
79	0.636(0.634,0.638)	0.73(0.724,0.736)	0.706(0.701,0.71)	0.742(0.738,0.745)	0.739(0.736,0.742)	0.752(0.749,0.755)	0.676(0.674,0.678)	0.69(0.685,0.695)		1000	0.5	0.6
80	0.607(0.606,0.609)	0.764(0.753,0.775)	0.791(0.788,0.794)	0.813(0.811,0.816)	0.811(0.808,0.814)	0.825(0.822,0.827)	0.762(0.76,0.765)	0.781(0.778,0.784)		1000	0.5	0.8
