# Supplementary material for: A simulation study on missing data imputation for dichotomous variables using statistical and machine learning methods
Source: Sci Rep. 2023 Jun 9;13:9432. doi: 10.1038/s41598-023-36509-2 (PMC10256703; doi:10.1038/s41598-023-36509-2)
Supplement: Supplementary file 2 — Supplementary Information 2. [file 41598_2023_36509_MOESM2_ESM.zip › bivariate_mcar37_accuracy_table.csv]

	mode	knn	rf	cart	svm	bpnn	mi	logreg		N	MR	r
1	0.693(0.678,0.709)	0.634(0.615,0.654)	0.576(0.556,0.597)	0.677(0.66,0.693)	0.691(0.676,0.707)	0.674(0.658,0.691)	0.58(0.57,0.591)	0.596(0.575,0.619)		120	0.1	0.2
2	0.703(0.686,0.717)	0.608(0.579,0.634)	0.667(0.647,0.686)	0.702(0.685,0.719)	0.7(0.681,0.715)	0.694(0.677,0.712)	0.619(0.608,0.631)	0.654(0.635,0.673)		120	0.1	0.4
3	0.708(0.688,0.725)	0.593(0.562,0.625)	0.733(0.715,0.75)	0.759(0.742,0.777)	0.749(0.733,0.766)	0.748(0.731,0.766)	0.688(0.676,0.702)	0.725(0.706,0.744)		120	0.1	0.6
4	0.72(0.702,0.738)	0.535(0.493,0.575)	0.818(0.802,0.834)	0.837(0.82,0.85)	0.836(0.819,0.852)	0.842(0.827,0.856)	0.751(0.74,0.762)	0.823(0.806,0.84)		120	0.1	0.8
5	0.695(0.683,0.707)	0.637(0.621,0.654)	0.595(0.578,0.609)	0.67(0.655,0.684)	0.693(0.681,0.704)	0.676(0.664,0.689)	0.592(0.585,0.599)	0.593(0.578,0.607)		120	0.2	0.2
6	0.702(0.69,0.715)	0.663(0.644,0.682)	0.663(0.65,0.675)	0.7(0.686,0.715)	0.695(0.683,0.706)	0.705(0.692,0.718)	0.631(0.622,0.64)	0.663(0.648,0.677)		120	0.2	0.4
7	0.71(0.699,0.721)	0.647(0.62,0.673)	0.738(0.726,0.75)	0.762(0.751,0.771)	0.759(0.746,0.771)	0.76(0.747,0.773)	0.686(0.677,0.695)	0.734(0.722,0.747)		120	0.2	0.6
8	0.704(0.692,0.714)	0.549(0.512,0.585)	0.81(0.799,0.823)	0.815(0.803,0.826)	0.825(0.815,0.834)	0.818(0.807,0.828)	0.762(0.752,0.773)	0.81(0.799,0.822)		120	0.2	0.8
9	0.705(0.696,0.713)	0.649(0.638,0.66)	0.593(0.581,0.606)	0.671(0.663,0.68)	0.698(0.689,0.706)	0.674(0.664,0.682)	0.587(0.58,0.592)	0.589(0.578,0.601)		120	0.3	0.2
10	0.692(0.682,0.701)	0.632(0.612,0.652)	0.664(0.652,0.676)	0.711(0.7,0.72)	0.693(0.682,0.704)	0.698(0.687,0.709)	0.629(0.621,0.636)	0.657(0.644,0.67)		120	0.3	0.4
11	0.69(0.682,0.698)	0.602(0.572,0.631)	0.736(0.725,0.747)	0.742(0.733,0.751)	0.759(0.749,0.77)	0.757(0.747,0.767)	0.689(0.682,0.698)	0.74(0.73,0.751)		120	0.3	0.6
12	0.702(0.693,0.71)	0.548(0.515,0.582)	0.824(0.815,0.833)	0.829(0.819,0.838)	0.833(0.825,0.842)	0.83(0.821,0.839)	0.766(0.759,0.774)	0.822(0.813,0.831)		120	0.3	0.8
13	0.695(0.689,0.702)	0.646(0.634,0.658)	0.593(0.58,0.606)	0.674(0.666,0.682)	0.69(0.683,0.697)	0.672(0.664,0.68)	0.586(0.581,0.591)	0.592(0.578,0.605)		120	0.4	0.2
14	0.703(0.697,0.71)	0.631(0.611,0.651)	0.665(0.656,0.675)	0.699(0.689,0.709)	0.699(0.692,0.707)	0.697(0.687,0.707)	0.628(0.622,0.634)	0.664(0.654,0.674)		120	0.4	0.4
15	0.698(0.692,0.704)	0.597(0.57,0.623)	0.736(0.725,0.746)	0.743(0.735,0.752)	0.741(0.731,0.751)	0.748(0.739,0.757)	0.677(0.671,0.684)	0.726(0.715,0.735)		120	0.4	0.6
16	0.703(0.697,0.709)	0.52(0.487,0.556)	0.815(0.806,0.824)	0.82(0.811,0.828)	0.827(0.818,0.836)	0.828(0.818,0.838)	0.765(0.757,0.773)	0.82(0.811,0.83)		120	0.4	0.8
17	0.7(0.693,0.707)	0.647(0.634,0.659)	0.591(0.578,0.604)	0.663(0.655,0.671)	0.69(0.683,0.697)	0.664(0.655,0.673)	0.583(0.578,0.587)	0.587(0.574,0.601)		120	0.5	0.2
18	0.7(0.694,0.706)	0.638(0.622,0.655)	0.676(0.665,0.686)	0.688(0.681,0.695)	0.698(0.691,0.705)	0.701(0.692,0.71)	0.624(0.618,0.63)	0.672(0.661,0.683)		120	0.5	0.4
19	0.697(0.691,0.702)	0.648(0.625,0.672)	0.74(0.73,0.75)	0.743(0.735,0.751)	0.751(0.742,0.76)	0.757(0.748,0.765)	0.683(0.677,0.689)	0.738(0.73,0.747)		120	0.5	0.6
20	0.701(0.694,0.707)	0.534(0.501,0.569)	0.825(0.818,0.832)	0.818(0.811,0.825)	0.834(0.826,0.841)	0.832(0.825,0.839)	0.757(0.751,0.764)	0.824(0.816,0.831)		120	0.5	0.8
21	0.702(0.688,0.715)	0.633(0.618,0.648)	0.587(0.571,0.603)	0.677(0.664,0.688)	0.7(0.687,0.713)	0.683(0.671,0.695)	0.591(0.581,0.601)	0.591(0.576,0.607)		200	0.1	0.2
22	0.709(0.697,0.721)	0.64(0.614,0.665)	0.672(0.658,0.69)	0.71(0.696,0.725)	0.718(0.705,0.732)	0.719(0.704,0.733)	0.631(0.623,0.638)	0.672(0.657,0.688)		200	0.1	0.4
23	0.697(0.681,0.712)	0.629(0.595,0.661)	0.745(0.73,0.759)	0.761(0.748,0.775)	0.759(0.744,0.772)	0.775(0.761,0.789)	0.698(0.688,0.708)	0.741(0.726,0.755)		200	0.1	0.6
24	0.701(0.689,0.715)	0.518(0.481,0.553)	0.817(0.802,0.83)	0.827(0.817,0.837)	0.828(0.817,0.839)	0.835(0.823,0.847)	0.771(0.762,0.78)	0.809(0.796,0.821)		200	0.1	0.8
25	0.692(0.683,0.7)	0.633(0.62,0.645)	0.608(0.597,0.619)	0.693(0.684,0.701)	0.691(0.682,0.699)	0.676(0.666,0.687)	0.591(0.585,0.597)	0.595(0.582,0.607)		200	0.2	0.2
26	0.691(0.681,0.701)	0.626(0.608,0.644)	0.671(0.659,0.682)	0.719(0.709,0.729)	0.704(0.694,0.714)	0.71(0.699,0.72)	0.634(0.627,0.64)	0.657(0.646,0.668)		200	0.2	0.4
27	0.702(0.694,0.71)	0.602(0.574,0.632)	0.744(0.734,0.754)	0.763(0.755,0.772)	0.766(0.757,0.776)	0.769(0.76,0.779)	0.691(0.683,0.698)	0.742(0.732,0.753)		200	0.2	0.6
28	0.699(0.69,0.708)	0.547(0.512,0.583)	0.824(0.815,0.832)	0.825(0.817,0.833)	0.83(0.821,0.838)	0.839(0.83,0.848)	0.772(0.766,0.779)	0.826(0.817,0.835)		200	0.2	0.8
29	0.69(0.684,0.697)	0.624(0.61,0.637)	0.604(0.593,0.616)	0.683(0.676,0.69)	0.687(0.681,0.694)	0.676(0.67,0.683)	0.589(0.584,0.593)	0.605(0.594,0.615)		200	0.3	0.2
30	0.705(0.698,0.711)	0.643(0.625,0.659)	0.672(0.664,0.681)	0.711(0.702,0.719)	0.716(0.708,0.724)	0.718(0.71,0.726)	0.636(0.631,0.642)	0.665(0.656,0.674)		200	0.3	0.4
31	0.7(0.694,0.706)	0.609(0.584,0.635)	0.75(0.741,0.758)	0.763(0.754,0.771)	0.764(0.756,0.771)	0.776(0.768,0.783)	0.689(0.684,0.695)	0.748(0.738,0.756)		200	0.3	0.6
32	0.7(0.693,0.707)	0.547(0.512,0.585)	0.82(0.813,0.826)	0.823(0.816,0.83)	0.829(0.822,0.835)	0.837(0.831,0.843)	0.777(0.771,0.782)	0.827(0.82,0.834)		200	0.3	0.8
33	0.704(0.698,0.709)	0.637(0.625,0.648)	0.603(0.594,0.612)	0.674(0.667,0.682)	0.699(0.694,0.704)	0.682(0.675,0.689)	0.588(0.584,0.592)	0.601(0.59,0.61)		200	0.4	0.2
34	0.699(0.694,0.704)	0.634(0.615,0.653)	0.67(0.661,0.68)	0.716(0.709,0.723)	0.707(0.7,0.714)	0.711(0.703,0.72)	0.63(0.625,0.634)	0.666(0.656,0.677)		200	0.4	0.4
35	0.697(0.692,0.703)	0.589(0.564,0.616)	0.739(0.731,0.746)	0.762(0.755,0.768)	0.754(0.747,0.762)	0.764(0.756,0.771)	0.687(0.681,0.693)	0.736(0.727,0.745)		200	0.4	0.6
36	0.701(0.695,0.708)	0.517(0.48,0.553)	0.821(0.815,0.826)	0.82(0.813,0.826)	0.831(0.825,0.837)	0.831(0.825,0.837)	0.771(0.765,0.776)	0.82(0.813,0.826)		200	0.4	0.8
37	0.7(0.695,0.705)	0.646(0.636,0.656)	0.603(0.593,0.613)	0.675(0.669,0.681)	0.694(0.689,0.699)	0.674(0.668,0.681)	0.587(0.583,0.591)	0.599(0.589,0.607)		200	0.5	0.2
38	0.699(0.695,0.704)	0.641(0.626,0.656)	0.669(0.661,0.677)	0.709(0.701,0.716)	0.703(0.697,0.709)	0.704(0.697,0.71)	0.63(0.625,0.635)	0.657(0.649,0.666)		200	0.5	0.4
39	0.702(0.697,0.707)	0.63(0.604,0.654)	0.737(0.731,0.743)	0.757(0.752,0.763)	0.759(0.753,0.766)	0.765(0.758,0.771)	0.691(0.685,0.697)	0.734(0.726,0.742)		200	0.5	0.6
40	0.7(0.695,0.705)	0.562(0.529,0.597)	0.816(0.81,0.821)	0.823(0.818,0.828)	0.828(0.823,0.834)	0.831(0.825,0.836)	0.77(0.764,0.775)	0.82(0.814,0.825)		200	0.5	0.8
41	0.699(0.691,0.707)	0.631(0.617,0.643)	0.606(0.595,0.617)	0.691(0.681,0.701)	0.698(0.689,0.706)	0.697(0.687,0.705)	0.594(0.589,0.6)	0.603(0.592,0.614)		500	0.1	0.2
42	0.696(0.688,0.704)	0.616(0.596,0.637)	0.681(0.673,0.691)	0.716(0.706,0.725)	0.728(0.72,0.735)	0.73(0.721,0.738)	0.635(0.629,0.641)	0.683(0.674,0.694)		500	0.1	0.4
43	0.708(0.701,0.716)	0.585(0.56,0.612)	0.745(0.737,0.753)	0.778(0.771,0.786)	0.777(0.769,0.785)	0.786(0.777,0.793)	0.694(0.688,0.701)	0.741(0.731,0.749)		500	0.1	0.6
44	0.7(0.693,0.708)	0.542(0.51,0.577)	0.827(0.82,0.834)	0.841(0.833,0.848)	0.829(0.822,0.836)	0.84(0.833,0.847)	0.779(0.773,0.785)	0.826(0.818,0.834)		500	0.1	0.8
45	0.698(0.693,0.704)	0.632(0.621,0.642)	0.604(0.597,0.613)	0.694(0.688,0.701)	0.697(0.691,0.703)	0.69(0.684,0.696)	0.593(0.59,0.597)	0.59(0.579,0.6)		500	0.2	0.2
46	0.694(0.688,0.699)	0.637(0.622,0.652)	0.672(0.666,0.679)	0.721(0.714,0.726)	0.72(0.714,0.726)	0.723(0.717,0.729)	0.636(0.632,0.64)	0.665(0.657,0.673)		500	0.2	0.4
47	0.701(0.695,0.706)	0.622(0.593,0.649)	0.747(0.74,0.754)	0.766(0.761,0.77)	0.77(0.764,0.777)	0.779(0.773,0.785)	0.701(0.696,0.705)	0.742(0.735,0.75)		500	0.2	0.6
48	0.702(0.695,0.708)	0.529(0.493,0.567)	0.828(0.823,0.834)	0.839(0.833,0.844)	0.835(0.83,0.839)	0.848(0.843,0.852)	0.78(0.776,0.785)	0.822(0.816,0.827)		500	0.2	0.8
49	0.7(0.696,0.704)	0.63(0.619,0.641)	0.615(0.607,0.622)	0.694(0.69,0.699)	0.699(0.695,0.703)	0.694(0.69,0.698)	0.594(0.591,0.597)	0.601(0.592,0.61)		500	0.3	0.2
50	0.703(0.698,0.708)	0.645(0.626,0.664)	0.68(0.674,0.686)	0.718(0.714,0.723)	0.724(0.718,0.729)	0.723(0.718,0.729)	0.635(0.631,0.639)	0.666(0.659,0.673)		500	0.3	0.4
51	0.7(0.696,0.704)	0.582(0.555,0.607)	0.747(0.742,0.753)	0.769(0.764,0.773)	0.769(0.764,0.774)	0.781(0.777,0.786)	0.694(0.69,0.697)	0.743(0.737,0.749)		500	0.3	0.6
52	0.7(0.695,0.705)	0.528(0.494,0.559)	0.826(0.821,0.831)	0.838(0.833,0.843)	0.832(0.827,0.836)	0.845(0.84,0.849)	0.78(0.776,0.784)	0.825(0.82,0.83)		500	0.3	0.8
53	0.701(0.698,0.705)	0.637(0.628,0.647)	0.614(0.607,0.62)	0.689(0.686,0.693)	0.698(0.695,0.702)	0.694(0.69,0.697)	0.596(0.593,0.598)	0.592(0.583,0.6)		500	0.4	0.2
54	0.702(0.698,0.705)	0.649(0.633,0.664)	0.678(0.673,0.684)	0.72(0.716,0.724)	0.725(0.721,0.729)	0.725(0.721,0.729)	0.638(0.635,0.64)	0.667(0.66,0.674)		500	0.4	0.4
55	0.701(0.697,0.705)	0.629(0.604,0.656)	0.749(0.744,0.755)	0.769(0.764,0.773)	0.77(0.765,0.776)	0.781(0.776,0.786)	0.696(0.693,0.699)	0.749(0.743,0.755)		500	0.4	0.6
56	0.702(0.698,0.705)	0.555(0.524,0.59)	0.825(0.82,0.829)	0.836(0.832,0.84)	0.834(0.83,0.838)	0.846(0.842,0.85)	0.778(0.774,0.781)	0.825(0.82,0.83)		500	0.4	0.8
57	0.703(0.7,0.706)	0.626(0.613,0.638)	0.616(0.609,0.623)	0.687(0.684,0.691)	0.7(0.698,0.703)	0.694(0.691,0.697)	0.594(0.592,0.596)	0.603(0.595,0.611)		500	0.5	0.2
58	0.699(0.697,0.701)	0.638(0.62,0.656)	0.676(0.671,0.681)	0.719(0.715,0.723)	0.718(0.715,0.722)	0.722(0.718,0.725)	0.635(0.633,0.638)	0.666(0.66,0.672)		500	0.5	0.4
59	0.699(0.697,0.702)	0.619(0.59,0.647)	0.743(0.738,0.748)	0.768(0.764,0.771)	0.765(0.761,0.769)	0.774(0.771,0.778)	0.698(0.695,0.701)	0.739(0.734,0.745)		500	0.5	0.6
60	0.699(0.696,0.703)	0.531(0.499,0.563)	0.826(0.823,0.83)	0.835(0.831,0.838)	0.833(0.83,0.836)	0.845(0.842,0.848)	0.781(0.778,0.784)	0.826(0.821,0.83)		500	0.5	0.8
61	0.702(0.696,0.708)	0.623(0.61,0.637)	0.609(0.602,0.616)	0.698(0.693,0.704)	0.701(0.695,0.707)	0.7(0.695,0.706)	0.597(0.594,0.601)	0.589(0.581,0.597)		1000	0.1	0.2
62	0.697(0.691,0.704)	0.627(0.607,0.647)	0.682(0.675,0.689)	0.721(0.716,0.727)	0.722(0.715,0.728)	0.734(0.727,0.74)	0.633(0.63,0.637)	0.674(0.666,0.682)		1000	0.1	0.4
63	0.703(0.696,0.709)	0.631(0.602,0.66)	0.748(0.742,0.754)	0.774(0.768,0.78)	0.773(0.768,0.778)	0.782(0.776,0.787)	0.701(0.696,0.705)	0.751(0.744,0.757)		1000	0.1	0.6
64	0.697(0.691,0.702)	0.573(0.533,0.61)	0.835(0.83,0.841)	0.841(0.836,0.846)	0.844(0.84,0.849)	0.852(0.848,0.856)	0.785(0.781,0.788)	0.835(0.829,0.84)		1000	0.1	0.8
65	0.7(0.696,0.704)	0.638(0.627,0.648)	0.611(0.605,0.617)	0.697(0.693,0.701)	0.699(0.695,0.702)	0.699(0.695,0.703)	0.596(0.593,0.599)	0.599(0.591,0.607)		1000	0.2	0.2
66	0.703(0.699,0.708)	0.635(0.616,0.654)	0.684(0.679,0.689)	0.723(0.719,0.727)	0.725(0.721,0.73)	0.733(0.728,0.738)	0.637(0.634,0.64)	0.678(0.67,0.685)		1000	0.2	0.4
67	0.702(0.698,0.706)	0.629(0.603,0.653)	0.753(0.748,0.757)	0.771(0.767,0.775)	0.773(0.769,0.777)	0.786(0.782,0.789)	0.695(0.692,0.698)	0.752(0.747,0.757)		1000	0.2	0.6
68	0.698(0.694,0.702)	0.522(0.489,0.557)	0.829(0.825,0.834)	0.84(0.837,0.844)	0.838(0.835,0.842)	0.846(0.843,0.85)	0.784(0.78,0.787)	0.829(0.824,0.834)		1000	0.2	0.8
69	0.7(0.697,0.703)	0.629(0.617,0.639)	0.613(0.608,0.618)	0.699(0.696,0.702)	0.699(0.696,0.702)	0.698(0.695,0.701)	0.595(0.593,0.597)	0.598(0.591,0.606)		1000	0.3	0.2
70	0.698(0.696,0.701)	0.625(0.61,0.64)	0.677(0.671,0.682)	0.723(0.72,0.726)	0.722(0.719,0.725)	0.728(0.725,0.732)	0.637(0.634,0.639)	0.669(0.663,0.676)		1000	0.3	0.4
71	0.699(0.696,0.703)	0.615(0.589,0.643)	0.748(0.744,0.752)	0.771(0.767,0.774)	0.773(0.77,0.777)	0.781(0.778,0.784)	0.7(0.697,0.702)	0.746(0.741,0.752)		1000	0.3	0.6
72	0.699(0.695,0.702)	0.525(0.49,0.56)	0.831(0.828,0.835)	0.841(0.838,0.844)	0.839(0.835,0.842)	0.847(0.843,0.85)	0.784(0.781,0.786)	0.828(0.824,0.833)		1000	0.3	0.8
73	0.702(0.699,0.704)	0.632(0.62,0.643)	0.612(0.607,0.617)	0.697(0.695,0.699)	0.699(0.697,0.702)	0.698(0.695,0.701)	0.596(0.594,0.598)	0.598(0.591,0.604)		1000	0.4	0.2
74	0.7(0.698,0.703)	0.631(0.614,0.647)	0.679(0.675,0.684)	0.724(0.721,0.727)	0.726(0.723,0.729)	0.73(0.727,0.733)	0.637(0.635,0.639)	0.676(0.669,0.682)		1000	0.4	0.4
75	0.701(0.699,0.704)	0.623(0.598,0.645)	0.749(0.745,0.753)	0.773(0.77,0.776)	0.774(0.771,0.777)	0.782(0.779,0.785)	0.697(0.695,0.699)	0.745(0.74,0.749)		1000	0.4	0.6
76	0.699(0.697,0.702)	0.551(0.518,0.584)	0.827(0.825,0.83)	0.839(0.837,0.842)	0.834(0.831,0.836)	0.845(0.843,0.847)	0.783(0.78,0.785)	0.823(0.82,0.826)		1000	0.4	0.8
77	0.7(0.698,0.702)	0.626(0.615,0.636)	0.611(0.606,0.616)	0.696(0.694,0.698)	0.698(0.696,0.701)	0.698(0.696,0.7)	0.595(0.594,0.597)	0.591(0.583,0.599)		1000	0.5	0.2
78	0.701(0.699,0.703)	0.635(0.619,0.651)	0.679(0.674,0.683)	0.721(0.718,0.724)	0.725(0.723,0.728)	0.728(0.726,0.73)	0.637(0.635,0.638)	0.671(0.666,0.676)		1000	0.5	0.4
79	0.699(0.697,0.701)	0.613(0.589,0.637)	0.749(0.745,0.752)	0.773(0.771,0.775)	0.774(0.772,0.776)	0.781(0.779,0.784)	0.696(0.694,0.698)	0.747(0.742,0.752)		1000	0.5	0.6
80	0.699(0.697,0.701)	0.565(0.531,0.598)	0.827(0.823,0.83)	0.841(0.839,0.843)	0.836(0.833,0.839)	0.846(0.844,0.849)	0.781(0.778,0.783)	0.825(0.822,0.829)		1000	0.5	0.8
