# Supplementary material for: A simulation study on missing data imputation for dichotomous variables using statistical and machine learning methods
Source: Sci Rep. 2023 Jun 9;13:9432. doi: 10.1038/s41598-023-36509-2 (PMC10256703; doi:10.1038/s41598-023-36509-2)
Supplement: Supplementary file 2 — Supplementary Information 2. [file 41598_2023_36509_MOESM2_ESM.zip › bivariate_mcar55_accuracy_table.csv]

	mode	knn	rf	cart	svm	bpnn	mi	logreg		N	MR	r
1	0.395(0.382,0.408)	0.539(0.518,0.56)	0.561(0.542,0.582)	0.546(0.527,0.565)	0.551(0.533,0.571)	0.552(0.533,0.572)	0.518(0.507,0.528)	0.567(0.547,0.587)		120	0.1	0.2
2	0.393(0.382,0.405)	0.613(0.594,0.63)	0.645(0.626,0.663)	0.622(0.602,0.64)	0.625(0.604,0.646)	0.63(0.611,0.65)	0.569(0.555,0.581)	0.64(0.62,0.658)		120	0.1	0.4
3	0.395(0.384,0.407)	0.68(0.663,0.697)	0.705(0.684,0.722)	0.695(0.675,0.715)	0.693(0.673,0.709)	0.708(0.689,0.727)	0.642(0.627,0.655)	0.716(0.699,0.732)		120	0.1	0.6
4	0.399(0.387,0.41)	0.688(0.662,0.715)	0.819(0.805,0.834)	0.773(0.757,0.789)	0.807(0.79,0.824)	0.82(0.805,0.834)	0.75(0.738,0.761)	0.819(0.803,0.836)		120	0.1	0.8
5	0.429(0.421,0.436)	0.536(0.523,0.549)	0.553(0.538,0.568)	0.546(0.532,0.558)	0.544(0.53,0.557)	0.546(0.531,0.561)	0.521(0.514,0.529)	0.558(0.544,0.572)		120	0.2	0.2
6	0.416(0.407,0.426)	0.612(0.597,0.626)	0.639(0.626,0.652)	0.628(0.615,0.64)	0.626(0.613,0.639)	0.645(0.63,0.657)	0.572(0.565,0.58)	0.648(0.635,0.662)		120	0.2	0.4
7	0.423(0.414,0.431)	0.686(0.669,0.703)	0.726(0.715,0.739)	0.701(0.688,0.714)	0.708(0.694,0.722)	0.726(0.712,0.739)	0.644(0.632,0.655)	0.732(0.72,0.744)		120	0.2	0.6
8	0.426(0.417,0.433)	0.678(0.655,0.703)	0.803(0.792,0.814)	0.793(0.78,0.803)	0.8(0.788,0.811)	0.813(0.802,0.824)	0.741(0.733,0.75)	0.812(0.801,0.823)		120	0.2	0.8
9	0.445(0.438,0.451)	0.538(0.527,0.549)	0.546(0.535,0.557)	0.547(0.536,0.559)	0.536(0.523,0.547)	0.539(0.527,0.553)	0.519(0.513,0.524)	0.555(0.543,0.568)		120	0.3	0.2
10	0.441(0.434,0.448)	0.619(0.607,0.63)	0.634(0.622,0.645)	0.618(0.606,0.631)	0.62(0.609,0.63)	0.625(0.613,0.636)	0.567(0.56,0.575)	0.64(0.629,0.651)		120	0.3	0.4
11	0.444(0.438,0.45)	0.682(0.666,0.698)	0.725(0.714,0.737)	0.693(0.68,0.705)	0.71(0.7,0.722)	0.718(0.707,0.729)	0.645(0.636,0.654)	0.727(0.717,0.739)		120	0.3	0.6
12	0.445(0.44,0.451)	0.696(0.675,0.718)	0.801(0.791,0.81)	0.792(0.782,0.801)	0.794(0.784,0.803)	0.794(0.784,0.803)	0.736(0.729,0.745)	0.804(0.794,0.815)		120	0.3	0.8
13	0.455(0.45,0.459)	0.534(0.521,0.545)	0.544(0.531,0.554)	0.543(0.533,0.554)	0.55(0.536,0.561)	0.557(0.544,0.569)	0.522(0.517,0.527)	0.561(0.549,0.571)		120	0.4	0.2
14	0.454(0.449,0.459)	0.609(0.598,0.62)	0.626(0.615,0.637)	0.628(0.619,0.638)	0.618(0.608,0.628)	0.625(0.614,0.635)	0.573(0.566,0.58)	0.631(0.621,0.64)		120	0.4	0.4
15	0.457(0.453,0.462)	0.674(0.659,0.687)	0.712(0.703,0.72)	0.694(0.685,0.703)	0.71(0.702,0.718)	0.713(0.704,0.721)	0.65(0.642,0.658)	0.716(0.708,0.724)		120	0.4	0.6
16	0.457(0.452,0.462)	0.7(0.68,0.719)	0.8(0.791,0.808)	0.796(0.788,0.804)	0.799(0.791,0.806)	0.801(0.792,0.809)	0.745(0.738,0.752)	0.803(0.795,0.81)		120	0.4	0.8
17	0.465(0.461,0.469)	0.538(0.527,0.547)	0.54(0.53,0.55)	0.54(0.531,0.55)	0.54(0.529,0.55)	0.54(0.529,0.552)	0.519(0.514,0.524)	0.545(0.535,0.556)		120	0.5	0.2
18	0.467(0.463,0.47)	0.619(0.609,0.63)	0.625(0.615,0.635)	0.619(0.611,0.629)	0.63(0.621,0.639)	0.632(0.623,0.641)	0.567(0.56,0.573)	0.633(0.625,0.642)		120	0.5	0.4
19	0.466(0.462,0.47)	0.683(0.671,0.695)	0.706(0.697,0.715)	0.698(0.69,0.705)	0.707(0.699,0.716)	0.706(0.696,0.716)	0.645(0.637,0.653)	0.712(0.703,0.721)		120	0.5	0.6
20	0.459(0.455,0.463)	0.694(0.674,0.713)	0.796(0.789,0.802)	0.796(0.789,0.803)	0.792(0.785,0.799)	0.789(0.782,0.797)	0.741(0.734,0.748)	0.797(0.79,0.804)		120	0.5	0.8
21	0.406(0.396,0.416)	0.554(0.538,0.569)	0.573(0.556,0.589)	0.556(0.539,0.572)	0.55(0.534,0.564)	0.561(0.547,0.576)	0.514(0.507,0.522)	0.573(0.558,0.588)		200	0.1	0.2
22	0.416(0.407,0.425)	0.625(0.609,0.64)	0.657(0.643,0.671)	0.633(0.618,0.647)	0.632(0.616,0.648)	0.659(0.646,0.673)	0.564(0.554,0.574)	0.656(0.642,0.67)		200	0.1	0.4
23	0.411(0.4,0.42)	0.661(0.643,0.677)	0.73(0.719,0.742)	0.722(0.708,0.736)	0.707(0.692,0.721)	0.725(0.711,0.74)	0.642(0.633,0.651)	0.719(0.705,0.733)		200	0.1	0.6
24	0.422(0.413,0.431)	0.697(0.672,0.724)	0.819(0.808,0.831)	0.806(0.793,0.819)	0.807(0.794,0.821)	0.821(0.808,0.832)	0.743(0.733,0.752)	0.824(0.811,0.836)		200	0.1	0.8
25	0.448(0.443,0.453)	0.542(0.531,0.555)	0.563(0.552,0.574)	0.567(0.554,0.58)	0.558(0.548,0.568)	0.569(0.558,0.58)	0.522(0.517,0.527)	0.571(0.56,0.582)		200	0.2	0.2
26	0.439(0.433,0.445)	0.625(0.614,0.637)	0.643(0.632,0.654)	0.633(0.623,0.643)	0.63(0.619,0.64)	0.647(0.635,0.657)	0.576(0.569,0.581)	0.653(0.642,0.664)		200	0.2	0.4
27	0.445(0.439,0.45)	0.669(0.654,0.685)	0.723(0.713,0.733)	0.714(0.704,0.723)	0.7(0.689,0.71)	0.722(0.711,0.732)	0.643(0.635,0.65)	0.722(0.712,0.731)		200	0.2	0.6
28	0.442(0.436,0.448)	0.683(0.66,0.707)	0.814(0.804,0.823)	0.789(0.779,0.798)	0.805(0.796,0.814)	0.817(0.808,0.827)	0.745(0.739,0.752)	0.817(0.808,0.826)		200	0.2	0.8
29	0.457(0.452,0.462)	0.549(0.54,0.559)	0.566(0.556,0.577)	0.558(0.547,0.567)	0.563(0.554,0.573)	0.57(0.562,0.579)	0.52(0.515,0.524)	0.576(0.568,0.584)		200	0.3	0.2
30	0.462(0.458,0.467)	0.622(0.612,0.632)	0.643(0.633,0.653)	0.633(0.624,0.64)	0.632(0.623,0.641)	0.642(0.633,0.651)	0.579(0.574,0.584)	0.643(0.633,0.653)		200	0.3	0.4
31	0.462(0.458,0.466)	0.682(0.67,0.693)	0.728(0.718,0.736)	0.707(0.699,0.715)	0.714(0.704,0.722)	0.732(0.722,0.741)	0.638(0.632,0.646)	0.732(0.722,0.741)		200	0.3	0.6
32	0.457(0.452,0.461)	0.668(0.647,0.688)	0.81(0.801,0.819)	0.79(0.782,0.798)	0.801(0.793,0.809)	0.811(0.802,0.818)	0.748(0.741,0.755)	0.814(0.805,0.822)		200	0.3	0.8
33	0.465(0.462,0.469)	0.549(0.542,0.556)	0.549(0.54,0.557)	0.552(0.543,0.56)	0.554(0.546,0.563)	0.557(0.549,0.566)	0.521(0.517,0.525)	0.564(0.556,0.573)		200	0.4	0.2
34	0.468(0.465,0.472)	0.632(0.624,0.641)	0.646(0.639,0.653)	0.634(0.625,0.642)	0.635(0.628,0.642)	0.646(0.638,0.653)	0.571(0.566,0.576)	0.65(0.642,0.657)		200	0.4	0.4
35	0.464(0.46,0.467)	0.678(0.667,0.689)	0.725(0.717,0.733)	0.699(0.692,0.705)	0.715(0.707,0.722)	0.73(0.722,0.738)	0.643(0.637,0.65)	0.73(0.723,0.738)		200	0.4	0.6
36	0.466(0.463,0.469)	0.667(0.647,0.687)	0.808(0.802,0.814)	0.793(0.786,0.799)	0.801(0.794,0.807)	0.812(0.807,0.818)	0.743(0.737,0.75)	0.813(0.807,0.818)		200	0.4	0.8
37	0.469(0.466,0.472)	0.543(0.535,0.551)	0.552(0.544,0.559)	0.555(0.547,0.562)	0.549(0.542,0.557)	0.554(0.546,0.561)	0.525(0.521,0.529)	0.563(0.557,0.57)		200	0.5	0.2
38	0.472(0.469,0.475)	0.626(0.617,0.633)	0.636(0.629,0.641)	0.622(0.615,0.628)	0.631(0.625,0.638)	0.641(0.634,0.648)	0.569(0.563,0.574)	0.643(0.637,0.649)		200	0.5	0.4
39	0.473(0.47,0.475)	0.681(0.668,0.693)	0.714(0.707,0.722)	0.702(0.696,0.708)	0.709(0.702,0.716)	0.717(0.71,0.725)	0.644(0.639,0.649)	0.719(0.712,0.726)		200	0.5	0.6
40	0.473(0.47,0.475)	0.691(0.673,0.71)	0.806(0.801,0.812)	0.796(0.79,0.801)	0.802(0.796,0.808)	0.809(0.804,0.815)	0.747(0.742,0.752)	0.81(0.805,0.815)		200	0.5	0.8
41	0.442(0.436,0.448)	0.548(0.537,0.559)	0.585(0.576,0.595)	0.568(0.558,0.579)	0.565(0.556,0.574)	0.576(0.568,0.585)	0.525(0.52,0.529)	0.582(0.573,0.592)		500	0.1	0.2
42	0.447(0.441,0.452)	0.624(0.614,0.634)	0.656(0.648,0.665)	0.632(0.624,0.641)	0.642(0.633,0.652)	0.653(0.644,0.662)	0.576(0.571,0.582)	0.655(0.647,0.663)		500	0.1	0.4
43	0.443(0.438,0.449)	0.677(0.662,0.69)	0.738(0.73,0.746)	0.723(0.714,0.731)	0.713(0.704,0.721)	0.737(0.729,0.744)	0.645(0.639,0.651)	0.739(0.731,0.748)		500	0.1	0.6
44	0.448(0.442,0.454)	0.672(0.649,0.695)	0.813(0.805,0.821)	0.8(0.792,0.808)	0.8(0.792,0.807)	0.813(0.805,0.82)	0.749(0.743,0.756)	0.815(0.807,0.823)		500	0.1	0.8
45	0.467(0.464,0.471)	0.556(0.549,0.563)	0.582(0.576,0.589)	0.568(0.559,0.576)	0.57(0.564,0.577)	0.584(0.577,0.59)	0.523(0.519,0.527)	0.586(0.58,0.592)		500	0.2	0.2
46	0.463(0.459,0.467)	0.626(0.619,0.634)	0.656(0.649,0.662)	0.646(0.639,0.653)	0.638(0.63,0.644)	0.659(0.653,0.666)	0.578(0.573,0.582)	0.659(0.653,0.666)		500	0.2	0.4
47	0.466(0.463,0.47)	0.678(0.666,0.689)	0.739(0.733,0.745)	0.728(0.721,0.735)	0.718(0.712,0.723)	0.743(0.736,0.748)	0.65(0.646,0.654)	0.743(0.737,0.749)		500	0.2	0.6
48	0.466(0.463,0.47)	0.669(0.647,0.69)	0.82(0.814,0.826)	0.817(0.811,0.823)	0.805(0.798,0.811)	0.824(0.819,0.829)	0.746(0.741,0.751)	0.821(0.815,0.827)		500	0.2	0.8
49	0.473(0.47,0.475)	0.551(0.544,0.557)	0.571(0.566,0.576)	0.568(0.563,0.574)	0.567(0.561,0.573)	0.576(0.57,0.582)	0.524(0.521,0.527)	0.581(0.575,0.587)		500	0.3	0.2
50	0.473(0.471,0.476)	0.618(0.61,0.627)	0.649(0.643,0.656)	0.645(0.64,0.65)	0.631(0.625,0.637)	0.654(0.649,0.66)	0.578(0.574,0.581)	0.652(0.646,0.658)		500	0.3	0.4
51	0.474(0.471,0.477)	0.684(0.672,0.695)	0.728(0.722,0.733)	0.72(0.714,0.727)	0.713(0.708,0.719)	0.734(0.728,0.739)	0.65(0.646,0.654)	0.733(0.728,0.738)		500	0.3	0.6
52	0.473(0.469,0.476)	0.695(0.675,0.717)	0.821(0.816,0.826)	0.806(0.8,0.811)	0.804(0.799,0.809)	0.823(0.818,0.829)	0.747(0.743,0.751)	0.822(0.816,0.827)		500	0.3	0.8
53	0.479(0.477,0.481)	0.55(0.543,0.556)	0.566(0.561,0.572)	0.565(0.56,0.57)	0.564(0.56,0.569)	0.575(0.57,0.579)	0.522(0.519,0.525)	0.578(0.573,0.583)		500	0.4	0.2
54	0.477(0.475,0.479)	0.628(0.62,0.634)	0.651(0.647,0.656)	0.645(0.639,0.65)	0.64(0.635,0.644)	0.659(0.655,0.664)	0.579(0.576,0.582)	0.657(0.653,0.661)		500	0.4	0.4
55	0.478(0.476,0.48)	0.679(0.667,0.69)	0.73(0.724,0.735)	0.721(0.716,0.727)	0.71(0.705,0.715)	0.731(0.726,0.736)	0.648(0.644,0.652)	0.731(0.726,0.736)		500	0.4	0.6
56	0.478(0.476,0.481)	0.674(0.654,0.694)	0.817(0.813,0.822)	0.809(0.806,0.813)	0.805(0.801,0.809)	0.824(0.82,0.828)	0.746(0.743,0.75)	0.82(0.816,0.824)		500	0.4	0.8
57	0.483(0.481,0.485)	0.545(0.54,0.55)	0.564(0.56,0.568)	0.565(0.56,0.569)	0.56(0.555,0.565)	0.568(0.563,0.573)	0.523(0.521,0.526)	0.571(0.566,0.576)		500	0.5	0.2
58	0.481(0.479,0.483)	0.625(0.617,0.632)	0.65(0.645,0.654)	0.644(0.64,0.649)	0.633(0.629,0.637)	0.656(0.651,0.661)	0.574(0.571,0.577)	0.655(0.65,0.659)		500	0.5	0.4
59	0.482(0.48,0.484)	0.678(0.666,0.688)	0.726(0.721,0.732)	0.719(0.715,0.724)	0.715(0.709,0.72)	0.736(0.731,0.741)	0.651(0.648,0.654)	0.734(0.729,0.739)		500	0.5	0.6
60	0.483(0.482,0.485)	0.695(0.673,0.716)	0.814(0.81,0.817)	0.804(0.8,0.808)	0.802(0.798,0.806)	0.821(0.817,0.824)	0.746(0.742,0.75)	0.818(0.815,0.822)		500	0.5	0.8
61	0.463(0.459,0.467)	0.557(0.548,0.565)	0.588(0.58,0.595)	0.579(0.571,0.586)	0.579(0.571,0.587)	0.588(0.581,0.596)	0.526(0.522,0.529)	0.591(0.584,0.599)		1000	0.1	0.2
62	0.459(0.455,0.464)	0.624(0.616,0.632)	0.667(0.662,0.673)	0.649(0.643,0.656)	0.652(0.645,0.659)	0.664(0.659,0.67)	0.578(0.574,0.581)	0.664(0.659,0.671)		1000	0.1	0.4
63	0.463(0.458,0.467)	0.674(0.662,0.687)	0.739(0.734,0.745)	0.73(0.725,0.736)	0.726(0.72,0.733)	0.736(0.73,0.742)	0.649(0.644,0.653)	0.736(0.729,0.742)		1000	0.1	0.6
64	0.464(0.46,0.467)	0.689(0.669,0.708)	0.827(0.822,0.832)	0.811(0.806,0.818)	0.813(0.808,0.818)	0.823(0.818,0.828)	0.751(0.747,0.755)	0.824(0.819,0.83)		1000	0.1	0.8
65	0.473(0.47,0.476)	0.547(0.542,0.552)	0.578(0.573,0.583)	0.572(0.567,0.577)	0.568(0.562,0.573)	0.58(0.575,0.584)	0.523(0.52,0.526)	0.581(0.576,0.585)		1000	0.2	0.2
66	0.477(0.474,0.48)	0.62(0.612,0.628)	0.662(0.657,0.666)	0.653(0.648,0.658)	0.648(0.643,0.653)	0.665(0.66,0.669)	0.576(0.573,0.579)	0.665(0.66,0.669)		1000	0.2	0.4
67	0.476(0.473,0.479)	0.683(0.671,0.693)	0.739(0.734,0.743)	0.73(0.726,0.734)	0.723(0.718,0.728)	0.738(0.732,0.742)	0.648(0.645,0.652)	0.737(0.732,0.742)		1000	0.2	0.6
68	0.475(0.472,0.477)	0.661(0.644,0.68)	0.823(0.819,0.827)	0.809(0.805,0.813)	0.808(0.804,0.812)	0.821(0.817,0.825)	0.751(0.748,0.755)	0.822(0.819,0.826)		1000	0.2	0.8
69	0.483(0.481,0.485)	0.549(0.543,0.555)	0.578(0.574,0.582)	0.574(0.57,0.578)	0.567(0.563,0.571)	0.582(0.578,0.586)	0.521(0.52,0.523)	0.581(0.577,0.585)		1000	0.3	0.2
70	0.481(0.48,0.483)	0.627(0.621,0.633)	0.658(0.654,0.662)	0.648(0.644,0.652)	0.647(0.643,0.65)	0.663(0.66,0.667)	0.575(0.573,0.577)	0.663(0.66,0.667)		1000	0.3	0.4
71	0.481(0.479,0.483)	0.667(0.656,0.68)	0.739(0.736,0.743)	0.726(0.722,0.731)	0.723(0.719,0.727)	0.737(0.733,0.74)	0.649(0.646,0.652)	0.738(0.735,0.741)		1000	0.3	0.6
72	0.482(0.48,0.484)	0.676(0.658,0.692)	0.823(0.819,0.826)	0.814(0.81,0.817)	0.81(0.807,0.813)	0.824(0.821,0.827)	0.752(0.749,0.755)	0.825(0.821,0.828)		1000	0.3	0.8
73	0.485(0.484,0.487)	0.545(0.541,0.549)	0.574(0.57,0.578)	0.568(0.565,0.572)	0.57(0.566,0.573)	0.584(0.58,0.588)	0.524(0.522,0.526)	0.586(0.583,0.59)		1000	0.4	0.2
74	0.484(0.482,0.486)	0.622(0.616,0.629)	0.653(0.65,0.657)	0.65(0.646,0.654)	0.638(0.635,0.642)	0.659(0.656,0.662)	0.574(0.572,0.576)	0.659(0.655,0.662)		1000	0.4	0.4
75	0.484(0.482,0.486)	0.675(0.665,0.686)	0.73(0.726,0.733)	0.728(0.724,0.731)	0.717(0.714,0.72)	0.736(0.733,0.739)	0.651(0.648,0.653)	0.736(0.733,0.739)		1000	0.4	0.6
76	0.486(0.485,0.487)	0.679(0.66,0.699)	0.818(0.815,0.821)	0.809(0.807,0.812)	0.807(0.804,0.81)	0.821(0.818,0.824)	0.748(0.746,0.751)	0.821(0.818,0.824)		1000	0.4	0.8
77	0.487(0.485,0.488)	0.546(0.542,0.55)	0.572(0.568,0.576)	0.571(0.568,0.574)	0.568(0.565,0.572)	0.579(0.575,0.582)	0.524(0.523,0.526)	0.581(0.577,0.584)		1000	0.5	0.2
78	0.488(0.487,0.49)	0.624(0.617,0.63)	0.649(0.645,0.653)	0.652(0.649,0.656)	0.64(0.636,0.643)	0.66(0.657,0.663)	0.576(0.574,0.578)	0.659(0.656,0.662)		1000	0.5	0.4
79	0.488(0.487,0.489)	0.674(0.664,0.684)	0.731(0.728,0.735)	0.727(0.724,0.73)	0.716(0.713,0.72)	0.737(0.734,0.74)	0.648(0.645,0.65)	0.738(0.735,0.741)		1000	0.5	0.6
80	0.488(0.486,0.489)	0.696(0.679,0.716)	0.819(0.816,0.822)	0.81(0.807,0.813)	0.807(0.804,0.81)	0.823(0.82,0.825)	0.749(0.747,0.752)	0.823(0.82,0.825)		1000	0.5	0.8
