# Supplementary material for: A simulation study on missing data imputation for dichotomous variables using statistical and machine learning methods
Source: Sci Rep. 2023 Jun 9;13:9432. doi: 10.1038/s41598-023-36509-2 (PMC10256703; doi:10.1038/s41598-023-36509-2)
Supplement: Supplementary file 2 — Supplementary Information 2. [file 41598_2023_36509_MOESM2_ESM.zip › bivariate_mcar73_accuracy_table.csv]

	mode	knn	rf	cart	svm	bpnn	mi	logreg		N	MR	r
1	0.703(0.687,0.719)	0.685(0.668,0.703)	0.622(0.601,0.644)	0.681(0.663,0.699)	0.698(0.683,0.713)	0.683(0.665,0.7)	0.585(0.574,0.595)	0.622(0.6,0.642)		120	0.1	0.2
2	0.684(0.667,0.702)	0.713(0.694,0.729)	0.67(0.651,0.688)	0.723(0.702,0.742)	0.706(0.69,0.723)	0.71(0.694,0.725)	0.617(0.606,0.63)	0.672(0.652,0.692)		120	0.1	0.4
3	0.709(0.693,0.725)	0.77(0.752,0.787)	0.741(0.723,0.76)	0.75(0.733,0.768)	0.769(0.753,0.786)	0.766(0.751,0.782)	0.682(0.669,0.693)	0.739(0.723,0.757)		120	0.1	0.6
4	0.692(0.674,0.71)	0.81(0.793,0.828)	0.829(0.812,0.845)	0.817(0.802,0.83)	0.825(0.81,0.839)	0.83(0.814,0.846)	0.766(0.755,0.778)	0.824(0.806,0.84)		120	0.1	0.8
5	0.701(0.69,0.711)	0.68(0.67,0.691)	0.591(0.573,0.609)	0.682(0.672,0.693)	0.694(0.682,0.705)	0.675(0.664,0.687)	0.589(0.582,0.595)	0.589(0.571,0.605)		120	0.2	0.2
6	0.691(0.681,0.702)	0.703(0.69,0.714)	0.663(0.65,0.677)	0.703(0.691,0.716)	0.694(0.682,0.706)	0.693(0.68,0.704)	0.622(0.613,0.63)	0.66(0.646,0.675)		120	0.2	0.4
7	0.695(0.683,0.707)	0.758(0.747,0.769)	0.732(0.719,0.746)	0.753(0.742,0.765)	0.753(0.741,0.764)	0.755(0.743,0.767)	0.686(0.677,0.695)	0.729(0.713,0.742)		120	0.2	0.6
8	0.699(0.687,0.711)	0.817(0.803,0.831)	0.821(0.809,0.832)	0.809(0.796,0.821)	0.828(0.816,0.839)	0.831(0.819,0.842)	0.771(0.763,0.78)	0.82(0.808,0.831)		120	0.2	0.8
9	0.705(0.696,0.714)	0.679(0.67,0.688)	0.604(0.59,0.617)	0.675(0.666,0.685)	0.694(0.687,0.703)	0.672(0.663,0.682)	0.585(0.578,0.591)	0.604(0.591,0.618)		120	0.3	0.2
10	0.701(0.691,0.711)	0.71(0.7,0.72)	0.68(0.669,0.692)	0.696(0.685,0.707)	0.701(0.69,0.71)	0.699(0.689,0.709)	0.623(0.615,0.631)	0.667(0.657,0.679)		120	0.3	0.4
11	0.692(0.683,0.701)	0.765(0.754,0.774)	0.738(0.725,0.75)	0.753(0.744,0.764)	0.757(0.746,0.767)	0.751(0.74,0.762)	0.694(0.686,0.701)	0.738(0.726,0.75)		120	0.3	0.6
12	0.703(0.695,0.712)	0.812(0.802,0.823)	0.822(0.812,0.831)	0.827(0.818,0.836)	0.826(0.817,0.836)	0.83(0.821,0.839)	0.77(0.762,0.778)	0.818(0.809,0.827)		120	0.3	0.8
13	0.697(0.69,0.704)	0.672(0.664,0.679)	0.599(0.588,0.61)	0.665(0.655,0.673)	0.691(0.684,0.699)	0.664(0.656,0.673)	0.581(0.577,0.586)	0.581(0.567,0.594)		120	0.4	0.2
14	0.704(0.697,0.712)	0.709(0.7,0.717)	0.672(0.661,0.682)	0.706(0.696,0.714)	0.698(0.69,0.705)	0.691(0.681,0.701)	0.626(0.62,0.631)	0.661(0.65,0.673)		120	0.4	0.4
15	0.702(0.695,0.709)	0.764(0.755,0.773)	0.738(0.729,0.747)	0.739(0.731,0.749)	0.748(0.739,0.756)	0.749(0.74,0.759)	0.683(0.676,0.69)	0.734(0.724,0.745)		120	0.4	0.6
16	0.705(0.698,0.711)	0.811(0.8,0.821)	0.819(0.81,0.828)	0.818(0.809,0.826)	0.827(0.818,0.835)	0.828(0.82,0.836)	0.765(0.758,0.772)	0.818(0.809,0.827)		120	0.4	0.8
17	0.702(0.696,0.707)	0.681(0.675,0.688)	0.603(0.592,0.614)	0.663(0.656,0.67)	0.69(0.684,0.697)	0.664(0.656,0.672)	0.583(0.577,0.588)	0.596(0.586,0.607)		120	0.5	0.2
18	0.696(0.69,0.702)	0.706(0.697,0.714)	0.668(0.66,0.676)	0.679(0.672,0.687)	0.693(0.686,0.699)	0.686(0.679,0.694)	0.62(0.614,0.625)	0.66(0.651,0.67)		120	0.5	0.4
19	0.704(0.698,0.712)	0.76(0.752,0.767)	0.733(0.724,0.741)	0.736(0.728,0.744)	0.749(0.739,0.757)	0.745(0.736,0.753)	0.688(0.681,0.694)	0.726(0.717,0.737)		120	0.5	0.6
20	0.699(0.693,0.705)	0.817(0.809,0.825)	0.817(0.809,0.825)	0.817(0.811,0.825)	0.823(0.816,0.831)	0.82(0.813,0.828)	0.768(0.76,0.775)	0.813(0.804,0.821)		120	0.5	0.8
21	0.703(0.69,0.717)	0.684(0.671,0.697)	0.602(0.587,0.617)	0.681(0.666,0.695)	0.705(0.692,0.719)	0.684(0.671,0.697)	0.592(0.584,0.599)	0.592(0.576,0.608)		200	0.1	0.2
22	0.697(0.684,0.71)	0.712(0.699,0.725)	0.67(0.654,0.686)	0.719(0.705,0.732)	0.713(0.699,0.727)	0.717(0.703,0.73)	0.635(0.627,0.643)	0.666(0.65,0.682)		200	0.1	0.4
23	0.694(0.679,0.708)	0.754(0.741,0.767)	0.745(0.734,0.757)	0.764(0.75,0.778)	0.753(0.74,0.766)	0.767(0.754,0.78)	0.692(0.683,0.699)	0.741(0.729,0.752)		200	0.1	0.6
24	0.69(0.677,0.703)	0.79(0.775,0.805)	0.813(0.8,0.827)	0.829(0.818,0.841)	0.826(0.814,0.838)	0.834(0.823,0.846)	0.78(0.771,0.789)	0.81(0.798,0.821)		200	0.1	0.8
25	0.705(0.696,0.714)	0.688(0.678,0.697)	0.596(0.585,0.607)	0.684(0.675,0.693)	0.701(0.691,0.71)	0.691(0.682,0.7)	0.589(0.584,0.595)	0.591(0.577,0.605)		200	0.2	0.2
26	0.705(0.695,0.715)	0.714(0.704,0.725)	0.678(0.667,0.689)	0.711(0.702,0.721)	0.712(0.701,0.722)	0.709(0.698,0.719)	0.632(0.627,0.638)	0.67(0.658,0.682)		200	0.2	0.4
27	0.705(0.696,0.713)	0.758(0.749,0.768)	0.742(0.732,0.752)	0.768(0.759,0.777)	0.763(0.753,0.774)	0.768(0.758,0.778)	0.693(0.686,0.7)	0.739(0.728,0.75)		200	0.2	0.6
28	0.7(0.691,0.709)	0.799(0.789,0.81)	0.821(0.813,0.83)	0.821(0.812,0.83)	0.831(0.823,0.839)	0.841(0.833,0.85)	0.782(0.773,0.789)	0.822(0.813,0.831)		200	0.2	0.8
29	0.694(0.688,0.7)	0.673(0.666,0.682)	0.603(0.592,0.614)	0.688(0.68,0.695)	0.689(0.682,0.695)	0.68(0.672,0.688)	0.589(0.584,0.594)	0.594(0.583,0.605)		200	0.3	0.2
30	0.702(0.695,0.709)	0.709(0.702,0.717)	0.67(0.661,0.68)	0.71(0.702,0.717)	0.708(0.701,0.715)	0.7(0.692,0.709)	0.631(0.625,0.637)	0.662(0.652,0.673)		200	0.3	0.4
31	0.703(0.696,0.709)	0.763(0.753,0.771)	0.742(0.733,0.751)	0.764(0.755,0.772)	0.768(0.76,0.776)	0.769(0.761,0.777)	0.691(0.686,0.697)	0.738(0.728,0.747)		200	0.3	0.6
32	0.708(0.7,0.714)	0.801(0.791,0.811)	0.822(0.814,0.83)	0.82(0.814,0.827)	0.832(0.826,0.839)	0.841(0.835,0.848)	0.77(0.764,0.776)	0.825(0.818,0.833)		200	0.3	0.8
33	0.703(0.698,0.709)	0.678(0.671,0.685)	0.607(0.597,0.616)	0.678(0.672,0.685)	0.697(0.692,0.703)	0.681(0.673,0.688)	0.59(0.587,0.593)	0.592(0.583,0.602)		200	0.4	0.2
34	0.7(0.695,0.705)	0.709(0.702,0.716)	0.674(0.664,0.683)	0.715(0.708,0.722)	0.706(0.699,0.714)	0.706(0.699,0.714)	0.629(0.624,0.634)	0.667(0.659,0.676)		200	0.4	0.4
35	0.703(0.698,0.709)	0.764(0.758,0.77)	0.74(0.733,0.748)	0.753(0.746,0.761)	0.76(0.754,0.767)	0.77(0.763,0.778)	0.687(0.682,0.693)	0.742(0.734,0.75)		200	0.4	0.6
36	0.701(0.696,0.707)	0.802(0.793,0.812)	0.823(0.817,0.829)	0.824(0.818,0.83)	0.83(0.824,0.836)	0.837(0.832,0.842)	0.771(0.766,0.777)	0.822(0.815,0.828)		200	0.4	0.8
37	0.699(0.694,0.703)	0.678(0.672,0.684)	0.593(0.581,0.604)	0.677(0.671,0.682)	0.691(0.686,0.696)	0.677(0.67,0.683)	0.589(0.586,0.592)	0.589(0.578,0.6)		200	0.5	0.2
38	0.699(0.694,0.704)	0.706(0.699,0.713)	0.667(0.659,0.675)	0.71(0.703,0.717)	0.701(0.696,0.706)	0.701(0.695,0.708)	0.631(0.626,0.636)	0.663(0.654,0.673)		200	0.5	0.4
39	0.703(0.699,0.707)	0.766(0.759,0.773)	0.746(0.739,0.753)	0.754(0.748,0.761)	0.758(0.751,0.765)	0.762(0.755,0.769)	0.692(0.687,0.696)	0.743(0.736,0.751)		200	0.5	0.6
40	0.699(0.695,0.703)	0.804(0.794,0.814)	0.822(0.817,0.827)	0.823(0.817,0.828)	0.831(0.826,0.836)	0.836(0.832,0.841)	0.773(0.768,0.778)	0.823(0.818,0.829)		200	0.5	0.8
41	0.703(0.695,0.711)	0.688(0.679,0.696)	0.599(0.589,0.609)	0.691(0.683,0.7)	0.701(0.693,0.709)	0.699(0.69,0.706)	0.595(0.59,0.6)	0.596(0.584,0.607)		500	0.1	0.2
42	0.705(0.697,0.713)	0.72(0.711,0.728)	0.683(0.673,0.694)	0.719(0.71,0.728)	0.732(0.724,0.74)	0.732(0.724,0.741)	0.64(0.635,0.646)	0.678(0.667,0.689)		500	0.1	0.4
43	0.704(0.696,0.712)	0.764(0.754,0.772)	0.75(0.741,0.757)	0.776(0.767,0.785)	0.771(0.763,0.779)	0.774(0.766,0.781)	0.692(0.686,0.698)	0.739(0.731,0.748)		500	0.1	0.6
44	0.708(0.7,0.716)	0.809(0.798,0.819)	0.832(0.824,0.84)	0.832(0.824,0.84)	0.836(0.827,0.844)	0.846(0.838,0.854)	0.777(0.771,0.783)	0.826(0.816,0.835)		500	0.1	0.8
45	0.703(0.698,0.709)	0.689(0.683,0.695)	0.61(0.603,0.616)	0.698(0.691,0.704)	0.703(0.698,0.708)	0.702(0.696,0.707)	0.596(0.593,0.6)	0.601(0.592,0.611)		500	0.2	0.2
46	0.699(0.694,0.704)	0.717(0.711,0.723)	0.675(0.668,0.682)	0.723(0.717,0.73)	0.727(0.721,0.732)	0.727(0.721,0.733)	0.634(0.63,0.638)	0.671(0.663,0.679)		500	0.2	0.4
47	0.705(0.699,0.711)	0.763(0.756,0.769)	0.748(0.741,0.755)	0.771(0.765,0.778)	0.771(0.765,0.777)	0.778(0.771,0.784)	0.697(0.693,0.701)	0.744(0.735,0.752)		500	0.2	0.6
48	0.702(0.697,0.708)	0.794(0.784,0.803)	0.827(0.821,0.833)	0.835(0.83,0.84)	0.834(0.83,0.839)	0.847(0.842,0.851)	0.781(0.776,0.785)	0.823(0.818,0.829)		500	0.2	0.8
49	0.698(0.693,0.703)	0.684(0.679,0.689)	0.62(0.613,0.627)	0.689(0.685,0.694)	0.697(0.692,0.701)	0.693(0.688,0.697)	0.595(0.593,0.598)	0.602(0.593,0.61)		500	0.3	0.2
50	0.698(0.695,0.702)	0.716(0.712,0.721)	0.678(0.672,0.684)	0.717(0.712,0.722)	0.722(0.717,0.727)	0.722(0.717,0.727)	0.635(0.631,0.638)	0.671(0.663,0.679)		500	0.3	0.4
51	0.7(0.695,0.704)	0.762(0.758,0.767)	0.745(0.74,0.75)	0.77(0.765,0.775)	0.765(0.761,0.77)	0.777(0.772,0.781)	0.697(0.693,0.7)	0.742(0.736,0.748)		500	0.3	0.6
52	0.7(0.696,0.705)	0.797(0.79,0.805)	0.828(0.823,0.832)	0.837(0.832,0.842)	0.831(0.827,0.835)	0.845(0.841,0.85)	0.782(0.778,0.786)	0.825(0.819,0.83)		500	0.3	0.8
53	0.699(0.695,0.702)	0.681(0.676,0.686)	0.615(0.608,0.621)	0.691(0.688,0.695)	0.697(0.693,0.7)	0.693(0.689,0.696)	0.593(0.59,0.595)	0.595(0.588,0.603)		500	0.4	0.2
54	0.7(0.696,0.703)	0.717(0.712,0.721)	0.681(0.675,0.687)	0.719(0.715,0.724)	0.721(0.716,0.726)	0.725(0.72,0.729)	0.636(0.633,0.639)	0.673(0.666,0.68)		500	0.4	0.4
55	0.701(0.698,0.704)	0.761(0.756,0.766)	0.748(0.742,0.753)	0.77(0.765,0.774)	0.766(0.762,0.771)	0.776(0.772,0.78)	0.695(0.692,0.7)	0.744(0.738,0.75)		500	0.4	0.6
56	0.699(0.696,0.702)	0.797(0.788,0.806)	0.828(0.824,0.833)	0.836(0.832,0.84)	0.831(0.827,0.835)	0.846(0.843,0.85)	0.778(0.775,0.781)	0.828(0.823,0.833)		500	0.4	0.8
57	0.701(0.698,0.704)	0.688(0.684,0.691)	0.617(0.611,0.624)	0.691(0.688,0.695)	0.7(0.697,0.703)	0.694(0.691,0.698)	0.592(0.59,0.594)	0.598(0.59,0.606)		500	0.5	0.2
58	0.698(0.696,0.701)	0.714(0.71,0.719)	0.676(0.671,0.682)	0.716(0.712,0.72)	0.72(0.716,0.724)	0.721(0.717,0.725)	0.635(0.631,0.638)	0.666(0.659,0.672)		500	0.5	0.4
59	0.699(0.696,0.702)	0.767(0.762,0.771)	0.749(0.744,0.754)	0.768(0.763,0.772)	0.769(0.765,0.773)	0.777(0.773,0.781)	0.693(0.69,0.697)	0.742(0.737,0.748)		500	0.5	0.6
60	0.699(0.696,0.701)	0.797(0.788,0.807)	0.824(0.821,0.828)	0.829(0.826,0.833)	0.829(0.826,0.833)	0.843(0.84,0.847)	0.777(0.774,0.78)	0.824(0.82,0.829)		500	0.5	0.8
61	0.702(0.696,0.708)	0.688(0.681,0.694)	0.605(0.597,0.613)	0.694(0.688,0.7)	0.701(0.695,0.707)	0.702(0.696,0.708)	0.595(0.591,0.599)	0.595(0.586,0.604)		1000	0.1	0.2
62	0.703(0.697,0.708)	0.716(0.709,0.722)	0.679(0.673,0.686)	0.728(0.721,0.734)	0.726(0.72,0.731)	0.731(0.725,0.737)	0.638(0.634,0.643)	0.673(0.666,0.68)		1000	0.1	0.4
63	0.702(0.695,0.709)	0.765(0.758,0.771)	0.746(0.741,0.752)	0.775(0.769,0.781)	0.771(0.765,0.776)	0.778(0.772,0.784)	0.698(0.694,0.702)	0.748(0.742,0.755)		1000	0.1	0.6
64	0.696(0.691,0.702)	0.797(0.788,0.807)	0.825(0.819,0.831)	0.84(0.834,0.845)	0.831(0.826,0.836)	0.839(0.834,0.844)	0.785(0.781,0.79)	0.822(0.816,0.828)		1000	0.1	0.8
65	0.701(0.698,0.705)	0.685(0.68,0.689)	0.611(0.605,0.616)	0.698(0.694,0.702)	0.701(0.697,0.704)	0.701(0.697,0.704)	0.596(0.593,0.598)	0.603(0.596,0.611)		1000	0.2	0.2
66	0.693(0.689,0.698)	0.713(0.709,0.718)	0.682(0.677,0.688)	0.722(0.718,0.727)	0.723(0.719,0.727)	0.731(0.726,0.735)	0.637(0.635,0.64)	0.673(0.666,0.68)		1000	0.2	0.4
67	0.7(0.696,0.704)	0.759(0.754,0.764)	0.748(0.744,0.753)	0.775(0.771,0.779)	0.771(0.767,0.777)	0.777(0.773,0.782)	0.696(0.693,0.699)	0.744(0.739,0.749)		1000	0.2	0.6
68	0.701(0.697,0.705)	0.802(0.795,0.81)	0.829(0.825,0.832)	0.841(0.838,0.845)	0.839(0.835,0.842)	0.847(0.844,0.85)	0.784(0.781,0.787)	0.829(0.825,0.833)		1000	0.2	0.8
69	0.702(0.699,0.705)	0.687(0.683,0.691)	0.609(0.603,0.614)	0.696(0.692,0.699)	0.7(0.697,0.704)	0.7(0.697,0.703)	0.596(0.594,0.598)	0.596(0.589,0.604)		1000	0.3	0.2
70	0.702(0.7,0.705)	0.715(0.71,0.719)	0.68(0.675,0.685)	0.725(0.722,0.728)	0.726(0.723,0.73)	0.73(0.727,0.733)	0.638(0.636,0.641)	0.674(0.668,0.679)		1000	0.3	0.4
71	0.702(0.699,0.705)	0.762(0.758,0.766)	0.749(0.745,0.753)	0.768(0.765,0.771)	0.773(0.769,0.776)	0.782(0.779,0.785)	0.696(0.694,0.699)	0.744(0.739,0.749)		1000	0.3	0.6
72	0.7(0.696,0.703)	0.803(0.796,0.81)	0.828(0.824,0.831)	0.841(0.838,0.844)	0.838(0.835,0.841)	0.847(0.844,0.849)	0.781(0.779,0.784)	0.827(0.823,0.83)		1000	0.3	0.8
73	0.699(0.696,0.701)	0.685(0.681,0.688)	0.616(0.611,0.62)	0.697(0.695,0.7)	0.699(0.696,0.702)	0.698(0.696,0.701)	0.596(0.595,0.598)	0.592(0.584,0.6)		1000	0.4	0.2
74	0.701(0.698,0.703)	0.716(0.713,0.72)	0.682(0.678,0.686)	0.725(0.722,0.728)	0.728(0.725,0.731)	0.731(0.728,0.734)	0.638(0.636,0.64)	0.677(0.671,0.682)		1000	0.4	0.4
75	0.699(0.697,0.702)	0.763(0.758,0.767)	0.749(0.744,0.753)	0.77(0.767,0.773)	0.773(0.77,0.777)	0.782(0.779,0.786)	0.698(0.696,0.7)	0.746(0.742,0.751)		1000	0.4	0.6
76	0.699(0.696,0.701)	0.798(0.789,0.808)	0.828(0.824,0.831)	0.84(0.838,0.843)	0.836(0.833,0.839)	0.848(0.845,0.85)	0.783(0.781,0.785)	0.828(0.824,0.832)		1000	0.4	0.8
77	0.7(0.698,0.702)	0.686(0.682,0.69)	0.614(0.609,0.619)	0.696(0.693,0.699)	0.699(0.697,0.701)	0.697(0.695,0.699)	0.596(0.594,0.597)	0.592(0.584,0.599)		1000	0.5	0.2
78	0.699(0.697,0.701)	0.714(0.711,0.718)	0.68(0.676,0.684)	0.723(0.721,0.726)	0.723(0.721,0.726)	0.728(0.726,0.731)	0.638(0.636,0.64)	0.672(0.666,0.677)		1000	0.5	0.4
79	0.7(0.698,0.702)	0.761(0.757,0.765)	0.746(0.742,0.749)	0.774(0.771,0.776)	0.77(0.768,0.772)	0.778(0.775,0.78)	0.698(0.696,0.701)	0.741(0.737,0.746)		1000	0.5	0.6
80	0.701(0.699,0.703)	0.803(0.794,0.811)	0.827(0.824,0.83)	0.84(0.837,0.842)	0.835(0.833,0.837)	0.846(0.844,0.848)	0.781(0.779,0.783)	0.822(0.819,0.826)		1000	0.5	0.8
