# Supplementary material for: A simulation study on missing data imputation for dichotomous variables using statistical and machine learning methods
Source: Sci Rep. 2023 Jun 9;13:9432. doi: 10.1038/s41598-023-36509-2 (PMC10256703; doi:10.1038/s41598-023-36509-2)
Supplement: Supplementary file 2 — Supplementary Information 2. [file 41598_2023_36509_MOESM2_ESM.zip › bivariate_mnar37_accuracy_table.csv]

	mode	knn	rf	cart	svm	bpnn	mi	logreg		N	MR	r
1	0.818(0.818,0.818)	0.728(0.708,0.749)	0.617(0.594,0.641)	0.777(0.765,0.789)	0.802(0.794,0.81)	0.769(0.755,0.783)	0.631(0.621,0.64)	0.609(0.582,0.634)		120	0.1	0.2
2	0.818(0.818,0.818)	0.646(0.612,0.679)	0.682(0.657,0.705)	0.77(0.753,0.784)	0.778(0.762,0.793)	0.765(0.749,0.78)	0.66(0.651,0.67)	0.685(0.663,0.708)		120	0.1	0.4
3	0.818(0.818,0.818)	0.638(0.598,0.67)	0.77(0.75,0.787)	0.81(0.794,0.825)	0.819(0.805,0.834)	0.818(0.802,0.832)	0.712(0.701,0.724)	0.769(0.751,0.787)		120	0.1	0.6
4	0.818(0.818,0.818)	0.491(0.447,0.538)	0.8(0.782,0.817)	0.859(0.846,0.87)	0.848(0.833,0.864)	0.844(0.828,0.86)	0.784(0.774,0.795)	0.816(0.799,0.833)		120	0.1	0.8
5	0.826(0.826,0.826)	0.696(0.68,0.713)	0.595(0.578,0.61)	0.761(0.748,0.774)	0.803(0.794,0.812)	0.748(0.736,0.759)	0.623(0.615,0.631)	0.592(0.575,0.608)		120	0.2	0.2
6	0.826(0.826,0.826)	0.717(0.697,0.735)	0.67(0.656,0.685)	0.772(0.762,0.782)	0.782(0.77,0.794)	0.756(0.743,0.769)	0.652(0.644,0.661)	0.666(0.651,0.681)		120	0.2	0.4
7	0.826(0.826,0.826)	0.689(0.663,0.719)	0.738(0.723,0.753)	0.797(0.785,0.808)	0.81(0.796,0.824)	0.802(0.79,0.814)	0.71(0.702,0.718)	0.75(0.735,0.765)		120	0.2	0.6
8	0.826(0.826,0.826)	0.528(0.48,0.58)	0.819(0.808,0.831)	0.841(0.83,0.851)	0.846(0.836,0.857)	0.849(0.838,0.861)	0.789(0.781,0.798)	0.817(0.806,0.828)		120	0.2	0.8
9	0.829(0.829,0.829)	0.69(0.674,0.705)	0.625(0.612,0.639)	0.753(0.741,0.766)	0.789(0.779,0.8)	0.738(0.728,0.749)	0.608(0.601,0.614)	0.616(0.6,0.631)		120	0.3	0.2
10	0.829(0.829,0.829)	0.695(0.675,0.715)	0.688(0.676,0.702)	0.761(0.751,0.77)	0.763(0.752,0.774)	0.751(0.741,0.761)	0.649(0.643,0.656)	0.684(0.673,0.696)		120	0.3	0.4
11	0.829(0.829,0.829)	0.671(0.638,0.703)	0.75(0.74,0.761)	0.779(0.767,0.79)	0.797(0.788,0.806)	0.791(0.782,0.801)	0.702(0.694,0.71)	0.748(0.737,0.761)		120	0.3	0.6
12	0.829(0.829,0.829)	0.538(0.495,0.582)	0.836(0.827,0.846)	0.847(0.838,0.856)	0.852(0.843,0.861)	0.858(0.849,0.867)	0.779(0.771,0.787)	0.838(0.828,0.848)		120	0.3	0.8
13	0.83(0.83,0.83)	0.689(0.676,0.702)	0.607(0.594,0.622)	0.721(0.709,0.732)	0.767(0.757,0.778)	0.706(0.695,0.718)	0.59(0.584,0.596)	0.603(0.586,0.62)		120	0.4	0.2
14	0.83(0.83,0.83)	0.688(0.666,0.707)	0.677(0.666,0.688)	0.736(0.724,0.746)	0.742(0.732,0.752)	0.731(0.719,0.742)	0.633(0.626,0.639)	0.677(0.664,0.688)		120	0.4	0.4
15	0.83(0.83,0.83)	0.659(0.628,0.688)	0.738(0.727,0.748)	0.777(0.767,0.786)	0.783(0.774,0.792)	0.778(0.768,0.788)	0.683(0.676,0.69)	0.732(0.721,0.744)		120	0.4	0.6
16	0.83(0.83,0.83)	0.541(0.502,0.582)	0.812(0.803,0.821)	0.839(0.83,0.847)	0.838(0.829,0.847)	0.845(0.836,0.854)	0.779(0.771,0.786)	0.82(0.81,0.83)		120	0.4	0.8
17	0.831(0.831,0.831)	0.642(0.627,0.659)	0.589(0.573,0.605)	0.659(0.646,0.671)	0.728(0.717,0.739)	0.666(0.652,0.678)	0.561(0.555,0.566)	0.604(0.585,0.623)		120	0.5	0.2
18	0.831(0.831,0.831)	0.676(0.659,0.693)	0.672(0.661,0.681)	0.704(0.693,0.714)	0.718(0.709,0.729)	0.72(0.708,0.733)	0.611(0.604,0.618)	0.673(0.661,0.685)		120	0.5	0.4
19	0.831(0.831,0.831)	0.682(0.653,0.71)	0.739(0.731,0.747)	0.754(0.742,0.765)	0.772(0.765,0.781)	0.771(0.761,0.781)	0.674(0.667,0.68)	0.741(0.73,0.753)		120	0.5	0.6
20	0.831(0.831,0.831)	0.594(0.553,0.638)	0.823(0.815,0.831)	0.833(0.826,0.84)	0.84(0.833,0.847)	0.84(0.833,0.847)	0.757(0.751,0.763)	0.819(0.811,0.828)		120	0.5	0.8
21	0.842(0.842,0.842)	0.718(0.696,0.737)	0.627(0.61,0.643)	0.793(0.783,0.805)	0.831(0.825,0.836)	0.802(0.791,0.812)	0.633(0.626,0.64)	0.608(0.588,0.628)		200	0.1	0.2
22	0.842(0.842,0.842)	0.682(0.654,0.708)	0.683(0.667,0.7)	0.795(0.785,0.806)	0.799(0.786,0.811)	0.774(0.761,0.788)	0.667(0.659,0.675)	0.668(0.649,0.685)		200	0.1	0.4
23	0.842(0.842,0.842)	0.646(0.611,0.679)	0.753(0.74,0.765)	0.817(0.805,0.829)	0.827(0.816,0.838)	0.816(0.803,0.828)	0.722(0.713,0.73)	0.756(0.741,0.77)		200	0.1	0.6
24	0.842(0.842,0.842)	0.491(0.448,0.537)	0.811(0.797,0.823)	0.857(0.848,0.868)	0.851(0.841,0.861)	0.854(0.842,0.866)	0.81(0.801,0.819)	0.812(0.799,0.826)		200	0.1	0.8
25	0.825(0.825,0.825)	0.698(0.683,0.713)	0.62(0.606,0.633)	0.769(0.76,0.779)	0.807(0.801,0.813)	0.777(0.768,0.786)	0.621(0.616,0.626)	0.623(0.608,0.639)		200	0.2	0.2
26	0.825(0.825,0.825)	0.68(0.66,0.701)	0.669(0.657,0.68)	0.769(0.759,0.78)	0.78(0.771,0.79)	0.76(0.751,0.769)	0.665(0.659,0.671)	0.658(0.645,0.671)		200	0.2	0.4
27	0.825(0.825,0.825)	0.611(0.576,0.645)	0.745(0.735,0.755)	0.802(0.793,0.811)	0.811(0.802,0.82)	0.808(0.8,0.816)	0.71(0.704,0.718)	0.752(0.741,0.763)		200	0.2	0.6
28	0.825(0.825,0.825)	0.532(0.49,0.574)	0.814(0.803,0.824)	0.85(0.842,0.858)	0.854(0.846,0.863)	0.86(0.851,0.869)	0.792(0.787,0.798)	0.818(0.808,0.829)		200	0.2	0.8
29	0.831(0.831,0.831)	0.676(0.659,0.691)	0.641(0.629,0.652)	0.758(0.749,0.767)	0.797(0.79,0.803)	0.754(0.746,0.762)	0.609(0.605,0.614)	0.608(0.593,0.622)		200	0.3	0.2
30	0.831(0.831,0.831)	0.685(0.664,0.705)	0.693(0.683,0.703)	0.765(0.755,0.774)	0.767(0.757,0.776)	0.756(0.747,0.763)	0.65(0.644,0.656)	0.678(0.668,0.689)		200	0.3	0.4
31	0.831(0.831,0.831)	0.631(0.596,0.664)	0.75(0.742,0.758)	0.797(0.787,0.806)	0.796(0.789,0.804)	0.8(0.792,0.808)	0.705(0.699,0.712)	0.748(0.737,0.759)		200	0.3	0.6
32	0.831(0.831,0.831)	0.554(0.504,0.603)	0.82(0.813,0.828)	0.843(0.835,0.851)	0.844(0.838,0.851)	0.854(0.847,0.86)	0.785(0.779,0.791)	0.825(0.817,0.833)		200	0.3	0.8
33	0.823(0.823,0.823)	0.653(0.636,0.669)	0.627(0.617,0.637)	0.726(0.716,0.736)	0.765(0.756,0.775)	0.726(0.715,0.737)	0.586(0.581,0.59)	0.613(0.601,0.626)		200	0.4	0.2
34	0.823(0.823,0.823)	0.689(0.669,0.706)	0.685(0.675,0.693)	0.741(0.731,0.75)	0.746(0.737,0.755)	0.743(0.735,0.752)	0.636(0.631,0.641)	0.672(0.661,0.685)		200	0.4	0.4
35	0.823(0.823,0.823)	0.657(0.628,0.689)	0.749(0.739,0.757)	0.766(0.758,0.775)	0.783(0.775,0.791)	0.786(0.778,0.795)	0.693(0.687,0.699)	0.747(0.736,0.757)		200	0.4	0.6
36	0.823(0.823,0.823)	0.562(0.52,0.601)	0.819(0.812,0.826)	0.827(0.82,0.834)	0.841(0.834,0.847)	0.845(0.839,0.852)	0.779(0.774,0.785)	0.821(0.814,0.828)		200	0.4	0.8
37	0.828(0.828,0.828)	0.626(0.611,0.642)	0.605(0.594,0.616)	0.688(0.677,0.699)	0.708(0.698,0.719)	0.677(0.665,0.687)	0.566(0.562,0.571)	0.6(0.588,0.613)		200	0.5	0.2
38	0.828(0.828,0.828)	0.651(0.628,0.672)	0.669(0.659,0.68)	0.702(0.692,0.711)	0.716(0.707,0.724)	0.722(0.712,0.732)	0.617(0.612,0.622)	0.667(0.655,0.681)		200	0.5	0.4
39	0.828(0.828,0.828)	0.69(0.668,0.713)	0.737(0.729,0.746)	0.747(0.74,0.755)	0.761(0.754,0.768)	0.775(0.768,0.783)	0.68(0.675,0.686)	0.741(0.732,0.75)		200	0.5	0.6
40	0.828(0.828,0.828)	0.614(0.578,0.651)	0.815(0.808,0.822)	0.823(0.816,0.829)	0.833(0.827,0.838)	0.839(0.832,0.845)	0.765(0.759,0.77)	0.819(0.811,0.826)		200	0.5	0.8
41	0.837(0.837,0.837)	0.696(0.679,0.711)	0.625(0.613,0.638)	0.805(0.799,0.812)	0.826(0.822,0.83)	0.809(0.803,0.816)	0.638(0.633,0.643)	0.605(0.59,0.619)		500	0.1	0.2
42	0.837(0.837,0.837)	0.653(0.627,0.678)	0.692(0.682,0.703)	0.798(0.792,0.805)	0.814(0.809,0.82)	0.798(0.791,0.805)	0.678(0.672,0.683)	0.693(0.681,0.706)		500	0.1	0.4
43	0.837(0.837,0.837)	0.59(0.556,0.625)	0.749(0.741,0.757)	0.819(0.812,0.826)	0.831(0.825,0.837)	0.816(0.808,0.824)	0.731(0.726,0.737)	0.741(0.73,0.749)		500	0.1	0.6
44	0.837(0.837,0.837)	0.52(0.478,0.563)	0.83(0.822,0.839)	0.866(0.86,0.873)	0.869(0.862,0.876)	0.869(0.862,0.876)	0.8(0.795,0.805)	0.83(0.823,0.838)		500	0.1	0.8
45	0.828(0.828,0.828)	0.681(0.668,0.694)	0.621(0.612,0.631)	0.792(0.787,0.797)	0.814(0.811,0.818)	0.795(0.79,0.801)	0.624(0.62,0.628)	0.615(0.602,0.627)		500	0.2	0.2
46	0.828(0.828,0.828)	0.674(0.656,0.692)	0.675(0.667,0.683)	0.787(0.782,0.793)	0.801(0.795,0.807)	0.78(0.773,0.787)	0.663(0.659,0.666)	0.667(0.657,0.678)		500	0.2	0.4
47	0.828(0.828,0.828)	0.635(0.602,0.669)	0.741(0.733,0.748)	0.812(0.806,0.816)	0.818(0.811,0.824)	0.809(0.803,0.813)	0.72(0.716,0.724)	0.741(0.731,0.749)		500	0.2	0.6
48	0.828(0.828,0.828)	0.5(0.46,0.542)	0.821(0.815,0.827)	0.86(0.854,0.865)	0.857(0.851,0.862)	0.86(0.855,0.865)	0.797(0.793,0.8)	0.821(0.814,0.827)		500	0.2	0.8
49	0.826(0.826,0.826)	0.661(0.647,0.674)	0.633(0.625,0.641)	0.774(0.768,0.779)	0.801(0.797,0.805)	0.773(0.767,0.779)	0.609(0.606,0.612)	0.602(0.592,0.612)		500	0.3	0.2
50	0.826(0.826,0.826)	0.669(0.649,0.687)	0.687(0.68,0.695)	0.776(0.77,0.781)	0.786(0.778,0.792)	0.764(0.758,0.77)	0.654(0.651,0.658)	0.671(0.661,0.68)		500	0.3	0.4
51	0.826(0.826,0.826)	0.621(0.59,0.652)	0.759(0.752,0.765)	0.807(0.802,0.812)	0.802(0.796,0.808)	0.806(0.802,0.811)	0.712(0.708,0.715)	0.756(0.748,0.764)		500	0.3	0.6
52	0.826(0.826,0.826)	0.532(0.489,0.572)	0.828(0.823,0.833)	0.851(0.846,0.857)	0.847(0.841,0.852)	0.858(0.853,0.863)	0.793(0.79,0.797)	0.822(0.815,0.828)		500	0.3	0.8
53	0.824(0.824,0.824)	0.635(0.621,0.647)	0.63(0.623,0.637)	0.75(0.744,0.756)	0.776(0.768,0.782)	0.742(0.735,0.748)	0.593(0.59,0.595)	0.601(0.59,0.612)		500	0.4	0.2
54	0.824(0.824,0.824)	0.673(0.656,0.688)	0.685(0.678,0.692)	0.757(0.75,0.763)	0.759(0.753,0.765)	0.752(0.747,0.757)	0.639(0.636,0.642)	0.669(0.66,0.676)		500	0.4	0.4
55	0.824(0.824,0.824)	0.657(0.628,0.684)	0.753(0.746,0.758)	0.786(0.78,0.792)	0.782(0.777,0.788)	0.794(0.789,0.798)	0.7(0.697,0.703)	0.746(0.738,0.754)		500	0.4	0.6
56	0.824(0.824,0.824)	0.572(0.529,0.613)	0.826(0.821,0.831)	0.844(0.838,0.849)	0.839(0.835,0.843)	0.857(0.854,0.861)	0.782(0.779,0.786)	0.826(0.821,0.831)		500	0.4	0.8
57	0.823(0.823,0.823)	0.604(0.589,0.619)	0.635(0.627,0.642)	0.705(0.696,0.713)	0.714(0.707,0.722)	0.708(0.7,0.716)	0.569(0.567,0.571)	0.617(0.606,0.628)		500	0.5	0.2
58	0.823(0.823,0.823)	0.636(0.617,0.653)	0.679(0.672,0.687)	0.723(0.715,0.732)	0.713(0.705,0.72)	0.725(0.717,0.732)	0.617(0.613,0.62)	0.672(0.662,0.682)		500	0.5	0.4
59	0.823(0.823,0.823)	0.663(0.635,0.688)	0.752(0.746,0.758)	0.766(0.76,0.772)	0.761(0.756,0.767)	0.782(0.776,0.787)	0.684(0.68,0.688)	0.744(0.736,0.752)		500	0.5	0.6
60	0.823(0.823,0.823)	0.576(0.533,0.619)	0.825(0.821,0.829)	0.828(0.824,0.832)	0.828(0.824,0.832)	0.85(0.846,0.854)	0.772(0.769,0.775)	0.823(0.819,0.828)		500	0.5	0.8
61	0.828(0.828,0.828)	0.68(0.666,0.696)	0.616(0.606,0.624)	0.814(0.811,0.818)	0.819(0.816,0.822)	0.81(0.805,0.814)	0.639(0.636,0.643)	0.594(0.584,0.606)		1000	0.1	0.2
62	0.828(0.828,0.828)	0.658(0.636,0.68)	0.68(0.672,0.688)	0.801(0.795,0.806)	0.803(0.799,0.808)	0.798(0.793,0.804)	0.676(0.671,0.679)	0.686(0.677,0.695)		1000	0.1	0.4
63	0.828(0.828,0.828)	0.643(0.608,0.68)	0.742(0.734,0.75)	0.818(0.813,0.823)	0.829(0.824,0.834)	0.818(0.812,0.824)	0.734(0.73,0.737)	0.749(0.741,0.756)		1000	0.1	0.6
64	0.828(0.828,0.828)	0.535(0.492,0.578)	0.83(0.825,0.835)	0.869(0.864,0.874)	0.871(0.866,0.875)	0.867(0.862,0.872)	0.807(0.803,0.811)	0.83(0.824,0.836)		1000	0.1	0.8
65	0.825(0.825,0.825)	0.682(0.667,0.695)	0.615(0.606,0.623)	0.801(0.798,0.805)	0.81(0.807,0.813)	0.799(0.795,0.802)	0.625(0.623,0.627)	0.6(0.587,0.613)		1000	0.2	0.2
66	0.825(0.825,0.825)	0.66(0.638,0.681)	0.687(0.68,0.694)	0.791(0.787,0.795)	0.8(0.796,0.803)	0.787(0.784,0.792)	0.665(0.662,0.668)	0.686(0.679,0.694)		1000	0.2	0.4
67	0.825(0.825,0.825)	0.631(0.597,0.663)	0.754(0.747,0.759)	0.815(0.811,0.819)	0.826(0.822,0.83)	0.817(0.813,0.82)	0.72(0.718,0.723)	0.759(0.752,0.765)		1000	0.2	0.6
68	0.825(0.825,0.825)	0.478(0.439,0.518)	0.828(0.824,0.832)	0.867(0.864,0.871)	0.869(0.865,0.872)	0.865(0.861,0.869)	0.801(0.798,0.804)	0.83(0.824,0.835)		1000	0.2	0.8
69	0.826(0.826,0.826)	0.648(0.632,0.663)	0.63(0.623,0.636)	0.792(0.788,0.796)	0.795(0.792,0.799)	0.78(0.776,0.784)	0.611(0.609,0.614)	0.608(0.597,0.618)		1000	0.3	0.2
70	0.826(0.826,0.826)	0.657(0.636,0.678)	0.685(0.679,0.692)	0.782(0.777,0.786)	0.793(0.789,0.796)	0.771(0.767,0.775)	0.655(0.653,0.658)	0.675(0.666,0.685)		1000	0.3	0.4
71	0.826(0.826,0.826)	0.618(0.586,0.649)	0.749(0.744,0.755)	0.809(0.805,0.813)	0.815(0.81,0.819)	0.804(0.8,0.807)	0.715(0.712,0.717)	0.744(0.737,0.751)		1000	0.3	0.6
72	0.826(0.826,0.826)	0.508(0.466,0.552)	0.827(0.824,0.831)	0.86(0.856,0.863)	0.852(0.848,0.856)	0.858(0.855,0.861)	0.794(0.792,0.797)	0.825(0.82,0.83)		1000	0.3	0.8
73	0.825(0.825,0.825)	0.628(0.614,0.641)	0.632(0.626,0.639)	0.764(0.76,0.769)	0.776(0.771,0.78)	0.753(0.748,0.758)	0.594(0.592,0.595)	0.61(0.6,0.62)		1000	0.4	0.2
74	0.825(0.825,0.825)	0.652(0.632,0.671)	0.682(0.676,0.688)	0.771(0.767,0.775)	0.766(0.76,0.772)	0.754(0.75,0.758)	0.638(0.636,0.64)	0.672(0.665,0.679)		1000	0.4	0.4
75	0.825(0.825,0.825)	0.631(0.604,0.657)	0.75(0.745,0.755)	0.795(0.791,0.799)	0.79(0.785,0.795)	0.793(0.79,0.796)	0.702(0.7,0.704)	0.755(0.75,0.761)		1000	0.4	0.6
76	0.825(0.825,0.825)	0.545(0.5,0.588)	0.829(0.825,0.833)	0.848(0.844,0.851)	0.841(0.837,0.844)	0.856(0.853,0.859)	0.787(0.784,0.789)	0.826(0.821,0.831)		1000	0.4	0.8
77	0.824(0.824,0.824)	0.581(0.566,0.595)	0.627(0.621,0.633)	0.72(0.713,0.727)	0.725(0.717,0.731)	0.707(0.701,0.714)	0.57(0.568,0.571)	0.604(0.593,0.614)		1000	0.5	0.2
78	0.824(0.824,0.824)	0.627(0.61,0.643)	0.684(0.678,0.689)	0.729(0.722,0.735)	0.721(0.715,0.727)	0.735(0.73,0.739)	0.618(0.616,0.62)	0.675(0.667,0.684)		1000	0.5	0.4
79	0.824(0.824,0.824)	0.67(0.645,0.694)	0.75(0.745,0.755)	0.768(0.763,0.772)	0.761(0.756,0.765)	0.788(0.785,0.791)	0.684(0.681,0.687)	0.751(0.746,0.757)		1000	0.5	0.6
80	0.824(0.824,0.824)	0.565(0.523,0.607)	0.826(0.822,0.829)	0.83(0.826,0.834)	0.823(0.82,0.826)	0.852(0.85,0.855)	0.774(0.771,0.776)	0.826(0.821,0.83)		1000	0.5	0.8
