# Supplementary material for: A simulation study on missing data imputation for dichotomous variables using statistical and machine learning methods
Source: Sci Rep. 2023 Jun 9;13:9432. doi: 10.1038/s41598-023-36509-2 (PMC10256703; doi:10.1038/s41598-023-36509-2)
Supplement: Supplementary file 2 — Supplementary Information 2. [file 41598_2023_36509_MOESM2_ESM.zip › bivariate_mnar55_accuracy_table.csv]

	mode	knn	rf	cart	svm	bpnn	mi	logreg		N	MR	r
1	0.333(0.333,0.333)	0.538(0.517,0.562)	0.573(0.551,0.595)	0.545(0.525,0.565)	0.574(0.553,0.593)	0.583(0.563,0.604)	0.524(0.515,0.533)	0.585(0.566,0.605)		120	0.1	0.2
2	0.333(0.333,0.333)	0.602(0.582,0.623)	0.635(0.613,0.657)	0.62(0.601,0.639)	0.62(0.599,0.639)	0.638(0.62,0.656)	0.579(0.569,0.587)	0.639(0.621,0.656)		120	0.1	0.4
3	0.333(0.333,0.333)	0.667(0.644,0.692)	0.726(0.708,0.747)	0.686(0.669,0.705)	0.711(0.693,0.731)	0.731(0.711,0.751)	0.64(0.627,0.654)	0.737(0.719,0.758)		120	0.1	0.6
4	0.333(0.333,0.333)	0.628(0.595,0.66)	0.788(0.771,0.805)	0.78(0.763,0.799)	0.785(0.769,0.801)	0.798(0.78,0.815)	0.752(0.738,0.765)	0.8(0.785,0.815)		120	0.1	0.8
5	0.318(0.318,0.318)	0.512(0.498,0.526)	0.558(0.543,0.573)	0.522(0.507,0.536)	0.519(0.502,0.536)	0.568(0.552,0.584)	0.507(0.499,0.516)	0.572(0.557,0.587)		120	0.2	0.2
6	0.318(0.318,0.318)	0.599(0.583,0.614)	0.638(0.623,0.652)	0.616(0.6,0.633)	0.616(0.6,0.631)	0.645(0.631,0.659)	0.565(0.556,0.574)	0.643(0.628,0.658)		120	0.2	0.4
7	0.318(0.318,0.318)	0.652(0.631,0.67)	0.713(0.7,0.725)	0.681(0.665,0.695)	0.694(0.681,0.707)	0.713(0.701,0.726)	0.635(0.626,0.645)	0.724(0.711,0.737)		120	0.2	0.6
8	0.318(0.318,0.318)	0.638(0.604,0.67)	0.812(0.799,0.823)	0.778(0.765,0.79)	0.798(0.786,0.809)	0.809(0.796,0.821)	0.733(0.722,0.744)	0.817(0.805,0.828)		120	0.2	0.8
9	0.333(0.333,0.333)	0.485(0.473,0.498)	0.537(0.522,0.55)	0.504(0.492,0.516)	0.462(0.448,0.477)	0.525(0.511,0.539)	0.502(0.496,0.508)	0.552(0.539,0.566)		120	0.3	0.2
10	0.333(0.333,0.333)	0.593(0.58,0.607)	0.636(0.625,0.646)	0.585(0.573,0.597)	0.619(0.609,0.631)	0.632(0.622,0.644)	0.555(0.549,0.562)	0.65(0.641,0.66)		120	0.3	0.4
11	0.333(0.333,0.333)	0.652(0.635,0.67)	0.711(0.698,0.724)	0.671(0.659,0.683)	0.688(0.676,0.699)	0.709(0.698,0.719)	0.629(0.621,0.637)	0.718(0.708,0.73)		120	0.3	0.6
12	0.333(0.333,0.333)	0.675(0.652,0.698)	0.797(0.784,0.808)	0.777(0.767,0.787)	0.788(0.777,0.798)	0.795(0.783,0.807)	0.727(0.719,0.735)	0.802(0.79,0.812)		120	0.3	0.8
13	0.333(0.333,0.333)	0.464(0.453,0.474)	0.537(0.525,0.548)	0.469(0.457,0.482)	0.398(0.386,0.411)	0.486(0.469,0.504)	0.49(0.483,0.496)	0.567(0.555,0.579)		120	0.4	0.2
14	0.333(0.333,0.333)	0.564(0.55,0.577)	0.613(0.603,0.624)	0.573(0.563,0.583)	0.563(0.549,0.577)	0.602(0.591,0.615)	0.54(0.533,0.546)	0.631(0.618,0.642)		120	0.4	0.4
15	0.333(0.333,0.333)	0.659(0.641,0.673)	0.709(0.699,0.719)	0.666(0.658,0.675)	0.675(0.665,0.685)	0.694(0.682,0.705)	0.629(0.621,0.638)	0.706(0.695,0.717)		120	0.4	0.6
16	0.333(0.333,0.333)	0.711(0.687,0.733)	0.787(0.777,0.797)	0.783(0.774,0.791)	0.78(0.77,0.789)	0.786(0.776,0.796)	0.723(0.716,0.73)	0.796(0.786,0.806)		120	0.4	0.8
17	0.328(0.328,0.328)	0.416(0.407,0.426)	0.494(0.483,0.506)	0.435(0.423,0.446)	0.352(0.344,0.36)	0.428(0.415,0.444)	0.479(0.474,0.484)	0.546(0.532,0.559)		120	0.5	0.2
18	0.328(0.328,0.328)	0.523(0.51,0.537)	0.593(0.583,0.602)	0.548(0.535,0.562)	0.476(0.459,0.493)	0.563(0.546,0.58)	0.527(0.52,0.533)	0.624(0.612,0.635)		120	0.5	0.4
19	0.328(0.328,0.328)	0.653(0.638,0.666)	0.684(0.671,0.695)	0.652(0.642,0.662)	0.654(0.641,0.667)	0.692(0.678,0.704)	0.609(0.601,0.617)	0.708(0.696,0.719)		120	0.5	0.6
20	0.328(0.328,0.328)	0.706(0.685,0.727)	0.784(0.776,0.791)	0.786(0.778,0.794)	0.778(0.77,0.786)	0.785(0.777,0.792)	0.709(0.702,0.717)	0.796(0.788,0.804)		120	0.5	0.8
21	0.316(0.316,0.316)	0.519(0.502,0.537)	0.579(0.563,0.594)	0.54(0.524,0.556)	0.548(0.531,0.564)	0.586(0.571,0.602)	0.517(0.509,0.525)	0.582(0.566,0.597)		200	0.1	0.2
22	0.316(0.316,0.316)	0.602(0.584,0.619)	0.668(0.652,0.685)	0.631(0.615,0.649)	0.636(0.621,0.652)	0.666(0.651,0.682)	0.566(0.557,0.575)	0.67(0.654,0.686)		200	0.1	0.4
23	0.316(0.316,0.316)	0.648(0.625,0.672)	0.726(0.709,0.744)	0.719(0.706,0.733)	0.699(0.683,0.716)	0.724(0.709,0.74)	0.643(0.634,0.652)	0.724(0.708,0.738)		200	0.1	0.6
24	0.316(0.316,0.316)	0.653(0.62,0.687)	0.824(0.813,0.836)	0.792(0.778,0.805)	0.805(0.792,0.817)	0.823(0.812,0.835)	0.729(0.719,0.74)	0.827(0.815,0.839)		200	0.1	0.8
25	0.333(0.333,0.333)	0.499(0.488,0.51)	0.553(0.542,0.565)	0.538(0.526,0.551)	0.529(0.517,0.542)	0.558(0.546,0.571)	0.517(0.511,0.524)	0.573(0.56,0.585)		200	0.2	0.2
26	0.333(0.333,0.333)	0.598(0.583,0.612)	0.637(0.625,0.649)	0.622(0.61,0.634)	0.615(0.603,0.626)	0.643(0.631,0.655)	0.561(0.554,0.568)	0.654(0.642,0.666)		200	0.2	0.4
27	0.333(0.333,0.333)	0.659(0.642,0.676)	0.721(0.71,0.731)	0.702(0.69,0.714)	0.691(0.681,0.702)	0.718(0.707,0.729)	0.639(0.633,0.646)	0.732(0.722,0.742)		200	0.2	0.6
28	0.333(0.333,0.333)	0.64(0.614,0.67)	0.811(0.801,0.819)	0.778(0.769,0.788)	0.789(0.778,0.8)	0.813(0.804,0.823)	0.738(0.73,0.746)	0.812(0.803,0.823)		200	0.2	0.8
29	0.333(0.333,0.333)	0.484(0.473,0.495)	0.541(0.531,0.552)	0.511(0.501,0.521)	0.468(0.456,0.48)	0.52(0.506,0.535)	0.502(0.497,0.508)	0.573(0.563,0.584)		200	0.3	0.2
30	0.333(0.333,0.333)	0.575(0.563,0.587)	0.629(0.618,0.639)	0.604(0.596,0.613)	0.596(0.586,0.605)	0.621(0.611,0.63)	0.562(0.557,0.568)	0.642(0.631,0.652)		200	0.3	0.4
31	0.333(0.333,0.333)	0.653(0.636,0.668)	0.71(0.7,0.718)	0.677(0.67,0.687)	0.681(0.672,0.69)	0.704(0.696,0.713)	0.627(0.621,0.633)	0.721(0.713,0.73)		200	0.3	0.6
32	0.333(0.333,0.333)	0.655(0.628,0.682)	0.799(0.792,0.807)	0.776(0.768,0.785)	0.782(0.775,0.791)	0.808(0.801,0.815)	0.736(0.729,0.742)	0.811(0.804,0.817)		200	0.3	0.8
33	0.329(0.329,0.329)	0.449(0.441,0.457)	0.532(0.524,0.54)	0.464(0.454,0.474)	0.409(0.399,0.42)	0.469(0.457,0.48)	0.486(0.482,0.49)	0.554(0.546,0.563)		200	0.4	0.2
34	0.329(0.329,0.329)	0.556(0.543,0.569)	0.63(0.621,0.639)	0.569(0.559,0.58)	0.568(0.556,0.579)	0.609(0.598,0.62)	0.543(0.537,0.548)	0.648(0.638,0.659)		200	0.4	0.4
35	0.329(0.329,0.329)	0.651(0.636,0.667)	0.717(0.709,0.726)	0.659(0.65,0.667)	0.679(0.67,0.687)	0.709(0.7,0.717)	0.616(0.611,0.622)	0.723(0.715,0.731)		200	0.4	0.6
36	0.329(0.329,0.329)	0.679(0.653,0.703)	0.798(0.79,0.805)	0.765(0.758,0.772)	0.777(0.771,0.783)	0.797(0.79,0.804)	0.722(0.714,0.729)	0.809(0.803,0.815)		200	0.4	0.8
37	0.333(0.333,0.333)	0.417(0.408,0.425)	0.511(0.502,0.52)	0.426(0.417,0.435)	0.351(0.345,0.358)	0.408(0.395,0.421)	0.475(0.471,0.479)	0.556(0.546,0.566)		200	0.5	0.2
38	0.333(0.333,0.333)	0.526(0.514,0.538)	0.603(0.594,0.612)	0.541(0.529,0.55)	0.48(0.465,0.496)	0.564(0.552,0.576)	0.523(0.517,0.528)	0.634(0.626,0.644)		200	0.5	0.4
39	0.333(0.333,0.333)	0.636(0.624,0.649)	0.689(0.679,0.698)	0.654(0.646,0.663)	0.656(0.648,0.665)	0.686(0.676,0.696)	0.603(0.597,0.609)	0.717(0.708,0.725)		200	0.5	0.6
40	0.333(0.333,0.333)	0.712(0.686,0.735)	0.788(0.781,0.795)	0.77(0.764,0.775)	0.774(0.768,0.78)	0.788(0.781,0.794)	0.709(0.704,0.715)	0.806(0.8,0.812)		200	0.5	0.8
41	0.327(0.327,0.327)	0.497(0.484,0.509)	0.579(0.569,0.589)	0.548(0.536,0.56)	0.547(0.537,0.557)	0.577(0.566,0.587)	0.517(0.512,0.522)	0.587(0.577,0.597)		500	0.1	0.2
42	0.327(0.327,0.327)	0.591(0.578,0.603)	0.657(0.647,0.666)	0.635(0.626,0.644)	0.627(0.618,0.637)	0.657(0.648,0.666)	0.57(0.565,0.575)	0.661(0.652,0.67)		500	0.1	0.4
43	0.327(0.327,0.327)	0.635(0.617,0.655)	0.736(0.728,0.745)	0.716(0.706,0.723)	0.704(0.693,0.713)	0.731(0.722,0.74)	0.643(0.637,0.65)	0.738(0.729,0.747)		500	0.1	0.6
44	0.327(0.327,0.327)	0.613(0.584,0.642)	0.824(0.817,0.832)	0.808(0.8,0.815)	0.798(0.79,0.807)	0.821(0.813,0.828)	0.748(0.742,0.754)	0.82(0.812,0.828)		500	0.1	0.8
45	0.333(0.333,0.333)	0.482(0.474,0.491)	0.568(0.561,0.575)	0.532(0.524,0.541)	0.524(0.516,0.532)	0.557(0.548,0.565)	0.511(0.507,0.514)	0.585(0.576,0.594)		500	0.2	0.2
46	0.333(0.333,0.333)	0.578(0.568,0.588)	0.651(0.644,0.658)	0.622(0.614,0.63)	0.604(0.595,0.612)	0.638(0.631,0.647)	0.565(0.561,0.57)	0.659(0.651,0.666)		500	0.2	0.4
47	0.333(0.333,0.333)	0.651(0.637,0.665)	0.733(0.726,0.74)	0.704(0.696,0.712)	0.694(0.687,0.702)	0.728(0.721,0.735)	0.638(0.634,0.641)	0.737(0.73,0.744)		500	0.2	0.6
48	0.333(0.333,0.333)	0.637(0.609,0.663)	0.818(0.812,0.824)	0.798(0.792,0.804)	0.794(0.787,0.8)	0.819(0.813,0.825)	0.743(0.738,0.748)	0.823(0.818,0.829)		500	0.2	0.8
49	0.333(0.333,0.333)	0.462(0.455,0.47)	0.557(0.55,0.563)	0.493(0.485,0.501)	0.486(0.478,0.493)	0.522(0.512,0.532)	0.503(0.5,0.505)	0.579(0.571,0.586)		500	0.3	0.2
50	0.333(0.333,0.333)	0.551(0.541,0.562)	0.637(0.631,0.644)	0.598(0.591,0.605)	0.582(0.575,0.589)	0.628(0.621,0.635)	0.557(0.554,0.561)	0.654(0.646,0.661)		500	0.3	0.4
51	0.333(0.333,0.333)	0.639(0.625,0.652)	0.721(0.714,0.728)	0.691(0.685,0.698)	0.678(0.671,0.684)	0.717(0.712,0.723)	0.63(0.627,0.634)	0.733(0.726,0.739)		500	0.3	0.6
52	0.333(0.333,0.333)	0.66(0.632,0.688)	0.815(0.809,0.82)	0.79(0.785,0.797)	0.786(0.781,0.79)	0.817(0.811,0.821)	0.731(0.726,0.735)	0.826(0.821,0.831)		500	0.3	0.8
53	0.332(0.332,0.332)	0.432(0.424,0.44)	0.548(0.541,0.554)	0.451(0.443,0.459)	0.42(0.41,0.43)	0.454(0.444,0.465)	0.488(0.486,0.491)	0.569(0.561,0.577)		500	0.4	0.2
54	0.332(0.332,0.332)	0.532(0.52,0.543)	0.634(0.628,0.641)	0.581(0.575,0.588)	0.567(0.561,0.573)	0.609(0.602,0.616)	0.544(0.541,0.547)	0.656(0.649,0.663)		500	0.4	0.4
55	0.332(0.332,0.332)	0.631(0.616,0.644)	0.714(0.707,0.72)	0.677(0.671,0.683)	0.654(0.649,0.659)	0.704(0.698,0.71)	0.621(0.617,0.625)	0.727(0.721,0.733)		500	0.4	0.6
56	0.332(0.332,0.332)	0.657(0.629,0.68)	0.805(0.8,0.81)	0.778(0.772,0.784)	0.767(0.762,0.771)	0.805(0.8,0.81)	0.726(0.723,0.73)	0.816(0.811,0.82)		500	0.4	0.8
57	0.333(0.333,0.333)	0.405(0.398,0.411)	0.524(0.518,0.53)	0.407(0.398,0.417)	0.349(0.343,0.355)	0.392(0.382,0.401)	0.472(0.469,0.475)	0.567(0.559,0.574)		500	0.5	0.2
58	0.333(0.333,0.333)	0.51(0.5,0.52)	0.621(0.614,0.627)	0.545(0.539,0.551)	0.533(0.524,0.541)	0.553(0.541,0.565)	0.522(0.519,0.525)	0.652(0.645,0.658)		500	0.5	0.4
59	0.333(0.333,0.333)	0.617(0.603,0.629)	0.699(0.694,0.704)	0.653(0.647,0.66)	0.645(0.639,0.65)	0.684(0.678,0.69)	0.603(0.6,0.607)	0.727(0.721,0.733)		500	0.5	0.6
60	0.333(0.333,0.333)	0.699(0.679,0.719)	0.799(0.794,0.803)	0.767(0.762,0.772)	0.763(0.758,0.767)	0.797(0.792,0.8)	0.711(0.706,0.715)	0.815(0.811,0.819)		500	0.5	0.8
61	0.33(0.33,0.33)	0.507(0.497,0.516)	0.58(0.571,0.588)	0.55(0.542,0.558)	0.546(0.537,0.554)	0.573(0.564,0.581)	0.521(0.518,0.524)	0.588(0.579,0.596)		1000	0.1	0.2
62	0.33(0.33,0.33)	0.579(0.566,0.59)	0.664(0.657,0.671)	0.643(0.635,0.652)	0.632(0.624,0.64)	0.653(0.646,0.661)	0.572(0.568,0.576)	0.663(0.656,0.671)		1000	0.1	0.4
63	0.33(0.33,0.33)	0.639(0.622,0.654)	0.738(0.731,0.744)	0.727(0.72,0.734)	0.715(0.708,0.722)	0.73(0.724,0.736)	0.646(0.641,0.65)	0.74(0.732,0.746)		1000	0.1	0.6
64	0.33(0.33,0.33)	0.64(0.613,0.665)	0.823(0.818,0.828)	0.804(0.798,0.81)	0.804(0.799,0.809)	0.817(0.813,0.822)	0.746(0.74,0.751)	0.82(0.816,0.825)		1000	0.1	0.8
65	0.332(0.332,0.332)	0.481(0.474,0.489)	0.57(0.564,0.576)	0.519(0.513,0.525)	0.511(0.505,0.518)	0.552(0.546,0.558)	0.508(0.506,0.51)	0.582(0.575,0.588)		1000	0.2	0.2
66	0.332(0.332,0.332)	0.58(0.57,0.589)	0.658(0.654,0.663)	0.622(0.616,0.629)	0.608(0.602,0.615)	0.643(0.638,0.648)	0.563(0.56,0.566)	0.666(0.66,0.671)		1000	0.2	0.4
67	0.332(0.332,0.332)	0.648(0.633,0.661)	0.733(0.728,0.738)	0.714(0.709,0.719)	0.698(0.692,0.703)	0.723(0.717,0.728)	0.638(0.634,0.642)	0.737(0.732,0.741)		1000	0.2	0.6
68	0.332(0.332,0.332)	0.622(0.597,0.647)	0.82(0.815,0.824)	0.8(0.795,0.805)	0.791(0.786,0.795)	0.814(0.81,0.818)	0.743(0.739,0.747)	0.825(0.821,0.829)		1000	0.2	0.8
69	0.333(0.333,0.333)	0.463(0.455,0.47)	0.565(0.56,0.57)	0.492(0.487,0.498)	0.483(0.478,0.488)	0.525(0.52,0.532)	0.499(0.497,0.502)	0.586(0.579,0.592)		1000	0.3	0.2
70	0.333(0.333,0.333)	0.572(0.562,0.58)	0.655(0.65,0.66)	0.597(0.591,0.605)	0.589(0.584,0.595)	0.634(0.63,0.639)	0.555(0.553,0.558)	0.665(0.659,0.67)		1000	0.3	0.4
71	0.333(0.333,0.333)	0.627(0.614,0.643)	0.721(0.717,0.725)	0.69(0.685,0.695)	0.673(0.668,0.679)	0.713(0.708,0.717)	0.629(0.627,0.632)	0.734(0.73,0.739)		1000	0.3	0.6
72	0.333(0.333,0.333)	0.648(0.622,0.675)	0.817(0.813,0.821)	0.791(0.787,0.796)	0.783(0.779,0.787)	0.81(0.806,0.814)	0.74(0.737,0.743)	0.822(0.818,0.826)		1000	0.3	0.8
73	0.332(0.332,0.332)	0.43(0.423,0.438)	0.555(0.55,0.56)	0.453(0.446,0.461)	0.433(0.424,0.441)	0.458(0.45,0.467)	0.488(0.486,0.49)	0.583(0.577,0.588)		1000	0.4	0.2
74	0.332(0.332,0.332)	0.535(0.524,0.544)	0.634(0.629,0.639)	0.574(0.568,0.579)	0.561(0.556,0.566)	0.604(0.599,0.609)	0.541(0.539,0.544)	0.653(0.648,0.658)		1000	0.4	0.4
75	0.332(0.332,0.332)	0.616(0.6,0.631)	0.718(0.714,0.723)	0.671(0.666,0.676)	0.655(0.651,0.66)	0.707(0.703,0.712)	0.621(0.618,0.624)	0.734(0.73,0.738)		1000	0.4	0.6
76	0.332(0.332,0.332)	0.665(0.639,0.69)	0.81(0.807,0.814)	0.779(0.775,0.782)	0.771(0.767,0.774)	0.807(0.804,0.81)	0.727(0.724,0.729)	0.823(0.82,0.826)		1000	0.4	0.8
77	0.333(0.333,0.333)	0.398(0.392,0.405)	0.536(0.53,0.541)	0.374(0.366,0.382)	0.349(0.344,0.355)	0.382(0.375,0.389)	0.47(0.468,0.471)	0.579(0.573,0.586)		1000	0.5	0.2
78	0.333(0.333,0.333)	0.501(0.489,0.511)	0.627(0.622,0.632)	0.541(0.537,0.546)	0.536(0.529,0.542)	0.558(0.552,0.564)	0.523(0.52,0.524)	0.658(0.653,0.663)		1000	0.5	0.4
79	0.333(0.333,0.333)	0.609(0.595,0.62)	0.711(0.707,0.716)	0.646(0.64,0.65)	0.637(0.633,0.642)	0.687(0.683,0.692)	0.6(0.597,0.602)	0.736(0.732,0.74)		1000	0.5	0.6
80	0.333(0.333,0.333)	0.67(0.65,0.69)	0.805(0.801,0.808)	0.76(0.756,0.765)	0.757(0.753,0.76)	0.8(0.797,0.803)	0.711(0.708,0.713)	0.823(0.819,0.826)		1000	0.5	0.8
