# Supplementary material for: A simulation study on missing data imputation for dichotomous variables using statistical and machine learning methods
Source: Sci Rep. 2023 Jun 9;13:9432. doi: 10.1038/s41598-023-36509-2 (PMC10256703; doi:10.1038/s41598-023-36509-2)
Supplement: Supplementary file 2 — Supplementary Information 2. [file 41598_2023_36509_MOESM2_ESM.zip › bivariate_mnar73_accuracy_table.csv]

	mode	knn	rf	cart	svm	bpnn	mi	logreg		N	MR	r
1	0.545(0.545,0.545)	0.561(0.55,0.572)	0.564(0.545,0.584)	0.553(0.54,0.565)	0.55(0.543,0.557)	0.55(0.539,0.562)	0.533(0.523,0.543)	0.56(0.54,0.58)		120	0.1	0.2
2	0.545(0.545,0.545)	0.622(0.604,0.639)	0.648(0.629,0.665)	0.621(0.607,0.637)	0.591(0.578,0.604)	0.626(0.608,0.643)	0.583(0.572,0.596)	0.65(0.63,0.668)		120	0.1	0.4
3	0.545(0.545,0.545)	0.696(0.678,0.714)	0.715(0.696,0.732)	0.695(0.678,0.71)	0.685(0.667,0.703)	0.708(0.69,0.725)	0.652(0.639,0.666)	0.72(0.702,0.738)		120	0.1	0.6
4	0.545(0.545,0.545)	0.741(0.719,0.762)	0.805(0.787,0.821)	0.784(0.767,0.802)	0.785(0.767,0.801)	0.8(0.781,0.817)	0.745(0.733,0.757)	0.805(0.786,0.823)		120	0.1	0.8
5	0.522(0.522,0.522)	0.534(0.527,0.541)	0.566(0.552,0.581)	0.548(0.54,0.556)	0.523(0.522,0.524)	0.536(0.53,0.542)	0.532(0.525,0.54)	0.57(0.557,0.584)		120	0.2	0.2
6	0.522(0.522,0.522)	0.59(0.58,0.601)	0.638(0.625,0.652)	0.597(0.585,0.608)	0.556(0.548,0.565)	0.61(0.599,0.621)	0.569(0.562,0.577)	0.649(0.635,0.662)		120	0.2	0.4
7	0.522(0.522,0.522)	0.678(0.665,0.69)	0.72(0.707,0.732)	0.678(0.666,0.691)	0.659(0.648,0.671)	0.698(0.686,0.71)	0.64(0.631,0.65)	0.72(0.707,0.732)		120	0.2	0.6
8	0.522(0.522,0.522)	0.748(0.729,0.767)	0.814(0.803,0.824)	0.766(0.753,0.778)	0.785(0.773,0.797)	0.802(0.79,0.813)	0.736(0.727,0.747)	0.812(0.801,0.822)		120	0.2	0.8
9	0.543(0.543,0.543)	0.551(0.546,0.555)	0.577(0.564,0.589)	0.553(0.547,0.56)	0.543(0.542,0.544)	0.553(0.549,0.558)	0.536(0.53,0.543)	0.572(0.561,0.584)		120	0.3	0.2
10	0.543(0.543,0.543)	0.596(0.588,0.603)	0.649(0.637,0.661)	0.605(0.595,0.615)	0.561(0.556,0.567)	0.602(0.592,0.611)	0.576(0.569,0.582)	0.653(0.642,0.663)		120	0.3	0.4
11	0.543(0.543,0.543)	0.684(0.671,0.696)	0.728(0.717,0.74)	0.676(0.666,0.687)	0.661(0.647,0.675)	0.695(0.681,0.707)	0.645(0.637,0.653)	0.722(0.711,0.732)		120	0.3	0.6
12	0.543(0.543,0.543)	0.762(0.749,0.774)	0.811(0.799,0.822)	0.783(0.774,0.791)	0.788(0.778,0.8)	0.801(0.789,0.811)	0.735(0.725,0.743)	0.808(0.797,0.818)		120	0.3	0.8
13	0.532(0.532,0.532)	0.537(0.535,0.54)	0.551(0.54,0.56)	0.536(0.534,0.539)	0.532(0.532,0.532)	0.54(0.536,0.544)	0.531(0.526,0.536)	0.562(0.551,0.572)		120	0.4	0.2
14	0.532(0.532,0.532)	0.567(0.56,0.573)	0.622(0.611,0.634)	0.566(0.558,0.574)	0.539(0.535,0.542)	0.577(0.57,0.584)	0.572(0.566,0.578)	0.632(0.622,0.641)		120	0.4	0.4
15	0.532(0.532,0.532)	0.65(0.64,0.661)	0.71(0.701,0.72)	0.627(0.614,0.639)	0.591(0.58,0.603)	0.655(0.641,0.668)	0.63(0.622,0.637)	0.707(0.697,0.717)		120	0.4	0.6
16	0.532(0.532,0.532)	0.775(0.764,0.785)	0.806(0.796,0.815)	0.771(0.759,0.781)	0.767(0.755,0.777)	0.783(0.772,0.793)	0.72(0.712,0.728)	0.802(0.793,0.811)		120	0.4	0.8
17	0.542(0.542,0.542)	0.545(0.543,0.548)	0.554(0.545,0.563)	0.543(0.542,0.544)	0.542(0.542,0.542)	0.551(0.547,0.556)	0.537(0.533,0.541)	0.555(0.545,0.564)		120	0.5	0.2
18	0.542(0.542,0.542)	0.561(0.556,0.567)	0.618(0.609,0.627)	0.544(0.543,0.546)	0.544(0.543,0.546)	0.576(0.57,0.583)	0.571(0.565,0.577)	0.629(0.62,0.639)		120	0.5	0.4
19	0.542(0.542,0.542)	0.613(0.603,0.623)	0.703(0.694,0.712)	0.561(0.554,0.569)	0.566(0.558,0.575)	0.635(0.623,0.647)	0.629(0.623,0.635)	0.703(0.694,0.712)		120	0.5	0.6
20	0.542(0.542,0.542)	0.747(0.735,0.759)	0.799(0.793,0.807)	0.732(0.712,0.751)	0.681(0.665,0.698)	0.757(0.746,0.768)	0.716(0.707,0.725)	0.789(0.782,0.797)		120	0.5	0.8
21	0.526(0.526,0.526)	0.545(0.537,0.554)	0.556(0.542,0.572)	0.543(0.535,0.552)	0.531(0.528,0.534)	0.54(0.533,0.548)	0.526(0.518,0.533)	0.559(0.544,0.574)		200	0.1	0.2
22	0.526(0.526,0.526)	0.607(0.595,0.619)	0.644(0.628,0.661)	0.607(0.594,0.62)	0.581(0.57,0.593)	0.626(0.613,0.639)	0.579(0.57,0.587)	0.65(0.634,0.665)		200	0.1	0.4
23	0.526(0.526,0.526)	0.671(0.659,0.683)	0.736(0.722,0.751)	0.682(0.671,0.696)	0.677(0.664,0.689)	0.713(0.699,0.726)	0.647(0.638,0.655)	0.723(0.708,0.738)		200	0.1	0.6
24	0.526(0.526,0.526)	0.733(0.716,0.752)	0.819(0.807,0.832)	0.785(0.772,0.798)	0.787(0.774,0.801)	0.811(0.798,0.824)	0.745(0.735,0.755)	0.817(0.804,0.829)		200	0.1	0.8
25	0.538(0.538,0.538)	0.551(0.545,0.557)	0.558(0.548,0.568)	0.553(0.547,0.56)	0.54(0.539,0.541)	0.547(0.542,0.552)	0.537(0.532,0.542)	0.565(0.556,0.574)		200	0.2	0.2
26	0.538(0.538,0.538)	0.601(0.593,0.609)	0.643(0.632,0.655)	0.613(0.605,0.621)	0.573(0.566,0.582)	0.607(0.598,0.616)	0.576(0.569,0.583)	0.651(0.641,0.661)		200	0.2	0.4
27	0.538(0.538,0.538)	0.682(0.672,0.692)	0.733(0.724,0.742)	0.694(0.685,0.703)	0.686(0.677,0.695)	0.712(0.702,0.722)	0.645(0.638,0.652)	0.731(0.722,0.74)		200	0.2	0.6
28	0.538(0.538,0.538)	0.742(0.728,0.756)	0.821(0.813,0.829)	0.777(0.768,0.786)	0.789(0.78,0.798)	0.812(0.804,0.82)	0.741(0.733,0.749)	0.819(0.811,0.828)		200	0.2	0.8
29	0.542(0.542,0.542)	0.55(0.546,0.554)	0.561(0.552,0.57)	0.556(0.552,0.561)	0.542(0.542,0.543)	0.55(0.547,0.554)	0.538(0.535,0.542)	0.572(0.565,0.581)		200	0.3	0.2
30	0.542(0.542,0.542)	0.594(0.587,0.601)	0.642(0.634,0.65)	0.611(0.602,0.619)	0.561(0.556,0.567)	0.591(0.583,0.599)	0.582(0.577,0.586)	0.651(0.642,0.659)		200	0.3	0.4
31	0.542(0.542,0.542)	0.672(0.663,0.682)	0.728(0.72,0.736)	0.683(0.675,0.69)	0.668(0.659,0.677)	0.701(0.693,0.709)	0.645(0.639,0.651)	0.732(0.725,0.739)		200	0.3	0.6
32	0.542(0.542,0.542)	0.755(0.742,0.768)	0.823(0.816,0.831)	0.772(0.764,0.779)	0.794(0.787,0.801)	0.813(0.806,0.82)	0.74(0.734,0.746)	0.824(0.817,0.832)		200	0.3	0.8
33	0.544(0.544,0.544)	0.549(0.546,0.552)	0.56(0.55,0.568)	0.552(0.549,0.556)	0.545(0.544,0.545)	0.549(0.547,0.552)	0.543(0.539,0.547)	0.571(0.562,0.58)		200	0.4	0.2
34	0.544(0.544,0.544)	0.588(0.582,0.594)	0.642(0.634,0.649)	0.592(0.584,0.598)	0.554(0.55,0.557)	0.588(0.581,0.594)	0.58(0.576,0.584)	0.652(0.645,0.66)		200	0.4	0.4
35	0.544(0.544,0.544)	0.668(0.66,0.677)	0.724(0.716,0.732)	0.678(0.669,0.685)	0.637(0.627,0.648)	0.684(0.674,0.695)	0.639(0.633,0.645)	0.731(0.723,0.739)		200	0.4	0.6
36	0.544(0.544,0.544)	0.757(0.745,0.768)	0.812(0.806,0.818)	0.778(0.772,0.785)	0.776(0.769,0.784)	0.796(0.789,0.803)	0.731(0.725,0.738)	0.814(0.808,0.821)		200	0.4	0.8
37	0.535(0.535,0.535)	0.537(0.536,0.538)	0.546(0.538,0.554)	0.539(0.537,0.541)	0.535(0.535,0.535)	0.539(0.537,0.541)	0.537(0.534,0.54)	0.556(0.548,0.563)		200	0.5	0.2
38	0.535(0.535,0.535)	0.551(0.547,0.555)	0.623(0.615,0.63)	0.557(0.551,0.563)	0.536(0.535,0.536)	0.553(0.547,0.559)	0.571(0.567,0.575)	0.635(0.627,0.642)		200	0.5	0.4
39	0.535(0.535,0.535)	0.608(0.599,0.618)	0.709(0.7,0.717)	0.628(0.618,0.639)	0.555(0.548,0.562)	0.612(0.601,0.622)	0.627(0.622,0.632)	0.716(0.708,0.724)		200	0.5	0.6
40	0.535(0.535,0.535)	0.763(0.754,0.772)	0.798(0.791,0.805)	0.757(0.744,0.769)	0.718(0.704,0.731)	0.76(0.748,0.77)	0.711(0.705,0.717)	0.803(0.797,0.809)		200	0.5	0.8
41	0.531(0.531,0.531)	0.547(0.542,0.553)	0.586(0.576,0.595)	0.546(0.541,0.552)	0.535(0.532,0.537)	0.543(0.537,0.548)	0.536(0.532,0.541)	0.591(0.581,0.599)		500	0.1	0.2
42	0.531(0.531,0.531)	0.605(0.596,0.612)	0.662(0.653,0.671)	0.616(0.61,0.624)	0.608(0.601,0.615)	0.631(0.623,0.64)	0.582(0.576,0.588)	0.661(0.653,0.669)		500	0.1	0.4
43	0.531(0.531,0.531)	0.683(0.674,0.693)	0.734(0.727,0.742)	0.702(0.693,0.71)	0.682(0.672,0.691)	0.719(0.712,0.727)	0.65(0.644,0.656)	0.734(0.727,0.743)		500	0.1	0.6
44	0.531(0.531,0.531)	0.751(0.739,0.764)	0.827(0.819,0.834)	0.798(0.791,0.805)	0.788(0.779,0.796)	0.82(0.813,0.828)	0.748(0.742,0.754)	0.825(0.818,0.832)		500	0.1	0.8
45	0.535(0.535,0.535)	0.547(0.544,0.551)	0.579(0.573,0.586)	0.544(0.542,0.547)	0.537(0.536,0.538)	0.548(0.545,0.552)	0.536(0.533,0.539)	0.582(0.575,0.589)		500	0.2	0.2
46	0.535(0.535,0.535)	0.598(0.592,0.603)	0.661(0.654,0.668)	0.606(0.6,0.612)	0.594(0.587,0.6)	0.615(0.608,0.621)	0.582(0.579,0.584)	0.659(0.652,0.665)		500	0.2	0.4
47	0.535(0.535,0.535)	0.672(0.665,0.678)	0.732(0.727,0.738)	0.697(0.69,0.704)	0.682(0.678,0.688)	0.714(0.709,0.719)	0.649(0.645,0.654)	0.734(0.728,0.741)		500	0.2	0.6
48	0.535(0.535,0.535)	0.73(0.717,0.743)	0.825(0.82,0.831)	0.782(0.777,0.788)	0.782(0.776,0.787)	0.814(0.808,0.82)	0.748(0.743,0.753)	0.827(0.821,0.833)		500	0.2	0.8
49	0.537(0.537,0.537)	0.548(0.545,0.55)	0.574(0.569,0.579)	0.542(0.54,0.544)	0.537(0.537,0.537)	0.544(0.542,0.546)	0.535(0.533,0.538)	0.578(0.573,0.583)		500	0.3	0.2
50	0.537(0.537,0.537)	0.596(0.591,0.601)	0.656(0.651,0.661)	0.597(0.592,0.604)	0.571(0.565,0.576)	0.595(0.589,0.601)	0.581(0.577,0.584)	0.662(0.657,0.668)		500	0.3	0.4
51	0.537(0.537,0.537)	0.675(0.668,0.681)	0.735(0.729,0.739)	0.687(0.682,0.692)	0.681(0.677,0.686)	0.712(0.706,0.717)	0.645(0.642,0.648)	0.738(0.733,0.743)		500	0.3	0.6
52	0.537(0.537,0.537)	0.739(0.726,0.752)	0.819(0.814,0.824)	0.784(0.778,0.789)	0.775(0.771,0.778)	0.808(0.803,0.813)	0.742(0.737,0.746)	0.825(0.82,0.831)		500	0.3	0.8
53	0.538(0.538,0.538)	0.543(0.541,0.545)	0.566(0.56,0.571)	0.542(0.541,0.544)	0.538(0.538,0.538)	0.541(0.54,0.543)	0.538(0.536,0.54)	0.582(0.577,0.587)		500	0.4	0.2
54	0.538(0.538,0.538)	0.585(0.581,0.59)	0.654(0.649,0.659)	0.582(0.576,0.587)	0.551(0.547,0.556)	0.583(0.577,0.589)	0.579(0.576,0.582)	0.659(0.654,0.664)		500	0.4	0.4
55	0.538(0.538,0.538)	0.662(0.655,0.669)	0.728(0.722,0.734)	0.667(0.662,0.673)	0.661(0.654,0.667)	0.683(0.677,0.69)	0.642(0.638,0.646)	0.733(0.728,0.739)		500	0.4	0.6
56	0.538(0.538,0.538)	0.759(0.749,0.769)	0.819(0.815,0.823)	0.769(0.763,0.774)	0.769(0.764,0.773)	0.798(0.794,0.802)	0.73(0.726,0.734)	0.822(0.817,0.826)		500	0.4	0.8
57	0.538(0.538,0.538)	0.541(0.539,0.542)	0.56(0.554,0.565)	0.539(0.538,0.539)	0.538(0.538,0.538)	0.541(0.54,0.542)	0.538(0.537,0.54)	0.576(0.572,0.581)		500	0.5	0.2
58	0.538(0.538,0.538)	0.558(0.555,0.562)	0.637(0.632,0.643)	0.557(0.553,0.562)	0.538(0.538,0.539)	0.553(0.549,0.557)	0.571(0.569,0.574)	0.651(0.647,0.656)		500	0.5	0.4
59	0.538(0.538,0.538)	0.621(0.613,0.629)	0.721(0.717,0.726)	0.638(0.63,0.645)	0.569(0.561,0.577)	0.622(0.612,0.631)	0.627(0.624,0.63)	0.734(0.73,0.739)		500	0.5	0.6
60	0.538(0.538,0.538)	0.745(0.736,0.753)	0.808(0.803,0.812)	0.758(0.755,0.762)	0.752(0.745,0.758)	0.769(0.763,0.776)	0.713(0.709,0.717)	0.817(0.812,0.821)		500	0.5	0.8
61	0.535(0.535,0.535)	0.546(0.543,0.55)	0.591(0.584,0.597)	0.54(0.538,0.542)	0.536(0.536,0.538)	0.543(0.541,0.545)	0.533(0.53,0.536)	0.588(0.581,0.595)		1000	0.1	0.2
62	0.535(0.535,0.535)	0.605(0.599,0.611)	0.665(0.659,0.672)	0.616(0.611,0.621)	0.611(0.606,0.616)	0.634(0.629,0.639)	0.582(0.577,0.586)	0.662(0.655,0.668)		1000	0.1	0.4
63	0.535(0.535,0.535)	0.678(0.671,0.686)	0.745(0.74,0.751)	0.692(0.686,0.699)	0.686(0.68,0.692)	0.717(0.712,0.724)	0.65(0.646,0.654)	0.743(0.737,0.749)		1000	0.1	0.6
64	0.535(0.535,0.535)	0.731(0.718,0.745)	0.825(0.819,0.83)	0.801(0.795,0.806)	0.782(0.777,0.787)	0.811(0.806,0.817)	0.75(0.746,0.755)	0.824(0.818,0.829)		1000	0.1	0.8
65	0.538(0.538,0.538)	0.547(0.545,0.549)	0.586(0.581,0.592)	0.542(0.54,0.543)	0.538(0.538,0.538)	0.544(0.543,0.546)	0.538(0.536,0.54)	0.584(0.579,0.589)		1000	0.2	0.2
66	0.538(0.538,0.538)	0.598(0.592,0.602)	0.667(0.662,0.672)	0.609(0.605,0.613)	0.604(0.599,0.608)	0.623(0.618,0.628)	0.58(0.578,0.583)	0.664(0.66,0.669)		1000	0.2	0.4
67	0.538(0.538,0.538)	0.678(0.672,0.685)	0.741(0.736,0.745)	0.693(0.689,0.698)	0.684(0.679,0.688)	0.718(0.714,0.723)	0.648(0.645,0.651)	0.743(0.738,0.748)		1000	0.2	0.6
68	0.538(0.538,0.538)	0.731(0.718,0.743)	0.826(0.822,0.83)	0.79(0.786,0.794)	0.78(0.776,0.785)	0.81(0.806,0.814)	0.749(0.745,0.752)	0.825(0.821,0.829)		1000	0.2	0.8
69	0.538(0.538,0.538)	0.546(0.544,0.548)	0.579(0.575,0.584)	0.541(0.54,0.542)	0.539(0.538,0.539)	0.543(0.542,0.544)	0.537(0.535,0.539)	0.583(0.579,0.587)		1000	0.3	0.2
70	0.538(0.538,0.538)	0.59(0.585,0.594)	0.661(0.657,0.665)	0.601(0.597,0.604)	0.58(0.576,0.585)	0.603(0.598,0.607)	0.582(0.579,0.584)	0.666(0.662,0.67)		1000	0.3	0.4
71	0.538(0.538,0.538)	0.662(0.656,0.668)	0.74(0.736,0.743)	0.682(0.678,0.686)	0.677(0.673,0.68)	0.712(0.709,0.716)	0.645(0.642,0.647)	0.74(0.736,0.744)		1000	0.3	0.6
72	0.538(0.538,0.538)	0.75(0.737,0.761)	0.825(0.821,0.828)	0.785(0.781,0.789)	0.777(0.773,0.781)	0.809(0.805,0.812)	0.739(0.736,0.742)	0.828(0.825,0.832)		1000	0.3	0.8
73	0.539(0.539,0.539)	0.544(0.543,0.545)	0.579(0.576,0.583)	0.54(0.539,0.54)	0.539(0.539,0.539)	0.541(0.54,0.541)	0.539(0.537,0.54)	0.585(0.581,0.588)		1000	0.4	0.2
74	0.539(0.539,0.539)	0.579(0.574,0.583)	0.658(0.654,0.662)	0.578(0.573,0.582)	0.55(0.547,0.554)	0.578(0.574,0.582)	0.578(0.576,0.58)	0.663(0.66,0.667)		1000	0.4	0.4
75	0.539(0.539,0.539)	0.651(0.644,0.658)	0.734(0.73,0.737)	0.67(0.666,0.673)	0.663(0.659,0.668)	0.687(0.683,0.692)	0.641(0.639,0.643)	0.738(0.735,0.742)		1000	0.4	0.6
76	0.539(0.539,0.539)	0.733(0.722,0.743)	0.82(0.818,0.823)	0.771(0.767,0.774)	0.764(0.76,0.767)	0.8(0.797,0.803)	0.734(0.732,0.737)	0.825(0.822,0.827)		1000	0.4	0.8
77	0.538(0.538,0.538)	0.54(0.539,0.541)	0.568(0.564,0.572)	0.538(0.538,0.539)	0.538(0.538,0.538)	0.538(0.538,0.539)	0.539(0.538,0.54)	0.578(0.575,0.582)		1000	0.5	0.2
78	0.538(0.538,0.538)	0.559(0.555,0.562)	0.649(0.645,0.653)	0.553(0.549,0.556)	0.538(0.538,0.538)	0.549(0.546,0.552)	0.573(0.571,0.575)	0.66(0.657,0.663)		1000	0.5	0.4
79	0.538(0.538,0.538)	0.621(0.613,0.629)	0.726(0.723,0.73)	0.638(0.63,0.645)	0.584(0.577,0.592)	0.631(0.623,0.638)	0.628(0.626,0.63)	0.737(0.734,0.74)		1000	0.5	0.6
80	0.538(0.538,0.538)	0.732(0.723,0.742)	0.814(0.811,0.817)	0.75(0.747,0.753)	0.752(0.749,0.756)	0.772(0.769,0.775)	0.715(0.713,0.718)	0.822(0.82,0.825)		1000	0.5	0.8
