# Supplementary material for: A simulation study on missing data imputation for dichotomous variables using statistical and machine learning methods
Source: Sci Rep. 2023 Jun 9;13:9432. doi: 10.1038/s41598-023-36509-2 (PMC10256703; doi:10.1038/s41598-023-36509-2)
Supplement: Supplementary file 2 — Supplementary Information 2. [file 41598_2023_36509_MOESM2_ESM.zip › trivariate_mar37_accuracy_table.csv]

	mode	knn	rf	cart	svm	bpnn	mi	logreg		N	MR	r
1	0.715(0.699,0.73)	0.64(0.621,0.659)	0.602(0.584,0.62)	0.698(0.682,0.714)	0.705(0.688,0.72)	0.692(0.675,0.707)	0.591(0.581,0.601)	0.612(0.594,0.63)		120	0.1	0.2
2	0.728(0.709,0.744)	0.652(0.63,0.674)	0.694(0.679,0.709)	0.727(0.709,0.743)	0.729(0.712,0.745)	0.735(0.717,0.749)	0.645(0.636,0.654)	0.693(0.678,0.709)		120	0.1	0.4
3	0.763(0.75,0.777)	0.617(0.592,0.642)	0.765(0.752,0.779)	0.791(0.78,0.802)	0.785(0.773,0.797)	0.793(0.782,0.805)	0.689(0.679,0.698)	0.757(0.743,0.77)		120	0.1	0.6
4	0.767(0.755,0.778)	0.525(0.49,0.558)	0.83(0.816,0.845)	0.835(0.821,0.848)	0.842(0.829,0.855)	0.848(0.835,0.862)	0.774(0.763,0.784)	0.836(0.822,0.851)		120	0.1	0.8
5	0.717(0.707,0.726)	0.648(0.632,0.661)	0.61(0.598,0.621)	0.695(0.685,0.705)	0.708(0.699,0.717)	0.7(0.69,0.71)	0.598(0.592,0.604)	0.606(0.592,0.621)		120	0.2	0.2
6	0.728(0.72,0.737)	0.642(0.622,0.662)	0.685(0.673,0.696)	0.726(0.714,0.738)	0.724(0.713,0.735)	0.726(0.714,0.737)	0.64(0.633,0.648)	0.686(0.674,0.698)		120	0.2	0.4
7	0.738(0.729,0.745)	0.627(0.6,0.655)	0.756(0.744,0.767)	0.768(0.76,0.776)	0.767(0.76,0.775)	0.775(0.768,0.783)	0.7(0.692,0.707)	0.754(0.745,0.764)		120	0.2	0.6
8	0.773(0.766,0.781)	0.517(0.475,0.557)	0.837(0.829,0.846)	0.835(0.827,0.844)	0.835(0.827,0.844)	0.843(0.835,0.852)	0.78(0.772,0.788)	0.832(0.822,0.841)		120	0.2	0.8
9	0.716(0.709,0.724)	0.644(0.63,0.657)	0.612(0.6,0.623)	0.695(0.688,0.703)	0.709(0.701,0.717)	0.694(0.685,0.702)	0.591(0.585,0.597)	0.614(0.601,0.628)		120	0.3	0.2
10	0.733(0.726,0.74)	0.671(0.653,0.687)	0.695(0.687,0.704)	0.726(0.717,0.735)	0.724(0.716,0.733)	0.729(0.721,0.737)	0.635(0.629,0.641)	0.691(0.681,0.701)		120	0.3	0.4
11	0.751(0.745,0.758)	0.606(0.576,0.634)	0.761(0.753,0.769)	0.776(0.77,0.783)	0.774(0.767,0.782)	0.78(0.773,0.788)	0.696(0.691,0.702)	0.757(0.75,0.765)		120	0.3	0.6
12	0.777(0.771,0.783)	0.526(0.491,0.566)	0.842(0.835,0.85)	0.848(0.841,0.855)	0.852(0.844,0.859)	0.853(0.845,0.86)	0.776(0.769,0.783)	0.843(0.835,0.851)		120	0.3	0.8
13	0.717(0.71,0.724)	0.651(0.639,0.663)	0.616(0.604,0.628)	0.691(0.685,0.698)	0.709(0.703,0.715)	0.696(0.69,0.703)	0.592(0.587,0.596)	0.61(0.598,0.621)		120	0.4	0.2
14	0.729(0.723,0.734)	0.638(0.621,0.656)	0.7(0.693,0.709)	0.722(0.716,0.729)	0.719(0.713,0.725)	0.725(0.718,0.731)	0.636(0.631,0.641)	0.689(0.68,0.697)		120	0.4	0.4
15	0.749(0.744,0.754)	0.622(0.598,0.645)	0.761(0.754,0.768)	0.773(0.766,0.78)	0.772(0.766,0.779)	0.779(0.773,0.787)	0.689(0.683,0.696)	0.758(0.75,0.766)		120	0.4	0.6
16	0.774(0.77,0.779)	0.572(0.535,0.604)	0.844(0.838,0.851)	0.842(0.835,0.848)	0.844(0.838,0.85)	0.85(0.844,0.856)	0.773(0.767,0.778)	0.841(0.835,0.848)		120	0.4	0.8
17	0.717(0.712,0.722)	0.638(0.626,0.65)	0.625(0.614,0.633)	0.688(0.682,0.693)	0.705(0.7,0.71)	0.686(0.681,0.692)	0.591(0.587,0.594)	0.622(0.611,0.634)		120	0.5	0.2
18	0.732(0.727,0.737)	0.662(0.644,0.68)	0.702(0.694,0.711)	0.715(0.708,0.723)	0.723(0.717,0.729)	0.724(0.718,0.731)	0.634(0.63,0.639)	0.704(0.695,0.712)		120	0.5	0.4
19	0.753(0.749,0.758)	0.616(0.593,0.639)	0.767(0.76,0.774)	0.771(0.765,0.777)	0.771(0.766,0.778)	0.779(0.773,0.786)	0.683(0.677,0.688)	0.764(0.758,0.771)		120	0.5	0.6
20	0.775(0.771,0.779)	0.537(0.497,0.569)	0.842(0.836,0.848)	0.841(0.836,0.847)	0.842(0.836,0.847)	0.845(0.838,0.85)	0.772(0.766,0.778)	0.842(0.836,0.848)		120	0.5	0.8
21	0.716(0.704,0.728)	0.631(0.615,0.646)	0.613(0.6,0.626)	0.703(0.691,0.715)	0.714(0.702,0.727)	0.704(0.691,0.716)	0.597(0.591,0.604)	0.611(0.598,0.626)		200	0.1	0.2
22	0.733(0.721,0.745)	0.667(0.645,0.687)	0.691(0.679,0.703)	0.742(0.732,0.753)	0.738(0.727,0.749)	0.74(0.73,0.751)	0.644(0.636,0.652)	0.69(0.678,0.701)		200	0.1	0.4
23	0.764(0.754,0.773)	0.638(0.613,0.664)	0.755(0.742,0.769)	0.785(0.776,0.796)	0.784(0.774,0.795)	0.788(0.777,0.799)	0.703(0.695,0.71)	0.748(0.734,0.761)		200	0.1	0.6
24	0.775(0.764,0.784)	0.574(0.535,0.612)	0.84(0.831,0.848)	0.844(0.833,0.855)	0.847(0.835,0.858)	0.86(0.85,0.869)	0.788(0.781,0.795)	0.834(0.824,0.843)		200	0.1	0.8
25	0.714(0.707,0.721)	0.64(0.629,0.653)	0.63(0.621,0.64)	0.71(0.703,0.717)	0.713(0.705,0.72)	0.71(0.702,0.717)	0.601(0.597,0.606)	0.628(0.619,0.638)		200	0.2	0.2
26	0.735(0.728,0.743)	0.653(0.635,0.672)	0.695(0.685,0.703)	0.736(0.728,0.744)	0.734(0.727,0.742)	0.737(0.729,0.745)	0.636(0.63,0.642)	0.679(0.669,0.69)		200	0.2	0.4
27	0.744(0.737,0.751)	0.638(0.612,0.662)	0.753(0.745,0.761)	0.775(0.767,0.782)	0.772(0.765,0.779)	0.782(0.775,0.789)	0.704(0.699,0.71)	0.749(0.741,0.758)		200	0.2	0.6
28	0.768(0.763,0.774)	0.569(0.536,0.605)	0.837(0.83,0.844)	0.84(0.834,0.846)	0.84(0.834,0.846)	0.852(0.846,0.858)	0.786(0.78,0.792)	0.834(0.827,0.841)		200	0.2	0.8
29	0.723(0.717,0.728)	0.657(0.646,0.668)	0.63(0.622,0.639)	0.71(0.705,0.716)	0.718(0.713,0.724)	0.71(0.704,0.715)	0.597(0.593,0.6)	0.626(0.616,0.636)		200	0.3	0.2
30	0.731(0.724,0.736)	0.643(0.626,0.66)	0.702(0.695,0.709)	0.73(0.723,0.736)	0.729(0.724,0.736)	0.734(0.728,0.74)	0.642(0.638,0.647)	0.689(0.682,0.696)		200	0.3	0.4
31	0.755(0.75,0.76)	0.597(0.573,0.624)	0.767(0.76,0.775)	0.781(0.774,0.788)	0.781(0.775,0.788)	0.79(0.783,0.796)	0.697(0.692,0.702)	0.761(0.753,0.77)		200	0.3	0.6
32	0.775(0.771,0.779)	0.542(0.506,0.582)	0.842(0.835,0.848)	0.84(0.834,0.844)	0.843(0.837,0.848)	0.852(0.847,0.858)	0.783(0.778,0.788)	0.838(0.831,0.844)		200	0.3	0.8
33	0.713(0.709,0.717)	0.64(0.63,0.65)	0.63(0.622,0.638)	0.7(0.695,0.705)	0.71(0.705,0.714)	0.701(0.696,0.706)	0.596(0.592,0.6)	0.624(0.615,0.634)		200	0.4	0.2
34	0.735(0.731,0.739)	0.657(0.639,0.676)	0.702(0.695,0.708)	0.738(0.733,0.743)	0.731(0.726,0.735)	0.739(0.734,0.742)	0.64(0.636,0.644)	0.698(0.691,0.704)		200	0.4	0.4
35	0.751(0.746,0.755)	0.64(0.615,0.664)	0.766(0.76,0.772)	0.78(0.774,0.785)	0.779(0.774,0.785)	0.785(0.78,0.79)	0.7(0.695,0.705)	0.761(0.756,0.767)		200	0.4	0.6
36	0.77(0.766,0.774)	0.557(0.517,0.593)	0.841(0.837,0.846)	0.84(0.835,0.844)	0.84(0.835,0.844)	0.851(0.847,0.856)	0.781(0.776,0.786)	0.837(0.833,0.841)		200	0.4	0.8
37	0.715(0.713,0.719)	0.641(0.629,0.653)	0.63(0.622,0.639)	0.7(0.697,0.704)	0.707(0.704,0.71)	0.698(0.694,0.702)	0.6(0.597,0.603)	0.624(0.614,0.633)		200	0.5	0.2
38	0.732(0.728,0.735)	0.659(0.64,0.676)	0.708(0.702,0.713)	0.73(0.725,0.735)	0.727(0.722,0.731)	0.733(0.728,0.738)	0.642(0.638,0.645)	0.702(0.696,0.709)		200	0.5	0.4
39	0.751(0.747,0.755)	0.618(0.591,0.643)	0.772(0.766,0.777)	0.777(0.772,0.782)	0.774(0.768,0.779)	0.784(0.778,0.789)	0.7(0.696,0.704)	0.765(0.759,0.771)		200	0.5	0.6
40	0.773(0.77,0.776)	0.525(0.487,0.563)	0.841(0.837,0.845)	0.837(0.833,0.841)	0.839(0.835,0.843)	0.848(0.844,0.852)	0.78(0.776,0.784)	0.84(0.835,0.844)		200	0.5	0.8
41	0.715(0.708,0.722)	0.635(0.621,0.649)	0.629(0.621,0.637)	0.714(0.706,0.721)	0.714(0.707,0.721)	0.714(0.707,0.721)	0.599(0.595,0.602)	0.624(0.616,0.632)		500	0.1	0.2
42	0.737(0.731,0.745)	0.637(0.617,0.658)	0.7(0.691,0.71)	0.749(0.743,0.755)	0.746(0.74,0.754)	0.747(0.741,0.754)	0.646(0.642,0.65)	0.688(0.679,0.698)		500	0.1	0.4
43	0.759(0.753,0.765)	0.64(0.611,0.668)	0.77(0.763,0.776)	0.794(0.789,0.8)	0.791(0.785,0.797)	0.796(0.791,0.801)	0.709(0.704,0.715)	0.753(0.746,0.76)		500	0.1	0.6
44	0.781(0.775,0.786)	0.513(0.474,0.553)	0.848(0.842,0.854)	0.861(0.855,0.867)	0.854(0.847,0.86)	0.87(0.864,0.876)	0.792(0.787,0.797)	0.84(0.832,0.846)		500	0.1	0.8
45	0.717(0.712,0.721)	0.635(0.622,0.648)	0.628(0.621,0.635)	0.714(0.71,0.718)	0.714(0.71,0.719)	0.714(0.71,0.719)	0.601(0.598,0.603)	0.625(0.618,0.633)		500	0.2	0.2
46	0.73(0.725,0.735)	0.65(0.634,0.666)	0.697(0.691,0.702)	0.741(0.737,0.746)	0.743(0.739,0.748)	0.74(0.736,0.745)	0.646(0.643,0.649)	0.685(0.678,0.692)		500	0.2	0.4
47	0.755(0.75,0.759)	0.604(0.574,0.634)	0.766(0.761,0.771)	0.791(0.786,0.796)	0.791(0.786,0.795)	0.795(0.791,0.8)	0.705(0.702,0.709)	0.754(0.748,0.759)		500	0.2	0.6
48	0.775(0.771,0.779)	0.56(0.524,0.593)	0.841(0.837,0.846)	0.849(0.846,0.853)	0.846(0.843,0.85)	0.858(0.854,0.862)	0.788(0.784,0.792)	0.836(0.831,0.841)		500	0.2	0.8
49	0.721(0.717,0.725)	0.652(0.641,0.662)	0.632(0.627,0.638)	0.716(0.713,0.72)	0.719(0.715,0.723)	0.717(0.713,0.72)	0.602(0.599,0.604)	0.629(0.622,0.635)		500	0.3	0.2
50	0.732(0.728,0.736)	0.655(0.639,0.671)	0.693(0.687,0.698)	0.742(0.737,0.746)	0.74(0.736,0.745)	0.741(0.736,0.745)	0.644(0.642,0.646)	0.684(0.677,0.691)		500	0.3	0.4
51	0.747(0.744,0.75)	0.634(0.608,0.658)	0.769(0.764,0.774)	0.785(0.781,0.789)	0.783(0.779,0.787)	0.79(0.786,0.794)	0.703(0.699,0.707)	0.76(0.755,0.766)		500	0.3	0.6
52	0.772(0.769,0.775)	0.542(0.505,0.576)	0.842(0.839,0.846)	0.847(0.843,0.85)	0.843(0.84,0.847)	0.857(0.854,0.861)	0.787(0.784,0.79)	0.835(0.832,0.84)		500	0.3	0.8
53	0.715(0.713,0.718)	0.647(0.637,0.657)	0.641(0.636,0.647)	0.71(0.707,0.713)	0.714(0.711,0.717)	0.712(0.709,0.714)	0.599(0.597,0.601)	0.627(0.621,0.634)		500	0.4	0.2
54	0.73(0.728,0.732)	0.654(0.638,0.67)	0.705(0.7,0.709)	0.743(0.74,0.746)	0.744(0.741,0.747)	0.744(0.742,0.747)	0.643(0.64,0.646)	0.694(0.688,0.699)		500	0.4	0.4
55	0.748(0.745,0.751)	0.607(0.579,0.635)	0.771(0.768,0.776)	0.786(0.782,0.789)	0.782(0.779,0.786)	0.793(0.789,0.797)	0.703(0.7,0.706)	0.763(0.758,0.768)		500	0.4	0.6
56	0.771(0.768,0.773)	0.529(0.494,0.564)	0.846(0.842,0.849)	0.846(0.843,0.849)	0.842(0.839,0.845)	0.858(0.855,0.861)	0.788(0.785,0.792)	0.842(0.838,0.845)		500	0.4	0.8
57	0.715(0.713,0.718)	0.644(0.633,0.655)	0.64(0.635,0.646)	0.708(0.705,0.71)	0.713(0.711,0.715)	0.709(0.706,0.711)	0.602(0.6,0.603)	0.63(0.624,0.635)		500	0.5	0.2
58	0.73(0.728,0.733)	0.648(0.63,0.664)	0.703(0.698,0.707)	0.737(0.734,0.741)	0.737(0.734,0.74)	0.739(0.736,0.742)	0.647(0.645,0.65)	0.699(0.694,0.704)		500	0.5	0.4
59	0.748(0.746,0.75)	0.644(0.619,0.668)	0.774(0.77,0.777)	0.786(0.782,0.789)	0.783(0.78,0.786)	0.791(0.788,0.793)	0.703(0.7,0.705)	0.766(0.762,0.77)		500	0.5	0.6
60	0.769(0.767,0.771)	0.513(0.481,0.546)	0.847(0.844,0.85)	0.848(0.845,0.851)	0.846(0.843,0.848)	0.858(0.855,0.86)	0.787(0.784,0.789)	0.844(0.841,0.848)		500	0.5	0.8
61	0.713(0.708,0.718)	0.634(0.621,0.645)	0.62(0.612,0.627)	0.712(0.707,0.717)	0.712(0.707,0.717)	0.712(0.706,0.717)	0.605(0.602,0.608)	0.611(0.602,0.619)		1000	0.1	0.2
62	0.733(0.729,0.738)	0.66(0.642,0.676)	0.693(0.686,0.699)	0.744(0.739,0.749)	0.745(0.74,0.75)	0.743(0.739,0.748)	0.649(0.645,0.652)	0.674(0.667,0.68)		1000	0.1	0.4
63	0.754(0.749,0.758)	0.622(0.593,0.651)	0.77(0.765,0.775)	0.794(0.79,0.798)	0.792(0.788,0.796)	0.798(0.793,0.801)	0.708(0.705,0.712)	0.75(0.744,0.756)		1000	0.1	0.6
64	0.773(0.77,0.777)	0.532(0.489,0.57)	0.844(0.84,0.848)	0.857(0.853,0.861)	0.855(0.851,0.858)	0.864(0.86,0.868)	0.793(0.789,0.796)	0.836(0.832,0.84)		1000	0.1	0.8
65	0.715(0.711,0.718)	0.644(0.633,0.653)	0.625(0.62,0.63)	0.713(0.71,0.716)	0.713(0.71,0.716)	0.714(0.711,0.717)	0.603(0.601,0.605)	0.615(0.609,0.622)		1000	0.2	0.2
66	0.728(0.725,0.731)	0.647(0.63,0.664)	0.701(0.696,0.706)	0.742(0.738,0.746)	0.742(0.738,0.745)	0.741(0.738,0.745)	0.646(0.643,0.648)	0.689(0.684,0.694)		1000	0.2	0.4
67	0.75(0.748,0.753)	0.622(0.597,0.646)	0.769(0.765,0.773)	0.793(0.79,0.796)	0.792(0.789,0.795)	0.797(0.794,0.8)	0.707(0.705,0.709)	0.752(0.747,0.757)		1000	0.2	0.6
68	0.774(0.771,0.776)	0.537(0.502,0.573)	0.847(0.843,0.85)	0.853(0.85,0.856)	0.85(0.848,0.853)	0.861(0.858,0.864)	0.788(0.785,0.791)	0.832(0.828,0.836)		1000	0.2	0.8
69	0.713(0.711,0.716)	0.644(0.634,0.654)	0.628(0.623,0.632)	0.712(0.71,0.715)	0.712(0.709,0.714)	0.712(0.71,0.715)	0.603(0.601,0.604)	0.62(0.614,0.626)		1000	0.3	0.2
70	0.73(0.728,0.732)	0.652(0.634,0.671)	0.703(0.698,0.707)	0.745(0.742,0.747)	0.744(0.742,0.746)	0.743(0.74,0.745)	0.646(0.644,0.647)	0.687(0.682,0.692)		1000	0.3	0.4
71	0.748(0.746,0.751)	0.629(0.604,0.656)	0.771(0.767,0.775)	0.791(0.789,0.794)	0.789(0.787,0.792)	0.795(0.793,0.798)	0.706(0.704,0.708)	0.76(0.756,0.764)		1000	0.3	0.6
72	0.772(0.771,0.774)	0.53(0.493,0.566)	0.845(0.842,0.848)	0.853(0.851,0.856)	0.849(0.847,0.851)	0.862(0.86,0.864)	0.79(0.788,0.792)	0.838(0.835,0.841)		1000	0.3	0.8
73	0.716(0.713,0.718)	0.654(0.643,0.664)	0.633(0.629,0.637)	0.713(0.711,0.715)	0.714(0.711,0.716)	0.714(0.712,0.716)	0.603(0.602,0.605)	0.62(0.615,0.626)		1000	0.4	0.2
74	0.731(0.729,0.732)	0.649(0.633,0.666)	0.7(0.696,0.704)	0.742(0.739,0.744)	0.742(0.739,0.744)	0.741(0.739,0.743)	0.646(0.644,0.648)	0.69(0.685,0.695)		1000	0.4	0.4
75	0.747(0.745,0.749)	0.627(0.601,0.653)	0.772(0.769,0.775)	0.787(0.785,0.79)	0.786(0.784,0.788)	0.792(0.79,0.794)	0.702(0.701,0.704)	0.762(0.758,0.766)		1000	0.4	0.6
76	0.773(0.772,0.775)	0.535(0.497,0.572)	0.848(0.845,0.851)	0.85(0.848,0.852)	0.846(0.844,0.849)	0.86(0.858,0.862)	0.79(0.788,0.792)	0.841(0.838,0.844)		1000	0.4	0.8
77	0.714(0.712,0.716)	0.642(0.633,0.652)	0.645(0.641,0.648)	0.712(0.71,0.713)	0.712(0.711,0.714)	0.712(0.71,0.713)	0.603(0.601,0.604)	0.625(0.619,0.631)		1000	0.5	0.2
78	0.73(0.729,0.731)	0.634(0.619,0.65)	0.711(0.707,0.714)	0.744(0.742,0.746)	0.744(0.742,0.746)	0.743(0.741,0.745)	0.644(0.643,0.646)	0.704(0.699,0.708)		1000	0.5	0.4
79	0.749(0.748,0.751)	0.612(0.587,0.636)	0.777(0.774,0.78)	0.789(0.787,0.792)	0.787(0.785,0.79)	0.795(0.793,0.797)	0.706(0.704,0.708)	0.773(0.77,0.776)		1000	0.5	0.6
80	0.771(0.77,0.773)	0.528(0.497,0.561)	0.848(0.845,0.851)	0.851(0.849,0.853)	0.847(0.845,0.849)	0.86(0.858,0.862)	0.787(0.785,0.789)	0.847(0.844,0.849)		1000	0.5	0.8
