# Supplementary material for: A simulation study on missing data imputation for dichotomous variables using statistical and machine learning methods
Source: Sci Rep. 2023 Jun 9;13:9432. doi: 10.1038/s41598-023-36509-2 (PMC10256703; doi:10.1038/s41598-023-36509-2)
Supplement: Supplementary file 2 — Supplementary Information 2. [file 41598_2023_36509_MOESM2_ESM.zip › trivariate_mar55_accuracy_table.csv]

	mode	knn	rf	cart	svm	bpnn	mi	logreg		N	MR	r
1	0.394(0.383,0.404)	0.531(0.513,0.549)	0.566(0.55,0.583)	0.54(0.522,0.558)	0.539(0.518,0.558)	0.551(0.533,0.568)	0.512(0.503,0.52)	0.552(0.534,0.568)		120	0.1	0.2
2	0.387(0.376,0.398)	0.611(0.594,0.626)	0.639(0.624,0.653)	0.624(0.611,0.639)	0.623(0.607,0.638)	0.641(0.626,0.657)	0.557(0.546,0.567)	0.643(0.626,0.66)		120	0.1	0.4
3	0.387(0.376,0.399)	0.66(0.642,0.679)	0.711(0.696,0.727)	0.692(0.679,0.708)	0.709(0.695,0.725)	0.709(0.694,0.724)	0.627(0.616,0.637)	0.713(0.699,0.727)		120	0.1	0.6
4	0.384(0.374,0.394)	0.675(0.647,0.702)	0.827(0.812,0.841)	0.785(0.77,0.8)	0.787(0.772,0.802)	0.808(0.794,0.822)	0.727(0.716,0.739)	0.808(0.794,0.823)		120	0.1	0.8
5	0.424(0.417,0.431)	0.529(0.517,0.543)	0.562(0.549,0.577)	0.543(0.531,0.554)	0.547(0.536,0.559)	0.548(0.538,0.559)	0.513(0.506,0.518)	0.554(0.545,0.563)		120	0.2	0.2
6	0.418(0.41,0.425)	0.614(0.601,0.627)	0.642(0.63,0.655)	0.617(0.607,0.628)	0.618(0.608,0.628)	0.63(0.619,0.642)	0.566(0.56,0.573)	0.633(0.623,0.645)		120	0.2	0.4
7	0.405(0.399,0.412)	0.67(0.656,0.684)	0.727(0.716,0.737)	0.705(0.695,0.715)	0.708(0.697,0.718)	0.715(0.705,0.727)	0.627(0.619,0.635)	0.718(0.708,0.728)		120	0.2	0.6
8	0.394(0.386,0.403)	0.663(0.642,0.685)	0.795(0.785,0.806)	0.782(0.773,0.792)	0.787(0.778,0.798)	0.798(0.788,0.808)	0.731(0.723,0.741)	0.794(0.783,0.804)		120	0.2	0.8
9	0.442(0.437,0.447)	0.529(0.518,0.538)	0.556(0.547,0.566)	0.535(0.526,0.545)	0.54(0.531,0.55)	0.548(0.54,0.558)	0.52(0.514,0.525)	0.555(0.545,0.564)		120	0.3	0.2
10	0.434(0.427,0.44)	0.608(0.598,0.619)	0.625(0.615,0.635)	0.615(0.606,0.623)	0.624(0.614,0.633)	0.63(0.621,0.639)	0.56(0.554,0.566)	0.632(0.622,0.641)		120	0.3	0.4
11	0.427(0.421,0.433)	0.676(0.661,0.69)	0.711(0.702,0.72)	0.696(0.687,0.705)	0.703(0.694,0.711)	0.716(0.707,0.724)	0.627(0.62,0.634)	0.711(0.701,0.721)		120	0.3	0.6
12	0.4(0.394,0.407)	0.691(0.67,0.713)	0.811(0.803,0.819)	0.788(0.779,0.796)	0.796(0.788,0.804)	0.802(0.794,0.811)	0.726(0.719,0.733)	0.802(0.794,0.81)		120	0.3	0.8
13	0.453(0.449,0.457)	0.53(0.522,0.539)	0.547(0.537,0.557)	0.539(0.531,0.548)	0.539(0.529,0.549)	0.548(0.54,0.556)	0.515(0.511,0.519)	0.556(0.548,0.564)		120	0.4	0.2
14	0.443(0.438,0.448)	0.611(0.602,0.62)	0.631(0.623,0.64)	0.623(0.615,0.632)	0.625(0.617,0.635)	0.633(0.626,0.641)	0.564(0.559,0.569)	0.634(0.626,0.642)		120	0.4	0.4
15	0.426(0.42,0.43)	0.677(0.663,0.691)	0.708(0.7,0.717)	0.695(0.686,0.703)	0.7(0.691,0.709)	0.709(0.7,0.717)	0.63(0.625,0.636)	0.712(0.703,0.72)		120	0.4	0.6
16	0.397(0.391,0.402)	0.682(0.66,0.704)	0.799(0.793,0.806)	0.789(0.783,0.796)	0.794(0.787,0.8)	0.797(0.791,0.804)	0.732(0.726,0.738)	0.797(0.791,0.804)		120	0.4	0.8
17	0.458(0.454,0.462)	0.53(0.521,0.539)	0.537(0.529,0.545)	0.535(0.526,0.543)	0.535(0.526,0.544)	0.542(0.533,0.551)	0.514(0.51,0.518)	0.553(0.546,0.56)		120	0.5	0.2
18	0.448(0.443,0.452)	0.609(0.6,0.618)	0.626(0.616,0.635)	0.618(0.61,0.627)	0.617(0.609,0.625)	0.624(0.617,0.632)	0.567(0.562,0.572)	0.633(0.626,0.641)		120	0.5	0.4
19	0.427(0.422,0.432)	0.668(0.656,0.681)	0.715(0.708,0.722)	0.701(0.694,0.708)	0.707(0.699,0.715)	0.714(0.707,0.721)	0.625(0.619,0.63)	0.712(0.704,0.719)		120	0.5	0.6
20	0.4(0.396,0.404)	0.699(0.678,0.72)	0.804(0.797,0.812)	0.79(0.784,0.796)	0.794(0.787,0.8)	0.799(0.792,0.805)	0.725(0.718,0.733)	0.8(0.793,0.806)		120	0.5	0.8
21	0.413(0.407,0.419)	0.531(0.518,0.544)	0.57(0.557,0.583)	0.543(0.532,0.556)	0.544(0.533,0.557)	0.553(0.541,0.566)	0.522(0.516,0.529)	0.557(0.545,0.57)		200	0.1	0.2
22	0.409(0.402,0.417)	0.603(0.588,0.618)	0.646(0.634,0.658)	0.638(0.625,0.651)	0.629(0.616,0.641)	0.649(0.638,0.66)	0.561(0.553,0.569)	0.651(0.639,0.663)		200	0.1	0.4
23	0.399(0.39,0.407)	0.674(0.657,0.69)	0.726(0.713,0.738)	0.707(0.695,0.719)	0.704(0.692,0.717)	0.732(0.72,0.744)	0.632(0.625,0.64)	0.721(0.709,0.733)		200	0.1	0.6
24	0.384(0.376,0.391)	0.667(0.64,0.69)	0.815(0.805,0.826)	0.791(0.78,0.804)	0.799(0.788,0.81)	0.812(0.804,0.822)	0.728(0.72,0.736)	0.811(0.802,0.821)		200	0.1	0.8
25	0.449(0.445,0.453)	0.534(0.525,0.542)	0.561(0.553,0.569)	0.549(0.541,0.558)	0.551(0.542,0.559)	0.556(0.546,0.565)	0.516(0.511,0.52)	0.56(0.552,0.568)		200	0.2	0.2
26	0.435(0.43,0.44)	0.616(0.605,0.626)	0.645(0.635,0.656)	0.639(0.63,0.648)	0.634(0.625,0.643)	0.649(0.641,0.658)	0.566(0.561,0.572)	0.647(0.638,0.656)		200	0.2	0.4
27	0.419(0.413,0.424)	0.67(0.656,0.682)	0.724(0.715,0.732)	0.715(0.707,0.724)	0.708(0.7,0.717)	0.732(0.723,0.74)	0.633(0.628,0.64)	0.728(0.72,0.736)		200	0.2	0.6
28	0.401(0.395,0.407)	0.675(0.652,0.698)	0.815(0.808,0.823)	0.788(0.781,0.795)	0.791(0.783,0.798)	0.811(0.804,0.818)	0.724(0.716,0.731)	0.805(0.797,0.812)		200	0.2	0.8
29	0.456(0.452,0.459)	0.529(0.52,0.537)	0.561(0.553,0.57)	0.555(0.548,0.561)	0.555(0.548,0.563)	0.563(0.556,0.571)	0.517(0.513,0.52)	0.567(0.559,0.574)		200	0.3	0.2
30	0.445(0.441,0.449)	0.618(0.608,0.627)	0.642(0.634,0.65)	0.631(0.624,0.639)	0.632(0.624,0.639)	0.645(0.637,0.653)	0.564(0.56,0.568)	0.646(0.639,0.653)		200	0.3	0.4
31	0.429(0.424,0.434)	0.674(0.662,0.686)	0.713(0.705,0.72)	0.698(0.691,0.705)	0.701(0.693,0.707)	0.717(0.71,0.724)	0.63(0.624,0.635)	0.715(0.708,0.722)		200	0.3	0.6
32	0.405(0.401,0.41)	0.66(0.637,0.683)	0.808(0.802,0.815)	0.793(0.786,0.799)	0.796(0.789,0.802)	0.813(0.806,0.819)	0.731(0.726,0.737)	0.808(0.8,0.814)		200	0.3	0.8
33	0.461(0.458,0.464)	0.531(0.524,0.538)	0.551(0.543,0.559)	0.546(0.539,0.553)	0.544(0.537,0.552)	0.553(0.546,0.56)	0.515(0.511,0.518)	0.563(0.557,0.569)		200	0.4	0.2
34	0.449(0.445,0.452)	0.617(0.608,0.626)	0.642(0.635,0.649)	0.63(0.622,0.638)	0.632(0.625,0.639)	0.646(0.639,0.653)	0.565(0.561,0.569)	0.644(0.637,0.65)		200	0.4	0.4
35	0.429(0.425,0.433)	0.672(0.659,0.685)	0.717(0.711,0.723)	0.703(0.697,0.708)	0.703(0.697,0.709)	0.721(0.715,0.727)	0.632(0.628,0.637)	0.718(0.711,0.724)		200	0.4	0.6
36	0.397(0.393,0.402)	0.657(0.634,0.678)	0.81(0.805,0.815)	0.792(0.787,0.798)	0.794(0.789,0.799)	0.81(0.804,0.815)	0.73(0.725,0.736)	0.807(0.802,0.813)		200	0.4	0.8
37	0.467(0.464,0.469)	0.533(0.526,0.54)	0.549(0.541,0.556)	0.545(0.538,0.551)	0.549(0.542,0.556)	0.553(0.546,0.56)	0.517(0.513,0.52)	0.56(0.554,0.565)		200	0.5	0.2
38	0.453(0.45,0.456)	0.609(0.601,0.618)	0.634(0.628,0.64)	0.628(0.622,0.633)	0.628(0.622,0.634)	0.64(0.634,0.646)	0.561(0.557,0.564)	0.64(0.635,0.645)		200	0.5	0.4
39	0.432(0.428,0.435)	0.67(0.66,0.682)	0.714(0.708,0.72)	0.701(0.695,0.707)	0.704(0.697,0.71)	0.72(0.714,0.725)	0.633(0.628,0.639)	0.716(0.71,0.722)		200	0.5	0.6
40	0.401(0.397,0.404)	0.671(0.649,0.693)	0.804(0.799,0.808)	0.79(0.786,0.795)	0.794(0.79,0.798)	0.807(0.803,0.812)	0.727(0.722,0.733)	0.801(0.797,0.806)		200	0.5	0.8
41	0.445(0.441,0.449)	0.541(0.533,0.55)	0.575(0.567,0.582)	0.57(0.561,0.578)	0.569(0.561,0.577)	0.581(0.574,0.59)	0.519(0.515,0.523)	0.582(0.573,0.59)		500	0.1	0.2
42	0.432(0.427,0.438)	0.6(0.59,0.61)	0.658(0.65,0.665)	0.637(0.629,0.645)	0.629(0.622,0.637)	0.659(0.651,0.666)	0.563(0.559,0.568)	0.656(0.647,0.664)		500	0.1	0.4
43	0.423(0.418,0.429)	0.668(0.654,0.682)	0.739(0.733,0.746)	0.714(0.707,0.723)	0.703(0.695,0.711)	0.735(0.727,0.742)	0.64(0.634,0.645)	0.729(0.72,0.737)		500	0.1	0.6
44	0.396(0.391,0.402)	0.656(0.63,0.68)	0.819(0.814,0.825)	0.802(0.796,0.808)	0.796(0.79,0.802)	0.82(0.813,0.825)	0.737(0.732,0.742)	0.817(0.811,0.822)		500	0.1	0.8
45	0.459(0.456,0.463)	0.528(0.521,0.535)	0.571(0.565,0.577)	0.56(0.554,0.566)	0.557(0.551,0.563)	0.571(0.566,0.577)	0.519(0.517,0.522)	0.569(0.564,0.575)		500	0.2	0.2
46	0.449(0.445,0.453)	0.616(0.608,0.625)	0.652(0.646,0.657)	0.637(0.632,0.643)	0.63(0.624,0.635)	0.655(0.65,0.66)	0.566(0.562,0.569)	0.65(0.645,0.656)		500	0.2	0.4
47	0.428(0.424,0.432)	0.669(0.657,0.68)	0.73(0.725,0.735)	0.712(0.708,0.717)	0.702(0.697,0.707)	0.733(0.728,0.737)	0.642(0.638,0.646)	0.726(0.722,0.73)		500	0.2	0.6
48	0.401(0.397,0.405)	0.658(0.635,0.682)	0.816(0.812,0.82)	0.805(0.801,0.809)	0.798(0.794,0.802)	0.819(0.815,0.823)	0.739(0.735,0.743)	0.814(0.81,0.818)		500	0.2	0.8
49	0.466(0.463,0.469)	0.54(0.534,0.545)	0.571(0.567,0.576)	0.565(0.561,0.57)	0.565(0.56,0.569)	0.574(0.57,0.579)	0.518(0.516,0.521)	0.575(0.571,0.58)		500	0.3	0.2
50	0.452(0.449,0.455)	0.608(0.599,0.615)	0.651(0.646,0.656)	0.64(0.635,0.645)	0.633(0.628,0.637)	0.66(0.656,0.665)	0.566(0.563,0.569)	0.656(0.651,0.661)		500	0.3	0.4
51	0.432(0.429,0.434)	0.665(0.653,0.676)	0.728(0.724,0.732)	0.714(0.71,0.719)	0.706(0.701,0.71)	0.733(0.729,0.737)	0.636(0.633,0.639)	0.727(0.723,0.731)		500	0.3	0.6
52	0.402(0.399,0.405)	0.657(0.634,0.679)	0.813(0.81,0.817)	0.8(0.796,0.804)	0.793(0.79,0.797)	0.819(0.816,0.823)	0.738(0.735,0.741)	0.811(0.808,0.815)		500	0.3	0.8
53	0.472(0.47,0.475)	0.542(0.536,0.547)	0.563(0.559,0.569)	0.562(0.558,0.566)	0.561(0.557,0.565)	0.57(0.566,0.573)	0.52(0.518,0.522)	0.57(0.566,0.574)		500	0.4	0.2
54	0.456(0.453,0.459)	0.613(0.605,0.62)	0.65(0.645,0.654)	0.636(0.632,0.64)	0.627(0.622,0.631)	0.652(0.647,0.656)	0.564(0.562,0.566)	0.646(0.641,0.65)		500	0.4	0.4
55	0.43(0.427,0.433)	0.659(0.647,0.671)	0.725(0.721,0.729)	0.717(0.713,0.721)	0.705(0.702,0.709)	0.734(0.731,0.738)	0.635(0.632,0.638)	0.728(0.724,0.732)		500	0.4	0.6
56	0.402(0.4,0.405)	0.677(0.656,0.696)	0.809(0.806,0.813)	0.798(0.794,0.802)	0.793(0.789,0.796)	0.816(0.812,0.819)	0.735(0.731,0.739)	0.808(0.804,0.811)		500	0.4	0.8
57	0.475(0.472,0.477)	0.538(0.533,0.544)	0.556(0.552,0.561)	0.561(0.556,0.565)	0.559(0.555,0.562)	0.567(0.563,0.571)	0.519(0.518,0.521)	0.569(0.566,0.573)		500	0.5	0.2
58	0.456(0.453,0.459)	0.607(0.6,0.614)	0.644(0.64,0.648)	0.637(0.633,0.64)	0.629(0.626,0.632)	0.652(0.649,0.655)	0.567(0.565,0.57)	0.647(0.644,0.65)		500	0.5	0.4
59	0.432(0.429,0.434)	0.665(0.654,0.676)	0.722(0.719,0.726)	0.711(0.708,0.715)	0.705(0.701,0.709)	0.73(0.727,0.734)	0.635(0.631,0.638)	0.721(0.718,0.725)		500	0.5	0.6
60	0.401(0.399,0.403)	0.646(0.625,0.665)	0.809(0.805,0.812)	0.797(0.793,0.8)	0.793(0.789,0.796)	0.817(0.814,0.82)	0.737(0.733,0.74)	0.806(0.803,0.809)		500	0.5	0.8
61	0.459(0.455,0.462)	0.54(0.534,0.546)	0.579(0.573,0.585)	0.569(0.564,0.574)	0.569(0.565,0.575)	0.581(0.575,0.587)	0.521(0.518,0.524)	0.582(0.576,0.587)		1000	0.1	0.2
62	0.446(0.442,0.45)	0.616(0.608,0.624)	0.668(0.663,0.674)	0.652(0.646,0.658)	0.648(0.642,0.654)	0.668(0.663,0.673)	0.567(0.564,0.57)	0.664(0.659,0.669)		1000	0.1	0.4
63	0.427(0.423,0.43)	0.66(0.646,0.673)	0.739(0.734,0.743)	0.721(0.716,0.726)	0.714(0.709,0.719)	0.738(0.733,0.742)	0.638(0.634,0.641)	0.735(0.731,0.74)		1000	0.1	0.6
64	0.401(0.397,0.405)	0.663(0.638,0.688)	0.823(0.818,0.827)	0.808(0.803,0.814)	0.806(0.801,0.811)	0.821(0.817,0.826)	0.737(0.734,0.74)	0.82(0.815,0.825)		1000	0.1	0.8
65	0.467(0.464,0.47)	0.543(0.538,0.549)	0.58(0.576,0.584)	0.567(0.563,0.57)	0.567(0.563,0.571)	0.581(0.577,0.586)	0.517(0.515,0.519)	0.58(0.576,0.584)		1000	0.2	0.2
66	0.452(0.449,0.455)	0.614(0.605,0.622)	0.662(0.657,0.666)	0.647(0.643,0.651)	0.641(0.637,0.645)	0.661(0.657,0.665)	0.568(0.566,0.57)	0.657(0.653,0.661)		1000	0.2	0.4
67	0.431(0.428,0.434)	0.662(0.65,0.674)	0.738(0.735,0.742)	0.722(0.719,0.726)	0.716(0.712,0.719)	0.738(0.735,0.741)	0.637(0.634,0.64)	0.735(0.732,0.738)		1000	0.2	0.6
68	0.401(0.398,0.404)	0.654(0.628,0.677)	0.82(0.817,0.824)	0.804(0.8,0.807)	0.802(0.799,0.806)	0.822(0.819,0.825)	0.737(0.734,0.74)	0.818(0.815,0.821)		1000	0.2	0.8
69	0.472(0.47,0.474)	0.542(0.538,0.546)	0.573(0.57,0.577)	0.565(0.562,0.568)	0.564(0.561,0.567)	0.577(0.573,0.58)	0.519(0.517,0.52)	0.576(0.573,0.579)		1000	0.3	0.2
70	0.456(0.454,0.459)	0.61(0.602,0.617)	0.657(0.654,0.661)	0.644(0.64,0.647)	0.637(0.634,0.641)	0.661(0.658,0.664)	0.567(0.565,0.569)	0.657(0.654,0.659)		1000	0.3	0.4
71	0.43(0.427,0.432)	0.667(0.653,0.679)	0.738(0.735,0.741)	0.722(0.719,0.726)	0.716(0.713,0.719)	0.739(0.737,0.743)	0.638(0.636,0.64)	0.735(0.732,0.739)		1000	0.3	0.6
72	0.403(0.401,0.405)	0.665(0.643,0.687)	0.82(0.818,0.823)	0.806(0.803,0.809)	0.801(0.798,0.804)	0.822(0.819,0.825)	0.736(0.734,0.739)	0.818(0.815,0.821)		1000	0.3	0.8
73	0.477(0.475,0.479)	0.533(0.529,0.538)	0.569(0.565,0.572)	0.565(0.562,0.567)	0.562(0.56,0.565)	0.577(0.574,0.58)	0.518(0.516,0.52)	0.576(0.573,0.579)		1000	0.4	0.2
74	0.454(0.452,0.456)	0.609(0.603,0.616)	0.654(0.652,0.657)	0.642(0.638,0.645)	0.635(0.632,0.638)	0.66(0.657,0.663)	0.567(0.565,0.568)	0.655(0.652,0.659)		1000	0.4	0.4
75	0.434(0.432,0.436)	0.668(0.655,0.68)	0.73(0.727,0.733)	0.719(0.716,0.723)	0.71(0.707,0.714)	0.736(0.733,0.739)	0.638(0.635,0.64)	0.729(0.725,0.732)		1000	0.4	0.6
76	0.401(0.399,0.402)	0.655(0.633,0.676)	0.813(0.81,0.816)	0.801(0.798,0.804)	0.796(0.793,0.799)	0.819(0.816,0.822)	0.737(0.735,0.739)	0.812(0.809,0.815)		1000	0.4	0.8
77	0.477(0.476,0.479)	0.538(0.533,0.543)	0.568(0.565,0.571)	0.565(0.562,0.568)	0.564(0.561,0.566)	0.575(0.572,0.577)	0.52(0.519,0.521)	0.575(0.572,0.577)		1000	0.5	0.2
78	0.457(0.455,0.458)	0.608(0.602,0.614)	0.648(0.645,0.651)	0.64(0.637,0.643)	0.633(0.63,0.636)	0.657(0.654,0.66)	0.566(0.564,0.568)	0.651(0.648,0.653)		1000	0.5	0.4
79	0.432(0.431,0.434)	0.67(0.658,0.681)	0.729(0.726,0.732)	0.718(0.715,0.721)	0.71(0.707,0.712)	0.737(0.735,0.74)	0.639(0.636,0.64)	0.727(0.725,0.73)		1000	0.5	0.6
80	0.401(0.399,0.402)	0.669(0.649,0.691)	0.816(0.814,0.818)	0.806(0.803,0.809)	0.799(0.797,0.802)	0.822(0.82,0.824)	0.735(0.733,0.738)	0.812(0.809,0.815)		1000	0.5	0.8
