# Supplementary material for: A simulation study on missing data imputation for dichotomous variables using statistical and machine learning methods
Source: Sci Rep. 2023 Jun 9;13:9432. doi: 10.1038/s41598-023-36509-2 (PMC10256703; doi:10.1038/s41598-023-36509-2)
Supplement: Supplementary file 2 — Supplementary Information 2. [file 41598_2023_36509_MOESM2_ESM.zip › trivariate_mar73_accuracy_table.csv]

	mode	knn	rf	cart	svm	bpnn	mi	logreg		N	MR	r
1	0.686(0.67,0.702)	0.67(0.654,0.686)	0.601(0.582,0.619)	0.67(0.654,0.687)	0.681(0.665,0.695)	0.665(0.65,0.68)	0.579(0.568,0.589)	0.58(0.563,0.597)		120	0.1	0.2
2	0.667(0.649,0.684)	0.689(0.67,0.706)	0.658(0.639,0.675)	0.687(0.669,0.705)	0.678(0.659,0.695)	0.68(0.661,0.699)	0.606(0.598,0.615)	0.649(0.631,0.666)		120	0.1	0.4
3	0.63(0.616,0.645)	0.72(0.704,0.734)	0.718(0.705,0.732)	0.724(0.711,0.738)	0.719(0.704,0.735)	0.737(0.723,0.749)	0.656(0.647,0.665)	0.706(0.692,0.718)		120	0.1	0.6
4	0.621(0.606,0.635)	0.765(0.748,0.782)	0.787(0.771,0.804)	0.789(0.774,0.805)	0.797(0.783,0.812)	0.801(0.785,0.815)	0.741(0.731,0.752)	0.788(0.772,0.804)		120	0.1	0.8
5	0.684(0.675,0.693)	0.657(0.648,0.666)	0.578(0.567,0.59)	0.655(0.645,0.665)	0.673(0.664,0.682)	0.661(0.651,0.67)	0.574(0.569,0.58)	0.568(0.554,0.58)		120	0.2	0.2
6	0.651(0.642,0.661)	0.674(0.663,0.684)	0.646(0.635,0.655)	0.667(0.655,0.679)	0.659(0.648,0.67)	0.667(0.657,0.677)	0.595(0.589,0.602)	0.634(0.623,0.646)		120	0.2	0.4
7	0.63(0.62,0.639)	0.729(0.718,0.738)	0.712(0.701,0.723)	0.729(0.717,0.739)	0.722(0.712,0.733)	0.735(0.724,0.746)	0.654(0.646,0.661)	0.705(0.694,0.717)		120	0.2	0.6
8	0.606(0.599,0.614)	0.764(0.75,0.777)	0.796(0.787,0.806)	0.795(0.786,0.805)	0.795(0.784,0.805)	0.801(0.79,0.811)	0.739(0.731,0.747)	0.788(0.777,0.797)		120	0.2	0.8
9	0.676(0.669,0.683)	0.657(0.648,0.666)	0.575(0.564,0.584)	0.653(0.645,0.661)	0.671(0.664,0.678)	0.654(0.647,0.662)	0.575(0.57,0.58)	0.557(0.545,0.569)		120	0.3	0.2
10	0.662(0.654,0.669)	0.667(0.658,0.677)	0.639(0.629,0.648)	0.664(0.653,0.673)	0.662(0.653,0.67)	0.665(0.655,0.675)	0.605(0.6,0.611)	0.62(0.61,0.63)		120	0.3	0.4
11	0.636(0.63,0.643)	0.721(0.71,0.732)	0.712(0.703,0.723)	0.716(0.707,0.726)	0.704(0.693,0.715)	0.723(0.712,0.734)	0.654(0.647,0.661)	0.698(0.689,0.707)		120	0.3	0.6
12	0.61(0.603,0.616)	0.767(0.754,0.779)	0.794(0.786,0.804)	0.798(0.79,0.807)	0.8(0.791,0.81)	0.808(0.799,0.816)	0.739(0.731,0.746)	0.791(0.782,0.8)		120	0.3	0.8
13	0.685(0.679,0.69)	0.658(0.65,0.665)	0.576(0.566,0.587)	0.657(0.649,0.665)	0.67(0.664,0.677)	0.653(0.645,0.661)	0.566(0.561,0.57)	0.559(0.549,0.569)		120	0.4	0.2
14	0.657(0.651,0.662)	0.664(0.656,0.672)	0.639(0.628,0.648)	0.649(0.641,0.657)	0.652(0.644,0.661)	0.653(0.645,0.662)	0.597(0.592,0.602)	0.629(0.62,0.638)		120	0.4	0.4
15	0.637(0.632,0.643)	0.726(0.717,0.735)	0.699(0.691,0.708)	0.706(0.696,0.715)	0.707(0.699,0.716)	0.723(0.714,0.732)	0.651(0.645,0.658)	0.692(0.683,0.701)		120	0.4	0.6
16	0.6(0.595,0.604)	0.794(0.784,0.805)	0.805(0.798,0.812)	0.801(0.793,0.809)	0.796(0.787,0.804)	0.808(0.8,0.814)	0.734(0.729,0.739)	0.795(0.787,0.802)		120	0.4	0.8
17	0.681(0.676,0.686)	0.66(0.655,0.665)	0.577(0.567,0.587)	0.654(0.648,0.661)	0.672(0.666,0.678)	0.647(0.64,0.654)	0.567(0.563,0.571)	0.564(0.554,0.573)		120	0.5	0.2
18	0.657(0.653,0.662)	0.665(0.659,0.672)	0.628(0.619,0.637)	0.647(0.64,0.653)	0.653(0.648,0.658)	0.657(0.651,0.663)	0.598(0.594,0.603)	0.621(0.613,0.629)		120	0.5	0.4
19	0.64(0.634,0.645)	0.712(0.704,0.721)	0.705(0.696,0.714)	0.699(0.691,0.708)	0.688(0.68,0.696)	0.714(0.706,0.723)	0.656(0.65,0.662)	0.698(0.69,0.706)		120	0.5	0.6
20	0.612(0.608,0.616)	0.801(0.794,0.809)	0.798(0.79,0.804)	0.79(0.781,0.797)	0.789(0.78,0.796)	0.795(0.789,0.801)	0.736(0.731,0.742)	0.788(0.783,0.794)		120	0.5	0.8
21	0.676(0.667,0.685)	0.66(0.65,0.67)	0.587(0.572,0.601)	0.674(0.664,0.684)	0.673(0.663,0.683)	0.673(0.662,0.683)	0.58(0.573,0.587)	0.568(0.552,0.582)		200	0.1	0.2
22	0.646(0.634,0.658)	0.67(0.656,0.683)	0.645(0.633,0.658)	0.672(0.659,0.684)	0.664(0.65,0.676)	0.668(0.655,0.679)	0.609(0.601,0.616)	0.63(0.615,0.644)		200	0.1	0.4
23	0.639(0.629,0.65)	0.737(0.724,0.75)	0.726(0.716,0.737)	0.741(0.728,0.754)	0.741(0.728,0.754)	0.75(0.738,0.761)	0.659(0.651,0.666)	0.708(0.698,0.719)		200	0.1	0.6
24	0.597(0.587,0.607)	0.766(0.75,0.781)	0.806(0.794,0.818)	0.805(0.794,0.815)	0.804(0.792,0.815)	0.821(0.81,0.832)	0.747(0.738,0.756)	0.791(0.779,0.803)		200	0.1	0.8
25	0.681(0.672,0.689)	0.67(0.662,0.678)	0.587(0.578,0.596)	0.677(0.669,0.685)	0.682(0.674,0.691)	0.675(0.668,0.683)	0.575(0.57,0.58)	0.564(0.554,0.575)		200	0.2	0.2
26	0.662(0.654,0.67)	0.679(0.671,0.688)	0.65(0.642,0.658)	0.686(0.678,0.694)	0.68(0.672,0.688)	0.685(0.677,0.695)	0.607(0.602,0.612)	0.625(0.616,0.634)		200	0.2	0.4
27	0.639(0.633,0.647)	0.722(0.713,0.731)	0.719(0.71,0.728)	0.732(0.723,0.74)	0.726(0.717,0.734)	0.737(0.728,0.745)	0.659(0.654,0.665)	0.699(0.689,0.709)		200	0.2	0.6
28	0.611(0.605,0.617)	0.766(0.756,0.777)	0.801(0.794,0.809)	0.796(0.789,0.803)	0.8(0.792,0.806)	0.813(0.806,0.82)	0.746(0.739,0.752)	0.788(0.78,0.795)		200	0.2	0.8
29	0.678(0.673,0.684)	0.659(0.652,0.665)	0.583(0.575,0.59)	0.658(0.651,0.665)	0.672(0.666,0.677)	0.661(0.655,0.668)	0.577(0.573,0.58)	0.57(0.562,0.578)		200	0.3	0.2
30	0.657(0.652,0.663)	0.677(0.671,0.684)	0.647(0.641,0.654)	0.677(0.669,0.685)	0.671(0.664,0.678)	0.677(0.67,0.684)	0.607(0.602,0.611)	0.629(0.621,0.637)		200	0.3	0.4
31	0.639(0.634,0.645)	0.731(0.722,0.739)	0.715(0.709,0.722)	0.734(0.727,0.74)	0.732(0.725,0.739)	0.739(0.732,0.746)	0.656(0.651,0.661)	0.701(0.695,0.709)		200	0.3	0.6
32	0.611(0.606,0.616)	0.772(0.761,0.783)	0.805(0.798,0.812)	0.802(0.794,0.809)	0.804(0.797,0.811)	0.815(0.808,0.822)	0.751(0.746,0.756)	0.795(0.787,0.801)		200	0.3	0.8
33	0.682(0.677,0.687)	0.658(0.652,0.664)	0.581(0.572,0.588)	0.66(0.654,0.666)	0.674(0.668,0.679)	0.663(0.658,0.669)	0.578(0.574,0.581)	0.564(0.555,0.572)		200	0.4	0.2
34	0.665(0.66,0.669)	0.679(0.674,0.685)	0.64(0.633,0.647)	0.681(0.675,0.687)	0.671(0.665,0.676)	0.68(0.675,0.686)	0.605(0.601,0.608)	0.619(0.613,0.626)		200	0.4	0.4
35	0.64(0.636,0.644)	0.73(0.724,0.737)	0.714(0.707,0.722)	0.733(0.727,0.74)	0.723(0.716,0.73)	0.739(0.732,0.746)	0.658(0.653,0.663)	0.696(0.689,0.702)		200	0.4	0.6
36	0.609(0.605,0.613)	0.772(0.762,0.782)	0.802(0.797,0.807)	0.803(0.797,0.809)	0.807(0.801,0.812)	0.814(0.808,0.82)	0.746(0.74,0.751)	0.799(0.793,0.804)		200	0.4	0.8
37	0.681(0.678,0.685)	0.662(0.657,0.667)	0.575(0.568,0.583)	0.663(0.658,0.668)	0.673(0.669,0.677)	0.658(0.652,0.663)	0.574(0.571,0.577)	0.556(0.548,0.563)		200	0.5	0.2
38	0.658(0.654,0.663)	0.674(0.669,0.68)	0.638(0.631,0.645)	0.663(0.656,0.669)	0.659(0.654,0.664)	0.67(0.665,0.676)	0.604(0.6,0.607)	0.619(0.611,0.626)		200	0.5	0.4
39	0.634(0.631,0.638)	0.719(0.713,0.726)	0.706(0.7,0.712)	0.714(0.707,0.72)	0.701(0.694,0.708)	0.718(0.712,0.724)	0.656(0.652,0.661)	0.691(0.684,0.697)		200	0.5	0.6
40	0.607(0.604,0.609)	0.792(0.784,0.799)	0.795(0.79,0.801)	0.8(0.795,0.805)	0.802(0.796,0.807)	0.81(0.804,0.815)	0.741(0.735,0.746)	0.788(0.783,0.793)		200	0.5	0.8
41	0.674(0.666,0.681)	0.656(0.648,0.664)	0.583(0.574,0.591)	0.67(0.663,0.678)	0.671(0.664,0.678)	0.672(0.664,0.679)	0.577(0.572,0.581)	0.559(0.549,0.568)		500	0.1	0.2
42	0.657(0.649,0.664)	0.676(0.669,0.685)	0.643(0.636,0.651)	0.69(0.681,0.699)	0.689(0.681,0.698)	0.685(0.677,0.694)	0.612(0.607,0.618)	0.613(0.605,0.623)		500	0.1	0.4
43	0.632(0.625,0.639)	0.727(0.719,0.736)	0.722(0.714,0.73)	0.738(0.731,0.746)	0.736(0.728,0.744)	0.743(0.736,0.751)	0.662(0.657,0.667)	0.697(0.689,0.706)		500	0.1	0.6
44	0.601(0.595,0.608)	0.766(0.756,0.776)	0.811(0.804,0.817)	0.815(0.809,0.821)	0.809(0.803,0.815)	0.828(0.823,0.833)	0.744(0.739,0.75)	0.796(0.79,0.802)		500	0.1	0.8
45	0.681(0.676,0.685)	0.66(0.654,0.666)	0.587(0.581,0.594)	0.674(0.669,0.679)	0.679(0.674,0.683)	0.676(0.672,0.68)	0.579(0.576,0.582)	0.555(0.549,0.562)		500	0.2	0.2
46	0.659(0.654,0.663)	0.682(0.677,0.688)	0.65(0.643,0.656)	0.695(0.69,0.7)	0.694(0.689,0.7)	0.694(0.689,0.7)	0.606(0.603,0.609)	0.621(0.614,0.629)		500	0.2	0.4
47	0.632(0.628,0.635)	0.722(0.716,0.728)	0.721(0.715,0.727)	0.74(0.735,0.745)	0.739(0.734,0.744)	0.744(0.739,0.749)	0.664(0.66,0.667)	0.695(0.689,0.701)		500	0.2	0.6
48	0.604(0.599,0.608)	0.768(0.758,0.779)	0.803(0.799,0.807)	0.808(0.804,0.813)	0.804(0.799,0.808)	0.821(0.816,0.826)	0.748(0.744,0.753)	0.788(0.783,0.794)		500	0.2	0.8
49	0.68(0.676,0.683)	0.66(0.655,0.665)	0.584(0.579,0.589)	0.674(0.67,0.678)	0.676(0.672,0.68)	0.675(0.671,0.678)	0.581(0.579,0.583)	0.554(0.547,0.561)		500	0.3	0.2
50	0.659(0.655,0.663)	0.679(0.675,0.683)	0.643(0.638,0.649)	0.691(0.687,0.695)	0.69(0.686,0.693)	0.69(0.686,0.694)	0.609(0.607,0.612)	0.618(0.612,0.624)		500	0.3	0.4
51	0.636(0.633,0.639)	0.728(0.721,0.734)	0.715(0.71,0.72)	0.739(0.735,0.744)	0.738(0.733,0.742)	0.748(0.743,0.752)	0.661(0.657,0.664)	0.696(0.691,0.701)		500	0.3	0.6
52	0.605(0.602,0.607)	0.771(0.762,0.779)	0.802(0.798,0.806)	0.811(0.807,0.814)	0.805(0.802,0.809)	0.821(0.817,0.824)	0.75(0.747,0.753)	0.787(0.783,0.791)		500	0.3	0.8
53	0.681(0.679,0.683)	0.665(0.66,0.669)	0.582(0.575,0.587)	0.672(0.668,0.675)	0.677(0.674,0.68)	0.672(0.669,0.675)	0.578(0.576,0.581)	0.551(0.544,0.558)		500	0.4	0.2
54	0.66(0.657,0.663)	0.676(0.672,0.681)	0.642(0.637,0.647)	0.685(0.68,0.689)	0.684(0.68,0.688)	0.686(0.682,0.69)	0.608(0.606,0.611)	0.618(0.613,0.624)		500	0.4	0.4
55	0.633(0.63,0.635)	0.725(0.719,0.73)	0.709(0.705,0.714)	0.738(0.734,0.742)	0.735(0.731,0.739)	0.745(0.741,0.749)	0.662(0.659,0.665)	0.691(0.686,0.696)		500	0.4	0.6
56	0.609(0.607,0.612)	0.776(0.766,0.785)	0.797(0.793,0.8)	0.807(0.804,0.811)	0.804(0.801,0.807)	0.822(0.819,0.826)	0.75(0.747,0.754)	0.784(0.779,0.788)		500	0.4	0.8
57	0.682(0.68,0.684)	0.663(0.659,0.667)	0.584(0.578,0.589)	0.673(0.669,0.676)	0.678(0.674,0.68)	0.671(0.667,0.674)	0.578(0.576,0.58)	0.556(0.549,0.562)		500	0.5	0.2
58	0.661(0.658,0.663)	0.683(0.679,0.688)	0.636(0.631,0.641)	0.683(0.678,0.687)	0.678(0.674,0.682)	0.684(0.681,0.688)	0.61(0.607,0.612)	0.613(0.607,0.618)		500	0.5	0.4
59	0.637(0.635,0.639)	0.722(0.716,0.727)	0.698(0.693,0.703)	0.732(0.728,0.736)	0.727(0.723,0.731)	0.739(0.735,0.743)	0.661(0.659,0.664)	0.683(0.679,0.688)		500	0.5	0.6
60	0.607(0.605,0.609)	0.769(0.759,0.778)	0.792(0.788,0.796)	0.804(0.801,0.807)	0.803(0.799,0.806)	0.818(0.814,0.821)	0.747(0.743,0.75)	0.783(0.779,0.786)		500	0.5	0.8
61	0.681(0.676,0.686)	0.661(0.655,0.666)	0.581(0.574,0.587)	0.679(0.675,0.684)	0.678(0.674,0.683)	0.68(0.675,0.685)	0.58(0.577,0.583)	0.546(0.538,0.553)		1000	0.1	0.2
62	0.66(0.655,0.665)	0.678(0.672,0.684)	0.651(0.645,0.658)	0.695(0.689,0.7)	0.696(0.691,0.701)	0.694(0.689,0.698)	0.61(0.607,0.613)	0.614(0.607,0.622)		1000	0.1	0.4
63	0.637(0.632,0.642)	0.722(0.714,0.728)	0.723(0.717,0.729)	0.741(0.736,0.746)	0.739(0.734,0.745)	0.747(0.743,0.752)	0.661(0.657,0.666)	0.69(0.684,0.696)		1000	0.1	0.6
64	0.602(0.598,0.606)	0.763(0.752,0.774)	0.813(0.808,0.817)	0.815(0.812,0.819)	0.812(0.808,0.815)	0.827(0.822,0.831)	0.751(0.747,0.754)	0.79(0.786,0.795)		1000	0.1	0.8
65	0.682(0.678,0.685)	0.664(0.659,0.668)	0.586(0.581,0.591)	0.681(0.677,0.684)	0.681(0.677,0.684)	0.681(0.677,0.684)	0.582(0.58,0.584)	0.552(0.545,0.559)		1000	0.2	0.2
66	0.658(0.655,0.661)	0.678(0.673,0.683)	0.649(0.644,0.655)	0.692(0.689,0.696)	0.693(0.689,0.696)	0.691(0.688,0.695)	0.609(0.606,0.611)	0.613(0.608,0.619)		1000	0.2	0.4
67	0.633(0.63,0.636)	0.723(0.718,0.728)	0.721(0.717,0.726)	0.743(0.739,0.746)	0.741(0.737,0.744)	0.749(0.746,0.753)	0.662(0.66,0.664)	0.692(0.687,0.697)		1000	0.2	0.6
68	0.608(0.605,0.61)	0.766(0.755,0.777)	0.808(0.805,0.812)	0.818(0.815,0.822)	0.813(0.81,0.817)	0.828(0.825,0.831)	0.752(0.749,0.755)	0.791(0.786,0.795)		1000	0.2	0.8
69	0.681(0.679,0.684)	0.664(0.66,0.668)	0.579(0.574,0.584)	0.679(0.676,0.681)	0.679(0.677,0.682)	0.679(0.676,0.681)	0.58(0.579,0.582)	0.544(0.538,0.55)		1000	0.3	0.2
70	0.661(0.658,0.663)	0.68(0.676,0.685)	0.645(0.64,0.65)	0.697(0.694,0.7)	0.696(0.693,0.699)	0.696(0.692,0.699)	0.609(0.607,0.611)	0.61(0.605,0.616)		1000	0.3	0.4
71	0.639(0.636,0.641)	0.727(0.722,0.731)	0.713(0.708,0.717)	0.744(0.742,0.747)	0.742(0.739,0.744)	0.752(0.749,0.755)	0.665(0.663,0.668)	0.686(0.682,0.69)		1000	0.3	0.6
72	0.606(0.604,0.609)	0.761(0.749,0.772)	0.803(0.799,0.807)	0.817(0.814,0.82)	0.809(0.806,0.812)	0.827(0.824,0.83)	0.75(0.747,0.752)	0.784(0.78,0.788)		1000	0.3	0.8
73	0.681(0.679,0.683)	0.663(0.659,0.666)	0.58(0.576,0.585)	0.678(0.676,0.68)	0.679(0.677,0.681)	0.678(0.676,0.681)	0.58(0.579,0.582)	0.548(0.542,0.554)		1000	0.4	0.2
74	0.659(0.656,0.661)	0.679(0.675,0.683)	0.635(0.63,0.64)	0.691(0.688,0.694)	0.69(0.687,0.694)	0.69(0.686,0.693)	0.611(0.609,0.613)	0.603(0.599,0.608)		1000	0.4	0.4
75	0.638(0.636,0.64)	0.729(0.724,0.733)	0.703(0.699,0.707)	0.744(0.741,0.746)	0.741(0.738,0.743)	0.75(0.747,0.752)	0.665(0.663,0.667)	0.682(0.678,0.686)		1000	0.4	0.6
76	0.608(0.606,0.61)	0.774(0.764,0.784)	0.797(0.794,0.8)	0.818(0.815,0.82)	0.81(0.808,0.813)	0.829(0.826,0.831)	0.753(0.751,0.756)	0.783(0.78,0.786)		1000	0.4	0.8
77	0.679(0.677,0.681)	0.662(0.658,0.665)	0.577(0.573,0.582)	0.674(0.672,0.676)	0.676(0.674,0.678)	0.674(0.673,0.676)	0.579(0.577,0.58)	0.541(0.535,0.546)		1000	0.5	0.2
78	0.661(0.659,0.662)	0.682(0.678,0.685)	0.63(0.626,0.634)	0.691(0.688,0.694)	0.687(0.683,0.69)	0.691(0.689,0.694)	0.609(0.608,0.611)	0.602(0.598,0.606)		1000	0.5	0.4
79	0.637(0.636,0.639)	0.729(0.725,0.734)	0.7(0.696,0.703)	0.742(0.739,0.744)	0.739(0.737,0.741)	0.748(0.746,0.75)	0.663(0.661,0.665)	0.68(0.676,0.683)		1000	0.5	0.6
80	0.606(0.605,0.607)	0.768(0.761,0.776)	0.788(0.785,0.791)	0.809(0.807,0.811)	0.804(0.802,0.807)	0.824(0.822,0.826)	0.752(0.75,0.754)	0.779(0.776,0.782)		1000	0.5	0.8
