# Supplementary material for: A simulation study on missing data imputation for dichotomous variables using statistical and machine learning methods
Source: Sci Rep. 2023 Jun 9;13:9432. doi: 10.1038/s41598-023-36509-2 (PMC10256703; doi:10.1038/s41598-023-36509-2)
Supplement: Supplementary file 2 — Supplementary Information 2. [file 41598_2023_36509_MOESM2_ESM.zip › trivariate_mcar37_accuracy_table.csv]

	mode	knn	rf	cart	svm	bpnn	mi	logreg		N	MR	r
1	0.709(0.692,0.724)	0.628(0.61,0.647)	0.591(0.574,0.607)	0.692(0.674,0.708)	0.701(0.685,0.716)	0.694(0.678,0.709)	0.584(0.575,0.593)	0.583(0.564,0.602)		120	0.1	0.2
2	0.686(0.671,0.702)	0.642(0.622,0.663)	0.67(0.655,0.685)	0.696(0.679,0.712)	0.687(0.671,0.703)	0.7(0.684,0.716)	0.63(0.619,0.64)	0.661(0.644,0.677)		120	0.1	0.4
3	0.707(0.693,0.721)	0.603(0.576,0.629)	0.733(0.718,0.747)	0.756(0.739,0.772)	0.744(0.726,0.759)	0.758(0.743,0.774)	0.668(0.659,0.679)	0.723(0.709,0.737)		120	0.1	0.6
4	0.711(0.696,0.726)	0.56(0.529,0.589)	0.828(0.817,0.84)	0.838(0.826,0.849)	0.838(0.827,0.849)	0.842(0.83,0.854)	0.757(0.746,0.767)	0.823(0.812,0.835)		120	0.1	0.8
5	0.694(0.685,0.703)	0.632(0.619,0.644)	0.597(0.586,0.61)	0.673(0.663,0.682)	0.685(0.675,0.694)	0.672(0.661,0.681)	0.584(0.577,0.59)	0.576(0.562,0.592)		120	0.2	0.2
6	0.701(0.692,0.711)	0.643(0.625,0.659)	0.678(0.666,0.69)	0.707(0.697,0.717)	0.698(0.688,0.709)	0.704(0.694,0.716)	0.624(0.617,0.632)	0.659(0.647,0.671)		120	0.2	0.4
7	0.701(0.691,0.71)	0.639(0.616,0.66)	0.73(0.718,0.741)	0.756(0.746,0.764)	0.75(0.74,0.759)	0.761(0.752,0.77)	0.683(0.676,0.69)	0.72(0.708,0.73)		120	0.2	0.6
8	0.699(0.69,0.709)	0.558(0.526,0.59)	0.822(0.813,0.829)	0.822(0.812,0.832)	0.823(0.814,0.831)	0.836(0.827,0.844)	0.767(0.759,0.774)	0.817(0.807,0.826)		120	0.2	0.8
9	0.698(0.689,0.707)	0.638(0.626,0.649)	0.599(0.588,0.61)	0.673(0.666,0.681)	0.69(0.681,0.698)	0.674(0.667,0.683)	0.586(0.582,0.591)	0.59(0.579,0.6)		120	0.3	0.2
10	0.704(0.695,0.712)	0.648(0.633,0.662)	0.671(0.663,0.68)	0.707(0.7,0.715)	0.7(0.692,0.707)	0.708(0.7,0.716)	0.62(0.614,0.626)	0.669(0.658,0.679)		120	0.3	0.4
11	0.707(0.699,0.714)	0.617(0.591,0.643)	0.738(0.729,0.748)	0.756(0.749,0.764)	0.754(0.746,0.762)	0.768(0.76,0.775)	0.679(0.673,0.685)	0.739(0.731,0.748)		120	0.3	0.6
12	0.7(0.693,0.708)	0.55(0.52,0.584)	0.818(0.81,0.826)	0.82(0.812,0.829)	0.824(0.816,0.833)	0.825(0.817,0.834)	0.762(0.755,0.768)	0.82(0.812,0.829)		120	0.3	0.8
13	0.698(0.693,0.704)	0.64(0.628,0.651)	0.594(0.584,0.604)	0.675(0.669,0.681)	0.69(0.684,0.696)	0.673(0.668,0.679)	0.584(0.581,0.587)	0.591(0.581,0.601)		120	0.4	0.2
14	0.7(0.694,0.705)	0.636(0.618,0.652)	0.674(0.667,0.683)	0.703(0.696,0.711)	0.702(0.695,0.709)	0.704(0.696,0.711)	0.622(0.617,0.627)	0.672(0.664,0.68)		120	0.4	0.4
15	0.701(0.695,0.706)	0.625(0.598,0.649)	0.735(0.727,0.743)	0.742(0.734,0.75)	0.745(0.736,0.752)	0.755(0.747,0.763)	0.67(0.664,0.676)	0.729(0.72,0.738)		120	0.4	0.6
16	0.7(0.694,0.706)	0.585(0.555,0.613)	0.821(0.814,0.83)	0.824(0.816,0.832)	0.825(0.818,0.832)	0.828(0.821,0.834)	0.757(0.751,0.764)	0.816(0.807,0.823)		120	0.4	0.8
17	0.7(0.695,0.704)	0.631(0.62,0.644)	0.602(0.592,0.613)	0.671(0.665,0.677)	0.688(0.683,0.693)	0.672(0.665,0.678)	0.581(0.577,0.585)	0.591(0.58,0.603)		120	0.5	0.2
18	0.699(0.694,0.703)	0.644(0.63,0.657)	0.675(0.667,0.683)	0.687(0.68,0.693)	0.695(0.69,0.702)	0.7(0.692,0.708)	0.624(0.619,0.628)	0.672(0.663,0.681)		120	0.5	0.4
19	0.705(0.7,0.71)	0.632(0.606,0.656)	0.743(0.735,0.751)	0.746(0.74,0.753)	0.753(0.746,0.76)	0.755(0.748,0.762)	0.668(0.662,0.674)	0.736(0.728,0.743)		120	0.5	0.6
20	0.701(0.696,0.705)	0.56(0.532,0.587)	0.822(0.815,0.829)	0.825(0.819,0.831)	0.825(0.818,0.831)	0.829(0.822,0.836)	0.758(0.752,0.763)	0.822(0.814,0.829)		120	0.5	0.8
21	0.698(0.688,0.709)	0.624(0.609,0.639)	0.607(0.595,0.62)	0.686(0.674,0.698)	0.695(0.684,0.706)	0.688(0.675,0.7)	0.592(0.585,0.599)	0.605(0.59,0.618)		200	0.1	0.2
22	0.699(0.689,0.708)	0.634(0.617,0.651)	0.663(0.651,0.675)	0.704(0.693,0.715)	0.702(0.69,0.714)	0.709(0.697,0.721)	0.628(0.621,0.634)	0.658(0.644,0.671)		200	0.1	0.4
23	0.702(0.692,0.712)	0.646(0.622,0.669)	0.745(0.734,0.757)	0.765(0.756,0.774)	0.763(0.753,0.774)	0.772(0.762,0.782)	0.672(0.663,0.681)	0.732(0.721,0.742)		200	0.1	0.6
24	0.702(0.691,0.713)	0.595(0.561,0.627)	0.827(0.816,0.837)	0.829(0.82,0.839)	0.825(0.816,0.835)	0.838(0.829,0.847)	0.77(0.762,0.778)	0.817(0.807,0.828)		200	0.1	0.8
25	0.692(0.686,0.698)	0.63(0.621,0.641)	0.602(0.593,0.612)	0.682(0.675,0.689)	0.688(0.682,0.695)	0.684(0.677,0.691)	0.591(0.586,0.595)	0.589(0.58,0.599)		200	0.2	0.2
26	0.694(0.686,0.702)	0.637(0.622,0.654)	0.673(0.662,0.683)	0.708(0.698,0.716)	0.703(0.694,0.711)	0.709(0.7,0.718)	0.619(0.614,0.624)	0.657(0.647,0.667)		200	0.2	0.4
27	0.702(0.694,0.709)	0.637(0.617,0.658)	0.734(0.725,0.743)	0.756(0.748,0.763)	0.754(0.746,0.762)	0.763(0.754,0.77)	0.685(0.679,0.691)	0.724(0.714,0.732)		200	0.2	0.6
28	0.697(0.69,0.704)	0.595(0.565,0.626)	0.814(0.807,0.821)	0.823(0.816,0.83)	0.827(0.821,0.834)	0.838(0.831,0.846)	0.765(0.759,0.77)	0.813(0.805,0.82)		200	0.2	0.8
29	0.697(0.691,0.702)	0.634(0.622,0.645)	0.606(0.598,0.612)	0.677(0.671,0.683)	0.691(0.685,0.697)	0.682(0.676,0.688)	0.586(0.582,0.59)	0.593(0.582,0.602)		200	0.3	0.2
30	0.704(0.698,0.71)	0.635(0.619,0.651)	0.673(0.665,0.682)	0.71(0.704,0.717)	0.707(0.7,0.714)	0.709(0.702,0.717)	0.621(0.618,0.625)	0.661(0.652,0.67)		200	0.3	0.4
31	0.704(0.699,0.709)	0.597(0.571,0.622)	0.744(0.737,0.751)	0.757(0.75,0.764)	0.756(0.75,0.763)	0.766(0.76,0.773)	0.682(0.677,0.687)	0.735(0.728,0.743)		200	0.3	0.6
32	0.703(0.697,0.709)	0.573(0.543,0.603)	0.819(0.813,0.825)	0.823(0.817,0.828)	0.823(0.817,0.828)	0.835(0.828,0.84)	0.766(0.761,0.771)	0.815(0.809,0.82)		200	0.3	0.8
33	0.697(0.692,0.701)	0.619(0.609,0.63)	0.602(0.595,0.61)	0.682(0.677,0.687)	0.693(0.689,0.698)	0.684(0.679,0.689)	0.586(0.583,0.588)	0.589(0.58,0.598)		200	0.4	0.2
34	0.704(0.699,0.709)	0.651(0.637,0.667)	0.675(0.667,0.682)	0.708(0.702,0.714)	0.706(0.701,0.711)	0.714(0.708,0.72)	0.626(0.622,0.63)	0.666(0.66,0.673)		200	0.4	0.4
35	0.698(0.694,0.703)	0.624(0.601,0.646)	0.745(0.738,0.752)	0.758(0.752,0.764)	0.757(0.752,0.763)	0.766(0.761,0.771)	0.68(0.675,0.685)	0.737(0.731,0.743)		200	0.4	0.6
36	0.701(0.696,0.705)	0.585(0.554,0.617)	0.82(0.815,0.826)	0.825(0.821,0.829)	0.828(0.823,0.832)	0.838(0.833,0.843)	0.766(0.761,0.771)	0.816(0.811,0.821)		200	0.4	0.8
37	0.7(0.697,0.703)	0.628(0.618,0.638)	0.605(0.598,0.612)	0.679(0.674,0.685)	0.694(0.689,0.698)	0.684(0.678,0.689)	0.587(0.585,0.59)	0.596(0.587,0.604)		200	0.5	0.2
38	0.7(0.696,0.703)	0.639(0.625,0.654)	0.671(0.665,0.677)	0.705(0.7,0.711)	0.703(0.698,0.709)	0.707(0.703,0.713)	0.627(0.624,0.631)	0.665(0.658,0.672)		200	0.5	0.4
39	0.699(0.695,0.703)	0.621(0.598,0.645)	0.745(0.739,0.751)	0.755(0.749,0.76)	0.755(0.75,0.76)	0.762(0.757,0.767)	0.681(0.676,0.685)	0.74(0.733,0.745)		200	0.5	0.6
40	0.703(0.699,0.706)	0.571(0.539,0.605)	0.82(0.815,0.825)	0.823(0.818,0.827)	0.826(0.822,0.831)	0.834(0.83,0.839)	0.765(0.761,0.769)	0.817(0.812,0.822)		200	0.5	0.8
41	0.7(0.694,0.705)	0.619(0.605,0.633)	0.611(0.602,0.621)	0.698(0.691,0.705)	0.7(0.694,0.706)	0.696(0.689,0.703)	0.595(0.591,0.599)	0.596(0.586,0.607)		500	0.1	0.2
42	0.702(0.696,0.709)	0.629(0.61,0.647)	0.675(0.667,0.684)	0.719(0.712,0.726)	0.72(0.713,0.728)	0.717(0.71,0.724)	0.628(0.622,0.633)	0.656(0.647,0.665)		500	0.1	0.4
43	0.701(0.693,0.709)	0.628(0.602,0.651)	0.744(0.737,0.75)	0.769(0.763,0.775)	0.768(0.762,0.774)	0.774(0.768,0.779)	0.688(0.683,0.693)	0.724(0.717,0.731)		500	0.1	0.6
44	0.701(0.695,0.707)	0.549(0.513,0.587)	0.831(0.824,0.836)	0.836(0.829,0.841)	0.831(0.825,0.837)	0.848(0.842,0.854)	0.773(0.769,0.777)	0.816(0.809,0.823)		500	0.1	0.8
45	0.703(0.699,0.706)	0.631(0.619,0.642)	0.611(0.604,0.618)	0.696(0.693,0.7)	0.698(0.694,0.702)	0.697(0.692,0.701)	0.591(0.588,0.595)	0.597(0.59,0.606)		500	0.2	0.2
46	0.698(0.694,0.703)	0.638(0.621,0.654)	0.675(0.669,0.682)	0.725(0.72,0.729)	0.725(0.72,0.729)	0.723(0.718,0.728)	0.628(0.625,0.631)	0.662(0.654,0.669)		500	0.2	0.4
47	0.696(0.691,0.7)	0.611(0.585,0.634)	0.745(0.738,0.752)	0.767(0.761,0.773)	0.764(0.759,0.769)	0.772(0.766,0.777)	0.689(0.685,0.692)	0.725(0.718,0.732)		500	0.2	0.6
48	0.7(0.695,0.704)	0.59(0.556,0.624)	0.826(0.821,0.83)	0.835(0.83,0.839)	0.829(0.825,0.834)	0.847(0.843,0.852)	0.77(0.766,0.774)	0.816(0.811,0.82)		500	0.2	0.8
49	0.703(0.699,0.706)	0.634(0.624,0.644)	0.613(0.607,0.619)	0.699(0.695,0.702)	0.701(0.698,0.705)	0.699(0.695,0.703)	0.593(0.591,0.595)	0.591(0.584,0.599)		500	0.3	0.2
50	0.699(0.695,0.703)	0.635(0.621,0.649)	0.672(0.667,0.677)	0.717(0.712,0.721)	0.715(0.711,0.719)	0.716(0.712,0.72)	0.629(0.626,0.631)	0.655(0.649,0.661)		500	0.3	0.4
51	0.701(0.698,0.704)	0.628(0.606,0.651)	0.749(0.744,0.754)	0.771(0.767,0.774)	0.767(0.763,0.77)	0.777(0.773,0.781)	0.688(0.685,0.691)	0.734(0.729,0.739)		500	0.3	0.6
52	0.699(0.696,0.703)	0.57(0.537,0.599)	0.825(0.821,0.83)	0.831(0.828,0.835)	0.828(0.824,0.832)	0.842(0.837,0.846)	0.771(0.767,0.774)	0.816(0.811,0.821)		500	0.3	0.8
53	0.699(0.697,0.702)	0.633(0.624,0.642)	0.61(0.604,0.615)	0.694(0.691,0.697)	0.697(0.695,0.7)	0.696(0.693,0.698)	0.59(0.588,0.592)	0.593(0.586,0.599)		500	0.4	0.2
54	0.7(0.697,0.702)	0.636(0.621,0.651)	0.68(0.675,0.685)	0.721(0.718,0.725)	0.72(0.717,0.723)	0.72(0.717,0.724)	0.63(0.627,0.632)	0.663(0.658,0.669)		500	0.4	0.4
55	0.699(0.696,0.702)	0.629(0.607,0.652)	0.745(0.741,0.75)	0.77(0.766,0.774)	0.766(0.763,0.77)	0.775(0.771,0.779)	0.686(0.683,0.69)	0.727(0.722,0.733)		500	0.4	0.6
56	0.701(0.698,0.703)	0.56(0.533,0.586)	0.827(0.823,0.831)	0.837(0.833,0.84)	0.831(0.828,0.835)	0.847(0.843,0.85)	0.773(0.77,0.776)	0.82(0.816,0.824)		500	0.4	0.8
57	0.7(0.698,0.703)	0.638(0.629,0.647)	0.616(0.611,0.62)	0.692(0.689,0.694)	0.697(0.694,0.699)	0.692(0.689,0.695)	0.591(0.589,0.593)	0.6(0.594,0.606)		500	0.5	0.2
58	0.701(0.699,0.703)	0.642(0.626,0.655)	0.67(0.666,0.675)	0.714(0.711,0.718)	0.714(0.71,0.717)	0.716(0.712,0.719)	0.63(0.628,0.632)	0.659(0.654,0.663)		500	0.5	0.4
59	0.7(0.698,0.702)	0.641(0.62,0.662)	0.741(0.736,0.745)	0.766(0.763,0.77)	0.762(0.758,0.765)	0.771(0.768,0.775)	0.687(0.684,0.689)	0.728(0.723,0.732)		500	0.5	0.6
60	0.698(0.696,0.7)	0.524(0.497,0.554)	0.827(0.824,0.829)	0.83(0.827,0.833)	0.827(0.824,0.83)	0.841(0.838,0.844)	0.772(0.769,0.775)	0.818(0.814,0.821)		500	0.5	0.8
61	0.703(0.698,0.708)	0.633(0.623,0.642)	0.6(0.593,0.606)	0.702(0.697,0.707)	0.702(0.697,0.707)	0.702(0.698,0.707)	0.595(0.592,0.598)	0.582(0.574,0.589)		1000	0.1	0.2
62	0.702(0.697,0.707)	0.643(0.627,0.658)	0.673(0.666,0.679)	0.722(0.717,0.728)	0.722(0.717,0.728)	0.72(0.715,0.725)	0.633(0.63,0.636)	0.649(0.642,0.656)		1000	0.1	0.4
63	0.698(0.694,0.703)	0.629(0.604,0.655)	0.754(0.749,0.76)	0.774(0.77,0.78)	0.773(0.768,0.779)	0.776(0.771,0.782)	0.688(0.684,0.692)	0.728(0.722,0.734)		1000	0.1	0.6
64	0.702(0.697,0.707)	0.563(0.528,0.597)	0.832(0.827,0.836)	0.84(0.836,0.845)	0.838(0.834,0.843)	0.849(0.845,0.854)	0.775(0.771,0.778)	0.815(0.809,0.82)		1000	0.1	0.8
65	0.699(0.695,0.702)	0.625(0.615,0.635)	0.605(0.6,0.611)	0.697(0.694,0.701)	0.698(0.694,0.701)	0.699(0.696,0.702)	0.593(0.59,0.595)	0.586(0.58,0.591)		1000	0.2	0.2
66	0.703(0.7,0.707)	0.641(0.624,0.655)	0.676(0.671,0.681)	0.725(0.722,0.729)	0.726(0.723,0.73)	0.724(0.72,0.728)	0.631(0.628,0.633)	0.653(0.647,0.659)		1000	0.2	0.4
67	0.701(0.697,0.704)	0.631(0.607,0.653)	0.743(0.739,0.747)	0.769(0.765,0.772)	0.768(0.764,0.771)	0.773(0.769,0.777)	0.69(0.688,0.693)	0.721(0.716,0.727)		1000	0.2	0.6
68	0.701(0.697,0.704)	0.576(0.542,0.61)	0.83(0.826,0.834)	0.839(0.836,0.842)	0.835(0.832,0.838)	0.848(0.845,0.851)	0.77(0.768,0.773)	0.813(0.809,0.817)		1000	0.2	0.8
69	0.701(0.698,0.703)	0.634(0.624,0.644)	0.607(0.602,0.611)	0.699(0.696,0.701)	0.699(0.697,0.701)	0.699(0.696,0.701)	0.593(0.591,0.594)	0.588(0.583,0.593)		1000	0.3	0.2
70	0.699(0.696,0.701)	0.63(0.616,0.645)	0.67(0.665,0.675)	0.721(0.718,0.723)	0.72(0.718,0.723)	0.719(0.716,0.721)	0.63(0.629,0.632)	0.65(0.644,0.655)		1000	0.3	0.4
71	0.698(0.695,0.7)	0.638(0.618,0.657)	0.745(0.741,0.748)	0.769(0.767,0.772)	0.768(0.765,0.771)	0.774(0.771,0.776)	0.689(0.686,0.691)	0.724(0.72,0.729)		1000	0.3	0.6
72	0.699(0.697,0.702)	0.569(0.537,0.599)	0.828(0.825,0.83)	0.837(0.834,0.84)	0.834(0.832,0.837)	0.847(0.845,0.85)	0.773(0.771,0.775)	0.815(0.812,0.819)		1000	0.3	0.8
73	0.701(0.699,0.703)	0.635(0.625,0.645)	0.611(0.606,0.616)	0.698(0.696,0.701)	0.699(0.697,0.701)	0.699(0.697,0.701)	0.594(0.593,0.595)	0.591(0.586,0.596)		1000	0.4	0.2
74	0.699(0.697,0.701)	0.636(0.622,0.65)	0.672(0.668,0.677)	0.719(0.716,0.722)	0.72(0.717,0.722)	0.717(0.715,0.72)	0.631(0.629,0.632)	0.653(0.647,0.657)		1000	0.4	0.4
75	0.701(0.699,0.703)	0.621(0.6,0.642)	0.74(0.735,0.744)	0.768(0.765,0.77)	0.766(0.764,0.769)	0.772(0.77,0.774)	0.685(0.683,0.687)	0.722(0.718,0.727)		1000	0.4	0.6
76	0.701(0.7,0.703)	0.572(0.544,0.6)	0.824(0.821,0.827)	0.835(0.833,0.838)	0.83(0.828,0.832)	0.844(0.842,0.846)	0.773(0.77,0.775)	0.812(0.809,0.815)		1000	0.4	0.8
77	0.701(0.699,0.702)	0.639(0.63,0.647)	0.61(0.606,0.614)	0.698(0.696,0.699)	0.699(0.697,0.7)	0.698(0.696,0.699)	0.593(0.591,0.594)	0.591(0.586,0.596)		1000	0.5	0.2
78	0.7(0.699,0.702)	0.636(0.62,0.651)	0.674(0.67,0.677)	0.723(0.721,0.725)	0.723(0.721,0.725)	0.721(0.719,0.722)	0.63(0.628,0.632)	0.655(0.65,0.659)		1000	0.5	0.4
79	0.7(0.698,0.702)	0.612(0.588,0.635)	0.742(0.739,0.746)	0.772(0.77,0.774)	0.769(0.767,0.771)	0.776(0.774,0.778)	0.689(0.687,0.69)	0.729(0.725,0.734)		1000	0.5	0.6
80	0.7(0.698,0.701)	0.572(0.54,0.605)	0.824(0.821,0.827)	0.836(0.834,0.838)	0.832(0.83,0.833)	0.846(0.844,0.847)	0.772(0.77,0.774)	0.814(0.812,0.817)		1000	0.5	0.8
