# Supplementary material for: A simulation study on missing data imputation for dichotomous variables using statistical and machine learning methods
Source: Sci Rep. 2023 Jun 9;13:9432. doi: 10.1038/s41598-023-36509-2 (PMC10256703; doi:10.1038/s41598-023-36509-2)
Supplement: Supplementary file 2 — Supplementary Information 2. [file 41598_2023_36509_MOESM2_ESM.zip › trivariate_mcar55_accuracy_table.csv]

	mode	knn	rf	cart	svm	bpnn	mi	logreg		N	MR	r
1	0.4(0.391,0.41)	0.529(0.512,0.544)	0.554(0.539,0.569)	0.531(0.515,0.546)	0.535(0.519,0.551)	0.545(0.531,0.559)	0.512(0.504,0.519)	0.555(0.541,0.57)		120	0.1	0.2
2	0.396(0.388,0.406)	0.613(0.594,0.629)	0.643(0.627,0.659)	0.616(0.599,0.631)	0.616(0.6,0.632)	0.635(0.62,0.649)	0.568(0.558,0.578)	0.635(0.618,0.651)		120	0.1	0.4
3	0.396(0.388,0.405)	0.681(0.664,0.698)	0.732(0.718,0.746)	0.698(0.686,0.711)	0.703(0.689,0.717)	0.712(0.699,0.726)	0.626(0.614,0.637)	0.721(0.708,0.735)		120	0.1	0.6
4	0.397(0.388,0.405)	0.705(0.684,0.726)	0.827(0.815,0.839)	0.801(0.789,0.813)	0.806(0.794,0.819)	0.816(0.803,0.829)	0.729(0.717,0.741)	0.817(0.805,0.829)		120	0.1	0.8
5	0.424(0.418,0.429)	0.527(0.514,0.538)	0.559(0.547,0.571)	0.533(0.52,0.544)	0.538(0.524,0.55)	0.544(0.531,0.555)	0.513(0.507,0.518)	0.556(0.544,0.567)		120	0.2	0.2
6	0.423(0.416,0.428)	0.618(0.606,0.632)	0.641(0.629,0.653)	0.623(0.612,0.635)	0.631(0.62,0.643)	0.638(0.627,0.649)	0.562(0.555,0.569)	0.646(0.635,0.658)		120	0.2	0.4
7	0.422(0.415,0.429)	0.691(0.678,0.704)	0.713(0.703,0.724)	0.699(0.687,0.711)	0.71(0.698,0.721)	0.718(0.708,0.729)	0.629(0.622,0.636)	0.719(0.708,0.73)		120	0.2	0.6
8	0.427(0.421,0.433)	0.718(0.701,0.736)	0.805(0.795,0.815)	0.793(0.784,0.802)	0.795(0.785,0.804)	0.811(0.802,0.82)	0.732(0.723,0.741)	0.808(0.799,0.817)		120	0.2	0.8
9	0.449(0.443,0.454)	0.533(0.524,0.543)	0.55(0.541,0.56)	0.543(0.533,0.552)	0.546(0.534,0.556)	0.55(0.54,0.559)	0.519(0.514,0.525)	0.558(0.548,0.568)		120	0.3	0.2
10	0.446(0.441,0.45)	0.612(0.601,0.621)	0.633(0.623,0.642)	0.613(0.603,0.622)	0.621(0.61,0.63)	0.626(0.615,0.636)	0.557(0.551,0.563)	0.627(0.616,0.636)		120	0.3	0.4
11	0.439(0.434,0.444)	0.685(0.671,0.698)	0.715(0.705,0.725)	0.7(0.69,0.71)	0.702(0.691,0.714)	0.712(0.701,0.724)	0.626(0.618,0.633)	0.717(0.707,0.728)		120	0.3	0.6
12	0.443(0.438,0.447)	0.715(0.696,0.733)	0.802(0.795,0.81)	0.784(0.776,0.793)	0.789(0.781,0.797)	0.8(0.792,0.809)	0.73(0.723,0.737)	0.799(0.791,0.806)		120	0.3	0.8
13	0.451(0.448,0.455)	0.529(0.52,0.539)	0.547(0.536,0.558)	0.539(0.529,0.549)	0.531(0.522,0.541)	0.547(0.539,0.556)	0.513(0.509,0.518)	0.553(0.546,0.562)		120	0.4	0.2
14	0.453(0.449,0.457)	0.617(0.608,0.626)	0.627(0.619,0.635)	0.621(0.613,0.63)	0.626(0.618,0.635)	0.631(0.621,0.64)	0.565(0.559,0.571)	0.633(0.624,0.642)		120	0.4	0.4
15	0.455(0.451,0.459)	0.69(0.679,0.701)	0.708(0.7,0.717)	0.705(0.695,0.713)	0.706(0.697,0.715)	0.717(0.709,0.726)	0.629(0.623,0.634)	0.719(0.71,0.727)		120	0.4	0.6
16	0.457(0.453,0.461)	0.721(0.703,0.737)	0.803(0.795,0.81)	0.793(0.786,0.799)	0.793(0.785,0.8)	0.799(0.791,0.807)	0.731(0.726,0.737)	0.8(0.792,0.806)		120	0.4	0.8
17	0.462(0.459,0.466)	0.526(0.519,0.533)	0.534(0.526,0.543)	0.531(0.523,0.539)	0.526(0.518,0.535)	0.535(0.527,0.544)	0.513(0.509,0.517)	0.548(0.54,0.557)		120	0.5	0.2
18	0.465(0.462,0.468)	0.607(0.599,0.615)	0.625(0.616,0.635)	0.615(0.607,0.623)	0.623(0.615,0.631)	0.627(0.619,0.635)	0.565(0.559,0.57)	0.631(0.623,0.638)		120	0.5	0.4
19	0.462(0.458,0.465)	0.678(0.666,0.691)	0.709(0.701,0.718)	0.701(0.693,0.708)	0.706(0.699,0.714)	0.712(0.703,0.72)	0.624(0.618,0.631)	0.713(0.705,0.722)		120	0.5	0.6
20	0.463(0.46,0.467)	0.718(0.702,0.734)	0.797(0.79,0.804)	0.786(0.78,0.792)	0.786(0.781,0.792)	0.794(0.788,0.801)	0.723(0.716,0.73)	0.794(0.788,0.801)		120	0.5	0.8
21	0.417(0.409,0.425)	0.538(0.525,0.552)	0.567(0.554,0.581)	0.553(0.539,0.566)	0.554(0.541,0.567)	0.561(0.547,0.575)	0.514(0.508,0.521)	0.566(0.553,0.58)		200	0.1	0.2
22	0.416(0.407,0.423)	0.61(0.596,0.624)	0.651(0.638,0.665)	0.624(0.611,0.636)	0.622(0.612,0.632)	0.636(0.624,0.648)	0.559(0.554,0.566)	0.636(0.624,0.648)		200	0.1	0.4
23	0.422(0.414,0.43)	0.675(0.661,0.688)	0.724(0.712,0.736)	0.709(0.697,0.72)	0.697(0.684,0.708)	0.724(0.712,0.735)	0.639(0.63,0.648)	0.717(0.706,0.728)		200	0.1	0.6
24	0.412(0.404,0.421)	0.701(0.68,0.722)	0.805(0.796,0.815)	0.783(0.773,0.793)	0.786(0.775,0.795)	0.798(0.788,0.808)	0.727(0.719,0.736)	0.794(0.784,0.804)		200	0.1	0.8
25	0.44(0.435,0.444)	0.541(0.532,0.55)	0.566(0.557,0.573)	0.552(0.544,0.56)	0.556(0.547,0.565)	0.561(0.552,0.57)	0.52(0.515,0.525)	0.567(0.559,0.575)		200	0.2	0.2
26	0.446(0.441,0.451)	0.616(0.606,0.626)	0.645(0.636,0.653)	0.63(0.621,0.64)	0.625(0.616,0.634)	0.644(0.634,0.654)	0.563(0.558,0.568)	0.643(0.634,0.652)		200	0.2	0.4
27	0.444(0.439,0.449)	0.686(0.674,0.698)	0.726(0.717,0.735)	0.718(0.709,0.726)	0.71(0.702,0.719)	0.729(0.721,0.737)	0.632(0.626,0.638)	0.73(0.722,0.737)		200	0.2	0.6
28	0.447(0.442,0.452)	0.711(0.692,0.727)	0.813(0.806,0.821)	0.794(0.787,0.802)	0.794(0.786,0.802)	0.816(0.809,0.823)	0.73(0.724,0.736)	0.81(0.802,0.817)		200	0.2	0.8
29	0.458(0.455,0.462)	0.542(0.534,0.55)	0.56(0.552,0.568)	0.556(0.548,0.563)	0.555(0.548,0.563)	0.56(0.553,0.567)	0.516(0.512,0.52)	0.567(0.559,0.575)		200	0.3	0.2
30	0.456(0.453,0.46)	0.615(0.606,0.623)	0.645(0.638,0.652)	0.629(0.621,0.637)	0.627(0.62,0.635)	0.643(0.636,0.651)	0.564(0.559,0.569)	0.644(0.637,0.651)		200	0.3	0.4
31	0.455(0.451,0.459)	0.673(0.662,0.682)	0.713(0.706,0.72)	0.698(0.691,0.704)	0.7(0.693,0.706)	0.716(0.709,0.724)	0.629(0.624,0.634)	0.715(0.707,0.721)		200	0.3	0.6
32	0.46(0.457,0.464)	0.703(0.686,0.721)	0.813(0.807,0.82)	0.796(0.789,0.802)	0.799(0.793,0.806)	0.816(0.809,0.822)	0.736(0.731,0.742)	0.812(0.805,0.819)		200	0.3	0.8
33	0.467(0.464,0.47)	0.534(0.527,0.54)	0.551(0.544,0.558)	0.548(0.54,0.555)	0.551(0.543,0.559)	0.554(0.546,0.561)	0.517(0.513,0.521)	0.56(0.552,0.568)		200	0.4	0.2
34	0.467(0.464,0.47)	0.617(0.609,0.625)	0.639(0.631,0.647)	0.63(0.623,0.637)	0.633(0.626,0.641)	0.641(0.633,0.648)	0.564(0.559,0.567)	0.642(0.634,0.65)		200	0.4	0.4
35	0.467(0.464,0.47)	0.679(0.667,0.691)	0.72(0.712,0.726)	0.708(0.702,0.715)	0.709(0.703,0.715)	0.726(0.719,0.733)	0.629(0.624,0.633)	0.724(0.717,0.73)		200	0.4	0.6
36	0.468(0.466,0.471)	0.702(0.683,0.72)	0.806(0.8,0.812)	0.795(0.79,0.801)	0.797(0.791,0.802)	0.812(0.807,0.818)	0.732(0.727,0.736)	0.809(0.803,0.815)		200	0.4	0.8
37	0.472(0.469,0.475)	0.54(0.533,0.547)	0.541(0.534,0.548)	0.548(0.542,0.554)	0.55(0.543,0.556)	0.557(0.551,0.563)	0.519(0.516,0.523)	0.561(0.555,0.566)		200	0.5	0.2
38	0.471(0.469,0.474)	0.618(0.61,0.627)	0.627(0.62,0.633)	0.628(0.622,0.636)	0.631(0.624,0.639)	0.638(0.632,0.646)	0.562(0.558,0.565)	0.641(0.635,0.648)		200	0.5	0.4
39	0.472(0.469,0.474)	0.678(0.668,0.688)	0.712(0.707,0.718)	0.7(0.694,0.705)	0.701(0.696,0.707)	0.717(0.711,0.723)	0.633(0.629,0.638)	0.714(0.708,0.72)		200	0.5	0.6
40	0.471(0.469,0.474)	0.714(0.695,0.732)	0.802(0.797,0.807)	0.79(0.786,0.794)	0.795(0.791,0.799)	0.808(0.803,0.813)	0.732(0.727,0.738)	0.805(0.8,0.809)		200	0.5	0.8
41	0.448(0.444,0.452)	0.547(0.54,0.556)	0.58(0.572,0.588)	0.571(0.563,0.579)	0.567(0.56,0.576)	0.579(0.571,0.586)	0.517(0.513,0.521)	0.577(0.568,0.586)		500	0.1	0.2
42	0.449(0.444,0.454)	0.61(0.6,0.619)	0.65(0.641,0.658)	0.638(0.631,0.645)	0.629(0.621,0.637)	0.656(0.647,0.664)	0.57(0.566,0.574)	0.653(0.644,0.661)		500	0.1	0.4
43	0.447(0.442,0.451)	0.679(0.665,0.691)	0.734(0.726,0.742)	0.711(0.704,0.718)	0.703(0.696,0.711)	0.733(0.726,0.741)	0.637(0.632,0.643)	0.727(0.72,0.735)		500	0.1	0.6
44	0.444(0.438,0.449)	0.693(0.672,0.713)	0.823(0.816,0.829)	0.802(0.796,0.81)	0.8(0.793,0.807)	0.823(0.817,0.829)	0.737(0.732,0.742)	0.817(0.811,0.823)		500	0.1	0.8
45	0.467(0.464,0.469)	0.536(0.53,0.542)	0.572(0.566,0.578)	0.56(0.554,0.566)	0.558(0.552,0.563)	0.571(0.566,0.577)	0.519(0.516,0.521)	0.569(0.563,0.575)		500	0.2	0.2
46	0.467(0.464,0.47)	0.623(0.615,0.63)	0.656(0.651,0.661)	0.641(0.635,0.646)	0.635(0.629,0.641)	0.66(0.655,0.666)	0.568(0.564,0.571)	0.654(0.648,0.659)		500	0.2	0.4
47	0.464(0.461,0.467)	0.68(0.672,0.689)	0.731(0.726,0.736)	0.713(0.708,0.718)	0.704(0.699,0.709)	0.73(0.725,0.736)	0.64(0.636,0.643)	0.726(0.72,0.731)		500	0.2	0.6
48	0.465(0.462,0.468)	0.688(0.671,0.707)	0.818(0.814,0.822)	0.803(0.799,0.808)	0.797(0.793,0.802)	0.819(0.815,0.824)	0.738(0.735,0.743)	0.816(0.812,0.82)		500	0.2	0.8
49	0.473(0.471,0.475)	0.545(0.539,0.551)	0.569(0.563,0.574)	0.562(0.558,0.567)	0.561(0.557,0.566)	0.57(0.565,0.575)	0.52(0.518,0.523)	0.572(0.567,0.577)		500	0.3	0.2
50	0.476(0.473,0.478)	0.617(0.61,0.623)	0.653(0.649,0.658)	0.641(0.635,0.646)	0.633(0.628,0.637)	0.656(0.652,0.661)	0.568(0.565,0.571)	0.654(0.649,0.658)		500	0.3	0.4
51	0.475(0.472,0.477)	0.676(0.666,0.687)	0.726(0.722,0.731)	0.715(0.711,0.719)	0.708(0.704,0.712)	0.736(0.732,0.74)	0.636(0.633,0.639)	0.729(0.725,0.733)		500	0.3	0.6
52	0.474(0.472,0.476)	0.704(0.689,0.719)	0.812(0.808,0.816)	0.801(0.797,0.805)	0.796(0.792,0.801)	0.82(0.816,0.823)	0.739(0.736,0.742)	0.813(0.81,0.817)		500	0.3	0.8
53	0.478(0.476,0.479)	0.54(0.535,0.545)	0.562(0.557,0.567)	0.561(0.557,0.565)	0.558(0.554,0.562)	0.569(0.564,0.573)	0.517(0.515,0.519)	0.57(0.566,0.575)		500	0.4	0.2
54	0.48(0.478,0.482)	0.616(0.61,0.623)	0.647(0.643,0.652)	0.64(0.636,0.644)	0.633(0.629,0.637)	0.654(0.651,0.658)	0.564(0.561,0.567)	0.652(0.648,0.656)		500	0.4	0.4
55	0.477(0.476,0.479)	0.672(0.66,0.683)	0.723(0.719,0.727)	0.717(0.712,0.721)	0.708(0.704,0.712)	0.733(0.729,0.737)	0.636(0.633,0.639)	0.727(0.723,0.731)		500	0.4	0.6
56	0.478(0.476,0.48)	0.712(0.696,0.725)	0.81(0.806,0.814)	0.803(0.8,0.807)	0.798(0.794,0.801)	0.82(0.816,0.823)	0.737(0.733,0.74)	0.814(0.81,0.818)		500	0.4	0.8
57	0.483(0.481,0.484)	0.543(0.538,0.548)	0.563(0.559,0.568)	0.561(0.557,0.565)	0.56(0.556,0.565)	0.569(0.565,0.573)	0.52(0.518,0.522)	0.572(0.568,0.576)		500	0.5	0.2
58	0.483(0.481,0.484)	0.612(0.606,0.619)	0.642(0.638,0.646)	0.637(0.632,0.641)	0.63(0.626,0.634)	0.652(0.647,0.656)	0.566(0.564,0.568)	0.648(0.644,0.652)		500	0.5	0.4
59	0.483(0.481,0.485)	0.677(0.668,0.687)	0.72(0.716,0.724)	0.713(0.709,0.717)	0.706(0.702,0.711)	0.731(0.727,0.735)	0.634(0.631,0.637)	0.725(0.721,0.728)		500	0.5	0.6
60	0.482(0.481,0.484)	0.69(0.673,0.708)	0.81(0.807,0.813)	0.8(0.797,0.803)	0.794(0.791,0.797)	0.819(0.816,0.822)	0.738(0.735,0.741)	0.812(0.809,0.815)		500	0.5	0.8
61	0.461(0.457,0.465)	0.54(0.534,0.547)	0.581(0.575,0.588)	0.563(0.557,0.57)	0.563(0.557,0.57)	0.576(0.57,0.582)	0.523(0.52,0.526)	0.574(0.567,0.58)		1000	0.1	0.2
62	0.461(0.458,0.464)	0.618(0.609,0.625)	0.666(0.661,0.671)	0.646(0.64,0.651)	0.64(0.634,0.646)	0.662(0.657,0.667)	0.566(0.563,0.569)	0.659(0.654,0.665)		1000	0.1	0.4
63	0.464(0.461,0.467)	0.668(0.655,0.679)	0.738(0.733,0.742)	0.722(0.717,0.727)	0.717(0.712,0.723)	0.737(0.732,0.742)	0.639(0.636,0.643)	0.734(0.729,0.739)		1000	0.1	0.6
64	0.464(0.461,0.467)	0.697(0.677,0.714)	0.826(0.821,0.83)	0.809(0.804,0.814)	0.804(0.799,0.808)	0.822(0.817,0.827)	0.735(0.731,0.739)	0.821(0.816,0.826)		1000	0.1	0.8
65	0.476(0.474,0.478)	0.544(0.539,0.549)	0.582(0.577,0.586)	0.568(0.564,0.571)	0.567(0.563,0.571)	0.581(0.577,0.585)	0.52(0.518,0.522)	0.579(0.575,0.583)		1000	0.2	0.2
66	0.473(0.471,0.476)	0.616(0.61,0.623)	0.657(0.653,0.661)	0.644(0.639,0.648)	0.638(0.634,0.642)	0.661(0.657,0.666)	0.569(0.567,0.571)	0.658(0.653,0.662)		1000	0.2	0.4
67	0.473(0.471,0.475)	0.676(0.666,0.686)	0.739(0.735,0.743)	0.723(0.719,0.727)	0.715(0.712,0.719)	0.738(0.735,0.742)	0.637(0.634,0.639)	0.735(0.731,0.739)		1000	0.2	0.6
68	0.475(0.472,0.477)	0.7(0.682,0.717)	0.822(0.818,0.825)	0.806(0.802,0.81)	0.803(0.799,0.807)	0.822(0.818,0.825)	0.736(0.734,0.739)	0.819(0.815,0.822)		1000	0.2	0.8
69	0.481(0.479,0.482)	0.54(0.535,0.546)	0.575(0.572,0.578)	0.568(0.565,0.572)	0.567(0.564,0.57)	0.58(0.577,0.583)	0.519(0.518,0.521)	0.578(0.575,0.582)		1000	0.3	0.2
70	0.48(0.478,0.482)	0.615(0.608,0.622)	0.656(0.653,0.66)	0.642(0.639,0.646)	0.639(0.635,0.642)	0.66(0.657,0.663)	0.568(0.566,0.57)	0.656(0.653,0.659)		1000	0.3	0.4
71	0.479(0.478,0.481)	0.683(0.675,0.692)	0.737(0.734,0.741)	0.723(0.719,0.726)	0.716(0.713,0.72)	0.74(0.737,0.744)	0.637(0.635,0.64)	0.737(0.733,0.74)		1000	0.3	0.6
72	0.48(0.479,0.482)	0.708(0.692,0.724)	0.821(0.818,0.824)	0.809(0.805,0.811)	0.804(0.801,0.807)	0.823(0.82,0.826)	0.736(0.734,0.739)	0.82(0.817,0.823)		1000	0.3	0.8
73	0.485(0.484,0.486)	0.541(0.537,0.545)	0.571(0.567,0.574)	0.565(0.562,0.568)	0.562(0.559,0.565)	0.576(0.573,0.579)	0.517(0.516,0.519)	0.575(0.572,0.578)		1000	0.4	0.2
74	0.485(0.484,0.487)	0.618(0.613,0.623)	0.654(0.651,0.658)	0.644(0.64,0.647)	0.638(0.635,0.641)	0.661(0.658,0.664)	0.565(0.563,0.567)	0.658(0.655,0.661)		1000	0.4	0.4
75	0.484(0.482,0.485)	0.673(0.666,0.681)	0.731(0.728,0.734)	0.722(0.719,0.726)	0.713(0.71,0.716)	0.738(0.736,0.741)	0.637(0.634,0.639)	0.734(0.731,0.737)		1000	0.4	0.6
76	0.484(0.483,0.485)	0.7(0.684,0.715)	0.815(0.812,0.817)	0.804(0.801,0.806)	0.798(0.796,0.801)	0.82(0.817,0.822)	0.738(0.736,0.74)	0.816(0.813,0.819)		1000	0.4	0.8
77	0.488(0.486,0.489)	0.539(0.535,0.543)	0.568(0.564,0.571)	0.564(0.562,0.567)	0.562(0.559,0.565)	0.574(0.571,0.577)	0.518(0.517,0.52)	0.574(0.571,0.576)		1000	0.5	0.2
78	0.487(0.486,0.488)	0.615(0.608,0.62)	0.647(0.644,0.651)	0.643(0.64,0.646)	0.636(0.634,0.639)	0.657(0.654,0.66)	0.567(0.565,0.569)	0.653(0.65,0.656)		1000	0.5	0.4
79	0.487(0.486,0.488)	0.684(0.675,0.693)	0.726(0.723,0.729)	0.721(0.718,0.724)	0.711(0.708,0.714)	0.737(0.735,0.74)	0.639(0.637,0.642)	0.733(0.73,0.736)		1000	0.5	0.6
80	0.489(0.488,0.49)	0.711(0.694,0.728)	0.815(0.813,0.818)	0.807(0.804,0.81)	0.801(0.798,0.803)	0.824(0.822,0.826)	0.736(0.733,0.738)	0.82(0.818,0.822)		1000	0.5	0.8
