# Supplementary material for: A simulation study on missing data imputation for dichotomous variables using statistical and machine learning methods
Source: Sci Rep. 2023 Jun 9;13:9432. doi: 10.1038/s41598-023-36509-2 (PMC10256703; doi:10.1038/s41598-023-36509-2)
Supplement: Supplementary file 2 — Supplementary Information 2. [file 41598_2023_36509_MOESM2_ESM.zip › trivariate_mcar73_accuracy_table.csv]

	mode	knn	rf	cart	svm	bpnn	mi	logreg		N	MR	r
1	0.698(0.684,0.712)	0.675(0.66,0.691)	0.611(0.594,0.627)	0.674(0.659,0.689)	0.688(0.672,0.703)	0.673(0.658,0.688)	0.592(0.582,0.601)	0.581(0.562,0.598)		120	0.1	0.2
2	0.704(0.689,0.718)	0.702(0.685,0.718)	0.677(0.659,0.696)	0.703(0.688,0.719)	0.694(0.679,0.71)	0.709(0.693,0.724)	0.625(0.615,0.636)	0.657(0.641,0.672)		120	0.1	0.4
3	0.7(0.688,0.713)	0.756(0.742,0.77)	0.735(0.72,0.75)	0.752(0.737,0.766)	0.749(0.734,0.764)	0.753(0.738,0.766)	0.681(0.671,0.691)	0.731(0.717,0.746)		120	0.1	0.6
4	0.693(0.681,0.705)	0.803(0.789,0.817)	0.811(0.797,0.824)	0.815(0.801,0.828)	0.821(0.806,0.836)	0.826(0.812,0.841)	0.763(0.751,0.774)	0.813(0.8,0.827)		120	0.1	0.8
5	0.704(0.694,0.713)	0.689(0.679,0.699)	0.595(0.583,0.609)	0.691(0.68,0.701)	0.701(0.691,0.71)	0.687(0.677,0.697)	0.586(0.58,0.592)	0.589(0.577,0.601)		120	0.2	0.2
6	0.693(0.684,0.702)	0.697(0.687,0.707)	0.674(0.661,0.685)	0.697(0.686,0.708)	0.687(0.677,0.696)	0.694(0.684,0.704)	0.624(0.616,0.631)	0.67(0.658,0.682)		120	0.2	0.4
7	0.695(0.684,0.706)	0.751(0.739,0.762)	0.736(0.726,0.746)	0.754(0.742,0.765)	0.751(0.74,0.761)	0.759(0.748,0.769)	0.678(0.672,0.685)	0.732(0.722,0.744)		120	0.2	0.6
8	0.7(0.69,0.71)	0.811(0.8,0.822)	0.817(0.808,0.826)	0.824(0.814,0.832)	0.829(0.819,0.838)	0.83(0.821,0.84)	0.767(0.76,0.775)	0.817(0.809,0.827)		120	0.2	0.8
9	0.702(0.695,0.708)	0.676(0.667,0.684)	0.597(0.587,0.607)	0.675(0.666,0.683)	0.69(0.683,0.697)	0.675(0.667,0.683)	0.587(0.582,0.592)	0.583(0.571,0.594)		120	0.3	0.2
10	0.696(0.689,0.704)	0.701(0.693,0.711)	0.666(0.656,0.677)	0.7(0.691,0.709)	0.696(0.688,0.705)	0.701(0.693,0.71)	0.62(0.615,0.627)	0.659(0.648,0.67)		120	0.3	0.4
11	0.703(0.696,0.709)	0.757(0.749,0.765)	0.738(0.73,0.746)	0.749(0.741,0.757)	0.75(0.741,0.758)	0.76(0.752,0.769)	0.676(0.67,0.682)	0.73(0.721,0.739)		120	0.3	0.6
12	0.701(0.695,0.708)	0.808(0.799,0.818)	0.823(0.815,0.832)	0.826(0.819,0.833)	0.828(0.822,0.836)	0.836(0.829,0.844)	0.759(0.752,0.766)	0.82(0.812,0.828)		120	0.3	0.8
13	0.705(0.7,0.711)	0.686(0.679,0.692)	0.604(0.594,0.615)	0.684(0.677,0.691)	0.697(0.692,0.703)	0.683(0.677,0.689)	0.581(0.576,0.585)	0.596(0.584,0.608)		120	0.4	0.2
14	0.703(0.697,0.708)	0.7(0.693,0.708)	0.668(0.661,0.676)	0.69(0.683,0.699)	0.697(0.691,0.705)	0.7(0.693,0.708)	0.618(0.613,0.623)	0.66(0.651,0.669)		120	0.4	0.4
15	0.702(0.696,0.708)	0.758(0.751,0.765)	0.733(0.724,0.742)	0.751(0.743,0.76)	0.748(0.74,0.756)	0.754(0.747,0.761)	0.676(0.67,0.682)	0.734(0.725,0.743)		120	0.4	0.6
16	0.7(0.694,0.706)	0.815(0.806,0.823)	0.822(0.815,0.828)	0.823(0.816,0.83)	0.825(0.818,0.832)	0.829(0.822,0.836)	0.76(0.755,0.766)	0.818(0.81,0.824)		120	0.4	0.8
17	0.701(0.696,0.705)	0.68(0.675,0.686)	0.609(0.6,0.618)	0.674(0.669,0.68)	0.691(0.686,0.695)	0.669(0.662,0.676)	0.581(0.576,0.585)	0.593(0.582,0.604)		120	0.5	0.2
18	0.7(0.696,0.705)	0.702(0.696,0.707)	0.663(0.654,0.672)	0.687(0.681,0.693)	0.697(0.691,0.702)	0.691(0.684,0.697)	0.62(0.615,0.624)	0.661(0.653,0.669)		120	0.5	0.4
19	0.699(0.694,0.703)	0.749(0.742,0.756)	0.734(0.726,0.74)	0.738(0.73,0.745)	0.74(0.733,0.746)	0.748(0.741,0.755)	0.673(0.667,0.679)	0.724(0.717,0.732)		120	0.5	0.6
20	0.695(0.69,0.701)	0.809(0.802,0.816)	0.818(0.812,0.824)	0.815(0.809,0.82)	0.818(0.812,0.824)	0.817(0.811,0.823)	0.756(0.75,0.762)	0.811(0.805,0.817)		120	0.5	0.8
21	0.712(0.701,0.724)	0.694(0.681,0.707)	0.607(0.596,0.618)	0.7(0.689,0.711)	0.703(0.692,0.715)	0.698(0.687,0.71)	0.591(0.584,0.599)	0.596(0.58,0.611)		200	0.1	0.2
22	0.698(0.686,0.71)	0.702(0.689,0.714)	0.664(0.651,0.676)	0.705(0.692,0.717)	0.706(0.694,0.718)	0.7(0.688,0.713)	0.627(0.619,0.634)	0.654(0.64,0.669)		200	0.1	0.4
23	0.703(0.693,0.714)	0.753(0.742,0.764)	0.743(0.732,0.755)	0.761(0.751,0.771)	0.76(0.75,0.77)	0.77(0.761,0.78)	0.686(0.679,0.694)	0.72(0.71,0.731)		200	0.1	0.6
24	0.7(0.689,0.712)	0.815(0.803,0.827)	0.828(0.819,0.836)	0.833(0.824,0.843)	0.834(0.824,0.843)	0.851(0.842,0.86)	0.776(0.769,0.783)	0.822(0.812,0.832)		200	0.1	0.8
25	0.701(0.694,0.709)	0.682(0.675,0.69)	0.611(0.601,0.62)	0.692(0.685,0.699)	0.7(0.692,0.707)	0.695(0.688,0.703)	0.584(0.58,0.589)	0.591(0.579,0.603)		200	0.2	0.2
26	0.693(0.685,0.701)	0.708(0.698,0.717)	0.687(0.677,0.696)	0.712(0.703,0.721)	0.706(0.696,0.715)	0.713(0.704,0.721)	0.631(0.626,0.636)	0.658(0.647,0.669)		200	0.2	0.4
27	0.7(0.694,0.706)	0.755(0.747,0.764)	0.742(0.732,0.75)	0.76(0.753,0.768)	0.755(0.748,0.764)	0.765(0.757,0.774)	0.679(0.674,0.685)	0.731(0.722,0.74)		200	0.2	0.6
28	0.692(0.685,0.699)	0.802(0.793,0.811)	0.818(0.81,0.827)	0.816(0.809,0.822)	0.819(0.812,0.825)	0.832(0.825,0.838)	0.765(0.759,0.771)	0.814(0.806,0.822)		200	0.2	0.8
29	0.699(0.693,0.705)	0.68(0.674,0.687)	0.605(0.597,0.613)	0.685(0.679,0.692)	0.696(0.69,0.701)	0.687(0.681,0.693)	0.591(0.587,0.594)	0.597(0.587,0.607)		200	0.3	0.2
30	0.699(0.694,0.705)	0.708(0.701,0.715)	0.674(0.667,0.682)	0.711(0.705,0.718)	0.706(0.7,0.713)	0.709(0.702,0.716)	0.629(0.624,0.633)	0.666(0.658,0.673)		200	0.3	0.4
31	0.697(0.691,0.702)	0.756(0.749,0.763)	0.745(0.739,0.752)	0.754(0.748,0.76)	0.754(0.748,0.76)	0.765(0.758,0.772)	0.679(0.674,0.684)	0.74(0.732,0.747)		200	0.3	0.6
32	0.699(0.694,0.705)	0.81(0.8,0.818)	0.826(0.82,0.832)	0.823(0.817,0.829)	0.824(0.818,0.83)	0.834(0.827,0.84)	0.77(0.765,0.775)	0.817(0.81,0.823)		200	0.3	0.8
33	0.705(0.701,0.709)	0.683(0.677,0.689)	0.612(0.604,0.62)	0.686(0.68,0.691)	0.699(0.694,0.704)	0.688(0.683,0.693)	0.588(0.584,0.591)	0.598(0.588,0.608)		200	0.4	0.2
34	0.701(0.696,0.705)	0.711(0.706,0.716)	0.671(0.664,0.678)	0.712(0.706,0.718)	0.707(0.702,0.713)	0.71(0.704,0.716)	0.625(0.62,0.628)	0.657(0.65,0.665)		200	0.4	0.4
35	0.701(0.697,0.706)	0.756(0.75,0.762)	0.741(0.735,0.747)	0.76(0.754,0.766)	0.758(0.753,0.764)	0.764(0.758,0.771)	0.682(0.677,0.686)	0.733(0.725,0.739)		200	0.4	0.6
36	0.694(0.689,0.699)	0.8(0.793,0.807)	0.819(0.813,0.825)	0.82(0.815,0.826)	0.823(0.817,0.828)	0.831(0.825,0.836)	0.764(0.759,0.769)	0.817(0.811,0.823)		200	0.4	0.8
37	0.703(0.699,0.707)	0.684(0.679,0.689)	0.611(0.603,0.619)	0.683(0.678,0.687)	0.695(0.691,0.7)	0.687(0.682,0.691)	0.588(0.585,0.591)	0.593(0.584,0.603)		200	0.5	0.2
38	0.699(0.695,0.702)	0.704(0.699,0.709)	0.676(0.67,0.681)	0.705(0.701,0.709)	0.7(0.696,0.705)	0.704(0.7,0.709)	0.626(0.622,0.629)	0.658(0.651,0.665)		200	0.5	0.4
39	0.701(0.697,0.704)	0.754(0.749,0.76)	0.738(0.732,0.744)	0.754(0.749,0.759)	0.75(0.745,0.755)	0.758(0.753,0.763)	0.679(0.674,0.683)	0.733(0.727,0.739)		200	0.5	0.6
40	0.7(0.697,0.703)	0.807(0.799,0.814)	0.821(0.817,0.827)	0.824(0.82,0.828)	0.826(0.821,0.83)	0.833(0.828,0.838)	0.762(0.758,0.767)	0.819(0.814,0.825)		200	0.5	0.8
41	0.699(0.693,0.706)	0.685(0.678,0.693)	0.619(0.611,0.626)	0.697(0.69,0.704)	0.698(0.691,0.705)	0.698(0.691,0.705)	0.59(0.585,0.594)	0.598(0.59,0.606)		500	0.1	0.2
42	0.697(0.69,0.704)	0.704(0.697,0.712)	0.666(0.657,0.674)	0.717(0.71,0.723)	0.715(0.707,0.722)	0.716(0.709,0.722)	0.63(0.625,0.636)	0.648(0.638,0.658)		500	0.1	0.4
43	0.698(0.691,0.705)	0.759(0.751,0.766)	0.742(0.735,0.749)	0.767(0.76,0.775)	0.768(0.76,0.775)	0.771(0.763,0.778)	0.688(0.683,0.692)	0.724(0.715,0.733)		500	0.1	0.6
44	0.697(0.691,0.704)	0.804(0.796,0.813)	0.83(0.823,0.836)	0.833(0.827,0.839)	0.827(0.821,0.834)	0.845(0.839,0.851)	0.771(0.766,0.776)	0.816(0.81,0.822)		500	0.1	0.8
45	0.705(0.7,0.709)	0.687(0.681,0.693)	0.608(0.602,0.615)	0.7(0.696,0.704)	0.703(0.699,0.707)	0.702(0.698,0.706)	0.591(0.589,0.594)	0.591(0.583,0.599)		500	0.2	0.2
46	0.701(0.696,0.706)	0.71(0.704,0.716)	0.675(0.669,0.681)	0.725(0.72,0.729)	0.725(0.72,0.73)	0.725(0.72,0.73)	0.629(0.625,0.633)	0.653(0.647,0.661)		500	0.2	0.4
47	0.697(0.693,0.702)	0.754(0.747,0.761)	0.744(0.738,0.75)	0.765(0.759,0.771)	0.764(0.759,0.77)	0.77(0.764,0.776)	0.687(0.684,0.691)	0.727(0.719,0.735)		500	0.2	0.6
48	0.705(0.701,0.71)	0.815(0.807,0.822)	0.828(0.823,0.832)	0.838(0.834,0.843)	0.834(0.829,0.839)	0.847(0.842,0.851)	0.772(0.768,0.776)	0.815(0.81,0.821)		500	0.2	0.8
49	0.699(0.696,0.703)	0.682(0.677,0.687)	0.612(0.608,0.616)	0.696(0.692,0.699)	0.697(0.694,0.701)	0.697(0.693,0.701)	0.592(0.589,0.594)	0.594(0.588,0.601)		500	0.3	0.2
50	0.701(0.697,0.704)	0.711(0.706,0.716)	0.68(0.674,0.685)	0.723(0.719,0.728)	0.722(0.717,0.727)	0.721(0.717,0.725)	0.63(0.628,0.632)	0.655(0.649,0.661)		500	0.3	0.4
51	0.697(0.694,0.701)	0.755(0.75,0.76)	0.744(0.739,0.749)	0.766(0.762,0.771)	0.764(0.76,0.768)	0.775(0.771,0.778)	0.685(0.681,0.688)	0.729(0.723,0.734)		500	0.3	0.6
52	0.701(0.698,0.705)	0.804(0.797,0.811)	0.826(0.821,0.831)	0.833(0.83,0.837)	0.829(0.825,0.833)	0.843(0.84,0.847)	0.771(0.767,0.774)	0.813(0.809,0.817)		500	0.3	0.8
53	0.7(0.697,0.703)	0.684(0.679,0.689)	0.615(0.611,0.62)	0.693(0.689,0.696)	0.697(0.694,0.7)	0.694(0.691,0.698)	0.59(0.588,0.592)	0.593(0.587,0.6)		500	0.4	0.2
54	0.701(0.697,0.704)	0.71(0.705,0.714)	0.677(0.673,0.681)	0.717(0.714,0.721)	0.716(0.713,0.72)	0.716(0.712,0.719)	0.629(0.626,0.631)	0.658(0.652,0.665)		500	0.4	0.4
55	0.7(0.698,0.703)	0.755(0.751,0.759)	0.746(0.742,0.751)	0.765(0.762,0.768)	0.761(0.758,0.764)	0.77(0.767,0.774)	0.685(0.682,0.688)	0.732(0.727,0.736)		500	0.4	0.6
56	0.7(0.697,0.703)	0.812(0.805,0.818)	0.824(0.82,0.828)	0.836(0.832,0.839)	0.829(0.825,0.833)	0.846(0.842,0.849)	0.771(0.768,0.774)	0.816(0.812,0.82)		500	0.4	0.8
57	0.7(0.697,0.702)	0.686(0.682,0.688)	0.622(0.617,0.627)	0.692(0.689,0.695)	0.698(0.695,0.7)	0.695(0.692,0.697)	0.591(0.589,0.592)	0.596(0.589,0.602)		500	0.5	0.2
58	0.701(0.699,0.703)	0.71(0.706,0.714)	0.675(0.671,0.68)	0.719(0.716,0.722)	0.716(0.713,0.72)	0.718(0.715,0.722)	0.632(0.63,0.634)	0.656(0.65,0.661)		500	0.5	0.4
59	0.7(0.698,0.703)	0.754(0.751,0.758)	0.739(0.735,0.743)	0.764(0.76,0.767)	0.759(0.755,0.763)	0.769(0.765,0.773)	0.685(0.682,0.687)	0.728(0.723,0.733)		500	0.5	0.6
60	0.7(0.698,0.702)	0.805(0.798,0.812)	0.824(0.82,0.827)	0.832(0.829,0.835)	0.829(0.826,0.832)	0.842(0.839,0.845)	0.769(0.766,0.772)	0.816(0.812,0.82)		500	0.5	0.8
61	0.698(0.694,0.703)	0.682(0.676,0.688)	0.606(0.6,0.613)	0.698(0.693,0.703)	0.697(0.693,0.702)	0.699(0.694,0.703)	0.593(0.59,0.595)	0.586(0.578,0.593)		1000	0.1	0.2
62	0.702(0.697,0.708)	0.712(0.707,0.717)	0.681(0.675,0.688)	0.727(0.722,0.732)	0.727(0.722,0.731)	0.723(0.718,0.728)	0.631(0.628,0.634)	0.658(0.651,0.665)		1000	0.1	0.4
63	0.696(0.691,0.701)	0.759(0.753,0.765)	0.751(0.746,0.756)	0.773(0.767,0.777)	0.771(0.766,0.775)	0.777(0.772,0.782)	0.689(0.686,0.693)	0.727(0.72,0.733)		1000	0.1	0.6
64	0.697(0.692,0.701)	0.804(0.796,0.812)	0.829(0.825,0.834)	0.835(0.831,0.839)	0.832(0.828,0.836)	0.845(0.841,0.849)	0.776(0.772,0.78)	0.811(0.807,0.816)		1000	0.1	0.8
65	0.701(0.698,0.704)	0.683(0.678,0.687)	0.607(0.601,0.612)	0.7(0.697,0.703)	0.7(0.697,0.703)	0.7(0.698,0.704)	0.593(0.591,0.595)	0.586(0.579,0.592)		1000	0.2	0.2
66	0.7(0.697,0.704)	0.709(0.704,0.714)	0.68(0.675,0.684)	0.726(0.721,0.729)	0.726(0.722,0.729)	0.723(0.719,0.726)	0.629(0.626,0.632)	0.651(0.645,0.657)		1000	0.2	0.4
67	0.699(0.695,0.702)	0.755(0.751,0.76)	0.751(0.747,0.755)	0.771(0.768,0.774)	0.769(0.766,0.772)	0.776(0.772,0.779)	0.686(0.684,0.688)	0.727(0.722,0.731)		1000	0.2	0.6
68	0.699(0.695,0.703)	0.806(0.799,0.813)	0.828(0.825,0.832)	0.837(0.834,0.84)	0.834(0.831,0.838)	0.847(0.845,0.85)	0.775(0.772,0.777)	0.814(0.81,0.818)		1000	0.2	0.8
69	0.701(0.698,0.703)	0.686(0.682,0.689)	0.606(0.601,0.61)	0.698(0.696,0.701)	0.699(0.696,0.701)	0.698(0.696,0.701)	0.593(0.591,0.595)	0.586(0.579,0.592)		1000	0.3	0.2
70	0.698(0.696,0.7)	0.712(0.709,0.715)	0.676(0.672,0.68)	0.724(0.721,0.726)	0.723(0.72,0.726)	0.721(0.718,0.723)	0.63(0.628,0.632)	0.659(0.654,0.663)		1000	0.3	0.4
71	0.701(0.698,0.703)	0.757(0.753,0.761)	0.748(0.744,0.751)	0.771(0.768,0.774)	0.769(0.766,0.773)	0.777(0.774,0.78)	0.688(0.686,0.691)	0.726(0.721,0.731)		1000	0.3	0.6
72	0.7(0.697,0.703)	0.802(0.795,0.809)	0.828(0.825,0.831)	0.836(0.833,0.839)	0.832(0.829,0.835)	0.847(0.844,0.85)	0.771(0.768,0.773)	0.816(0.813,0.82)		1000	0.3	0.8
73	0.701(0.699,0.703)	0.682(0.678,0.686)	0.611(0.607,0.615)	0.698(0.696,0.7)	0.698(0.697,0.7)	0.699(0.697,0.701)	0.593(0.592,0.594)	0.591(0.586,0.597)		1000	0.4	0.2
74	0.699(0.697,0.701)	0.71(0.707,0.714)	0.672(0.668,0.677)	0.72(0.718,0.722)	0.72(0.718,0.723)	0.718(0.716,0.721)	0.631(0.629,0.633)	0.65(0.645,0.654)		1000	0.4	0.4
75	0.699(0.697,0.701)	0.754(0.75,0.758)	0.742(0.738,0.745)	0.768(0.766,0.771)	0.767(0.765,0.77)	0.774(0.772,0.776)	0.689(0.687,0.691)	0.728(0.724,0.732)		1000	0.4	0.6
76	0.697(0.695,0.699)	0.8(0.794,0.807)	0.824(0.821,0.827)	0.837(0.834,0.839)	0.83(0.828,0.832)	0.846(0.844,0.848)	0.772(0.77,0.775)	0.816(0.813,0.819)		1000	0.4	0.8
77	0.7(0.698,0.702)	0.684(0.681,0.687)	0.615(0.611,0.618)	0.697(0.695,0.699)	0.698(0.697,0.7)	0.697(0.696,0.699)	0.593(0.592,0.595)	0.594(0.588,0.6)		1000	0.5	0.2
78	0.703(0.701,0.705)	0.713(0.71,0.715)	0.677(0.673,0.68)	0.725(0.723,0.727)	0.724(0.722,0.727)	0.723(0.721,0.725)	0.63(0.628,0.632)	0.655(0.65,0.659)		1000	0.5	0.4
79	0.699(0.698,0.701)	0.753(0.749,0.757)	0.744(0.74,0.748)	0.77(0.768,0.772)	0.768(0.766,0.771)	0.775(0.772,0.777)	0.687(0.685,0.689)	0.73(0.726,0.734)		1000	0.5	0.6
80	0.699(0.697,0.7)	0.798(0.791,0.805)	0.822(0.819,0.825)	0.835(0.833,0.838)	0.83(0.828,0.832)	0.845(0.843,0.847)	0.773(0.771,0.775)	0.814(0.811,0.817)		1000	0.5	0.8
