# Supplementary material for: A simulation study on missing data imputation for dichotomous variables using statistical and machine learning methods
Source: Sci Rep. 2023 Jun 9;13:9432. doi: 10.1038/s41598-023-36509-2 (PMC10256703; doi:10.1038/s41598-023-36509-2)
Supplement: Supplementary file 2 — Supplementary Information 2. [file 41598_2023_36509_MOESM2_ESM.zip › trivariate_mnar37_accuracy_table.csv]

	mode	knn	rf	cart	svm	bpnn	mi	logreg		N	MR	r
1	0.818(0.818,0.818)	0.698(0.682,0.715)	0.628(0.608,0.648)	0.78(0.77,0.79)	0.809(0.803,0.815)	0.781(0.771,0.791)	0.631(0.623,0.64)	0.623(0.605,0.642)		120	0.1	0.2
2	0.818(0.818,0.818)	0.691(0.671,0.711)	0.686(0.669,0.702)	0.769(0.758,0.782)	0.779(0.767,0.79)	0.772(0.759,0.784)	0.659(0.65,0.668)	0.672(0.655,0.688)		120	0.1	0.4
3	0.818(0.818,0.818)	0.635(0.608,0.662)	0.756(0.741,0.772)	0.805(0.791,0.819)	0.801(0.787,0.815)	0.81(0.797,0.825)	0.71(0.701,0.718)	0.737(0.722,0.754)		120	0.1	0.6
4	0.818(0.818,0.818)	0.561(0.521,0.6)	0.829(0.816,0.842)	0.856(0.844,0.867)	0.856(0.846,0.867)	0.864(0.85,0.875)	0.789(0.779,0.797)	0.83(0.815,0.844)		120	0.1	0.8
5	0.826(0.826,0.826)	0.692(0.675,0.708)	0.592(0.578,0.606)	0.773(0.764,0.782)	0.803(0.795,0.81)	0.771(0.761,0.78)	0.615(0.61,0.62)	0.593(0.577,0.609)		120	0.2	0.2
6	0.826(0.826,0.826)	0.693(0.672,0.712)	0.678(0.666,0.691)	0.766(0.757,0.777)	0.781(0.772,0.789)	0.764(0.754,0.774)	0.65(0.643,0.657)	0.671(0.657,0.683)		120	0.2	0.4
7	0.826(0.826,0.826)	0.668(0.639,0.696)	0.731(0.719,0.743)	0.804(0.796,0.813)	0.802(0.794,0.811)	0.804(0.794,0.814)	0.704(0.697,0.712)	0.738(0.728,0.749)		120	0.2	0.6
8	0.826(0.826,0.826)	0.549(0.509,0.594)	0.814(0.803,0.825)	0.844(0.835,0.854)	0.847(0.839,0.856)	0.853(0.844,0.861)	0.785(0.778,0.792)	0.817(0.807,0.827)		120	0.2	0.8
9	0.829(0.829,0.829)	0.696(0.683,0.709)	0.626(0.615,0.637)	0.753(0.744,0.761)	0.792(0.784,0.799)	0.754(0.746,0.764)	0.6(0.596,0.604)	0.613(0.599,0.627)		120	0.3	0.2
10	0.829(0.829,0.829)	0.714(0.698,0.729)	0.688(0.678,0.698)	0.752(0.743,0.761)	0.762(0.753,0.771)	0.753(0.745,0.762)	0.635(0.63,0.641)	0.672(0.662,0.681)		120	0.3	0.4
11	0.829(0.829,0.829)	0.667(0.638,0.695)	0.75(0.74,0.761)	0.787(0.778,0.796)	0.785(0.778,0.793)	0.795(0.786,0.804)	0.696(0.69,0.702)	0.746(0.735,0.756)		120	0.3	0.6
12	0.829(0.829,0.829)	0.563(0.526,0.603)	0.826(0.817,0.835)	0.847(0.839,0.855)	0.849(0.841,0.857)	0.848(0.84,0.856)	0.778(0.772,0.784)	0.831(0.822,0.84)		120	0.3	0.8
13	0.83(0.83,0.83)	0.658(0.642,0.672)	0.615(0.604,0.626)	0.724(0.713,0.734)	0.768(0.758,0.778)	0.722(0.712,0.732)	0.584(0.58,0.589)	0.613(0.599,0.628)		120	0.4	0.2
14	0.83(0.83,0.83)	0.69(0.672,0.705)	0.679(0.67,0.688)	0.732(0.723,0.741)	0.744(0.736,0.753)	0.737(0.728,0.746)	0.627(0.621,0.632)	0.675(0.664,0.685)		120	0.4	0.4
15	0.83(0.83,0.83)	0.692(0.67,0.713)	0.742(0.734,0.751)	0.774(0.765,0.783)	0.777(0.769,0.785)	0.781(0.773,0.79)	0.675(0.668,0.681)	0.742(0.734,0.751)		120	0.4	0.6
16	0.83(0.83,0.83)	0.646(0.607,0.678)	0.826(0.819,0.833)	0.845(0.838,0.852)	0.844(0.837,0.851)	0.851(0.844,0.858)	0.762(0.756,0.768)	0.828(0.821,0.835)		120	0.4	0.8
17	0.831(0.831,0.831)	0.627(0.614,0.642)	0.603(0.591,0.614)	0.683(0.675,0.691)	0.722(0.714,0.73)	0.693(0.684,0.702)	0.562(0.557,0.567)	0.615(0.6,0.63)		120	0.5	0.2
18	0.831(0.831,0.831)	0.698(0.681,0.714)	0.682(0.672,0.691)	0.716(0.706,0.725)	0.727(0.718,0.735)	0.72(0.711,0.729)	0.604(0.599,0.609)	0.678(0.667,0.689)		120	0.5	0.4
19	0.831(0.831,0.831)	0.71(0.687,0.732)	0.743(0.734,0.753)	0.765(0.757,0.774)	0.771(0.764,0.779)	0.771(0.763,0.78)	0.657(0.651,0.664)	0.744(0.735,0.752)		120	0.5	0.6
20	0.831(0.831,0.831)	0.658(0.621,0.693)	0.824(0.816,0.832)	0.845(0.839,0.85)	0.839(0.833,0.844)	0.84(0.834,0.846)	0.754(0.747,0.76)	0.823(0.816,0.829)		120	0.5	0.8
21	0.842(0.842,0.842)	0.701(0.686,0.716)	0.625(0.611,0.639)	0.806(0.798,0.813)	0.832(0.828,0.837)	0.808(0.8,0.815)	0.638(0.633,0.644)	0.616(0.6,0.631)		200	0.1	0.2
22	0.842(0.842,0.842)	0.684(0.66,0.705)	0.689(0.678,0.701)	0.795(0.786,0.804)	0.806(0.797,0.814)	0.784(0.775,0.793)	0.668(0.661,0.674)	0.671(0.658,0.685)		200	0.1	0.4
23	0.842(0.842,0.842)	0.661(0.634,0.687)	0.75(0.737,0.762)	0.822(0.812,0.832)	0.821(0.811,0.83)	0.815(0.804,0.825)	0.718(0.711,0.726)	0.734(0.719,0.749)		200	0.1	0.6
24	0.842(0.842,0.842)	0.578(0.532,0.622)	0.824(0.814,0.836)	0.857(0.847,0.866)	0.857(0.848,0.867)	0.863(0.855,0.872)	0.79(0.782,0.799)	0.814(0.804,0.823)		200	0.1	0.8
25	0.825(0.825,0.825)	0.683(0.666,0.699)	0.605(0.593,0.615)	0.773(0.765,0.78)	0.804(0.798,0.81)	0.779(0.771,0.786)	0.617(0.612,0.622)	0.613(0.601,0.626)		200	0.2	0.2
26	0.825(0.825,0.825)	0.7(0.682,0.716)	0.675(0.663,0.686)	0.783(0.775,0.79)	0.791(0.783,0.798)	0.78(0.773,0.787)	0.649(0.645,0.655)	0.667(0.654,0.68)		200	0.2	0.4
27	0.825(0.825,0.825)	0.689(0.662,0.715)	0.737(0.728,0.746)	0.804(0.796,0.813)	0.801(0.793,0.808)	0.802(0.795,0.809)	0.713(0.707,0.718)	0.734(0.725,0.742)		200	0.2	0.6
28	0.825(0.825,0.825)	0.588(0.552,0.627)	0.814(0.807,0.821)	0.847(0.841,0.854)	0.851(0.845,0.856)	0.856(0.85,0.861)	0.785(0.778,0.79)	0.81(0.803,0.818)		200	0.2	0.8
29	0.831(0.831,0.831)	0.671(0.656,0.685)	0.638(0.628,0.647)	0.765(0.757,0.773)	0.79(0.782,0.798)	0.761(0.753,0.769)	0.605(0.602,0.609)	0.611(0.599,0.623)		200	0.3	0.2
30	0.831(0.831,0.831)	0.675(0.654,0.694)	0.691(0.682,0.698)	0.762(0.755,0.77)	0.761(0.753,0.769)	0.76(0.754,0.767)	0.643(0.639,0.647)	0.661(0.651,0.671)		200	0.3	0.4
31	0.831(0.831,0.831)	0.628(0.597,0.658)	0.747(0.739,0.755)	0.784(0.777,0.792)	0.787(0.781,0.794)	0.79(0.782,0.796)	0.699(0.694,0.704)	0.73(0.72,0.739)		200	0.3	0.6
32	0.831(0.831,0.831)	0.576(0.54,0.616)	0.822(0.815,0.828)	0.837(0.829,0.843)	0.843(0.837,0.849)	0.853(0.847,0.859)	0.779(0.774,0.784)	0.817(0.809,0.824)		200	0.3	0.8
33	0.823(0.823,0.823)	0.64(0.624,0.656)	0.632(0.623,0.641)	0.738(0.73,0.744)	0.766(0.757,0.774)	0.737(0.73,0.745)	0.587(0.583,0.591)	0.611(0.599,0.622)		200	0.4	0.2
34	0.823(0.823,0.823)	0.657(0.641,0.674)	0.686(0.678,0.694)	0.738(0.729,0.746)	0.739(0.732,0.747)	0.739(0.732,0.746)	0.623(0.619,0.626)	0.671(0.662,0.679)		200	0.4	0.4
35	0.823(0.823,0.823)	0.676(0.652,0.7)	0.749(0.743,0.756)	0.773(0.767,0.779)	0.779(0.774,0.784)	0.79(0.785,0.796)	0.688(0.683,0.693)	0.738(0.731,0.745)		200	0.4	0.6
36	0.823(0.823,0.823)	0.611(0.572,0.647)	0.822(0.816,0.827)	0.833(0.828,0.839)	0.837(0.832,0.843)	0.847(0.841,0.852)	0.771(0.765,0.776)	0.817(0.811,0.824)		200	0.4	0.8
37	0.828(0.828,0.828)	0.59(0.575,0.605)	0.619(0.61,0.63)	0.694(0.685,0.702)	0.713(0.704,0.721)	0.691(0.683,0.699)	0.562(0.559,0.566)	0.62(0.609,0.631)		200	0.5	0.2
38	0.828(0.828,0.828)	0.632(0.614,0.648)	0.679(0.671,0.686)	0.708(0.7,0.716)	0.714(0.708,0.721)	0.72(0.713,0.727)	0.608(0.604,0.612)	0.67(0.661,0.679)		200	0.5	0.4
39	0.828(0.828,0.828)	0.652(0.621,0.682)	0.743(0.736,0.75)	0.753(0.747,0.761)	0.763(0.757,0.769)	0.772(0.765,0.778)	0.672(0.667,0.678)	0.737(0.729,0.746)		200	0.5	0.6
40	0.828(0.828,0.828)	0.606(0.566,0.646)	0.817(0.811,0.823)	0.827(0.821,0.833)	0.831(0.826,0.837)	0.841(0.836,0.847)	0.76(0.755,0.764)	0.82(0.814,0.825)		200	0.5	0.8
41	0.837(0.837,0.837)	0.678(0.662,0.695)	0.634(0.623,0.644)	0.816(0.811,0.82)	0.822(0.818,0.826)	0.815(0.811,0.82)	0.637(0.633,0.64)	0.607(0.596,0.618)		500	0.1	0.2
42	0.837(0.837,0.837)	0.677(0.655,0.698)	0.679(0.671,0.689)	0.803(0.797,0.809)	0.807(0.802,0.813)	0.788(0.782,0.794)	0.67(0.666,0.675)	0.651(0.641,0.661)		500	0.1	0.4
43	0.837(0.837,0.837)	0.642(0.611,0.672)	0.748(0.738,0.757)	0.825(0.82,0.83)	0.827(0.821,0.833)	0.812(0.806,0.818)	0.72(0.716,0.725)	0.727(0.717,0.736)		500	0.1	0.6
44	0.837(0.837,0.837)	0.518(0.474,0.564)	0.833(0.827,0.84)	0.871(0.866,0.877)	0.868(0.863,0.874)	0.87(0.864,0.874)	0.796(0.791,0.8)	0.814(0.807,0.821)		500	0.1	0.8
45	0.828(0.828,0.828)	0.674(0.659,0.689)	0.616(0.608,0.624)	0.801(0.797,0.805)	0.808(0.804,0.812)	0.795(0.79,0.799)	0.623(0.62,0.626)	0.6(0.592,0.61)		500	0.2	0.2
46	0.828(0.828,0.828)	0.664(0.643,0.682)	0.678(0.67,0.685)	0.793(0.788,0.798)	0.799(0.794,0.804)	0.78(0.775,0.785)	0.659(0.656,0.662)	0.66(0.65,0.671)		500	0.2	0.4
47	0.828(0.828,0.828)	0.634(0.608,0.659)	0.743(0.738,0.75)	0.818(0.813,0.822)	0.818(0.813,0.823)	0.815(0.81,0.819)	0.715(0.712,0.719)	0.73(0.723,0.736)		500	0.2	0.6
48	0.828(0.828,0.828)	0.571(0.529,0.612)	0.822(0.816,0.827)	0.857(0.853,0.861)	0.853(0.85,0.858)	0.868(0.864,0.872)	0.788(0.785,0.791)	0.811(0.806,0.816)		500	0.2	0.8
49	0.826(0.826,0.826)	0.657(0.642,0.672)	0.632(0.625,0.638)	0.79(0.786,0.794)	0.802(0.797,0.806)	0.782(0.777,0.787)	0.609(0.607,0.612)	0.61(0.598,0.621)		500	0.3	0.2
50	0.826(0.826,0.826)	0.667(0.652,0.683)	0.68(0.673,0.687)	0.777(0.772,0.782)	0.778(0.773,0.784)	0.766(0.762,0.771)	0.645(0.643,0.648)	0.652(0.644,0.66)		500	0.3	0.4
51	0.826(0.826,0.826)	0.657(0.632,0.683)	0.749(0.743,0.755)	0.801(0.797,0.805)	0.797(0.793,0.802)	0.807(0.803,0.81)	0.702(0.699,0.705)	0.731(0.724,0.738)		500	0.3	0.6
52	0.826(0.826,0.826)	0.557(0.519,0.595)	0.828(0.823,0.833)	0.85(0.846,0.854)	0.844(0.84,0.848)	0.86(0.857,0.863)	0.784(0.781,0.787)	0.813(0.808,0.818)		500	0.3	0.8
53	0.824(0.824,0.824)	0.636(0.62,0.651)	0.634(0.627,0.642)	0.763(0.758,0.769)	0.776(0.771,0.781)	0.754(0.749,0.759)	0.589(0.587,0.591)	0.61(0.601,0.619)		500	0.4	0.2
54	0.824(0.824,0.824)	0.673(0.658,0.687)	0.688(0.682,0.693)	0.76(0.755,0.766)	0.755(0.749,0.761)	0.758(0.754,0.763)	0.629(0.627,0.632)	0.664(0.655,0.673)		500	0.4	0.4
55	0.824(0.824,0.824)	0.662(0.639,0.685)	0.747(0.741,0.753)	0.783(0.778,0.788)	0.776(0.771,0.781)	0.796(0.792,0.801)	0.69(0.687,0.694)	0.731(0.724,0.736)		500	0.4	0.6
56	0.824(0.824,0.824)	0.554(0.516,0.59)	0.827(0.823,0.832)	0.842(0.838,0.846)	0.838(0.834,0.842)	0.858(0.855,0.862)	0.776(0.773,0.779)	0.817(0.811,0.822)		500	0.4	0.8
57	0.823(0.823,0.823)	0.585(0.568,0.601)	0.637(0.63,0.644)	0.707(0.699,0.713)	0.714(0.707,0.72)	0.709(0.701,0.715)	0.567(0.564,0.568)	0.613(0.604,0.623)		500	0.5	0.2
58	0.823(0.823,0.823)	0.632(0.617,0.648)	0.683(0.677,0.689)	0.717(0.71,0.722)	0.712(0.706,0.718)	0.73(0.724,0.735)	0.609(0.606,0.612)	0.659(0.652,0.666)		500	0.5	0.4
59	0.823(0.823,0.823)	0.678(0.659,0.697)	0.744(0.74,0.75)	0.76(0.755,0.765)	0.752(0.748,0.757)	0.782(0.777,0.786)	0.671(0.667,0.674)	0.732(0.726,0.738)		500	0.5	0.6
60	0.823(0.823,0.823)	0.594(0.559,0.632)	0.824(0.82,0.829)	0.827(0.823,0.831)	0.824(0.82,0.828)	0.848(0.845,0.852)	0.765(0.762,0.768)	0.812(0.808,0.817)		500	0.5	0.8
61	0.828(0.828,0.828)	0.68(0.665,0.694)	0.617(0.608,0.628)	0.82(0.817,0.822)	0.82(0.817,0.822)	0.819(0.816,0.821)	0.634(0.632,0.637)	0.593(0.582,0.605)		1000	0.1	0.2
62	0.828(0.828,0.828)	0.68(0.66,0.699)	0.678(0.671,0.684)	0.802(0.799,0.806)	0.804(0.8,0.808)	0.782(0.778,0.786)	0.67(0.667,0.674)	0.653(0.644,0.661)		1000	0.1	0.4
63	0.828(0.828,0.828)	0.62(0.588,0.654)	0.749(0.743,0.755)	0.825(0.821,0.829)	0.83(0.825,0.834)	0.81(0.805,0.815)	0.722(0.719,0.725)	0.718(0.711,0.726)		1000	0.1	0.6
64	0.828(0.828,0.828)	0.528(0.484,0.57)	0.827(0.822,0.833)	0.867(0.863,0.871)	0.869(0.865,0.873)	0.867(0.863,0.87)	0.798(0.795,0.801)	0.81(0.805,0.815)		1000	0.1	0.8
65	0.825(0.825,0.825)	0.677(0.66,0.695)	0.618(0.611,0.626)	0.805(0.802,0.808)	0.806(0.802,0.809)	0.806(0.803,0.808)	0.622(0.62,0.624)	0.588(0.579,0.596)		1000	0.2	0.2
66	0.825(0.825,0.825)	0.682(0.664,0.7)	0.679(0.674,0.685)	0.794(0.791,0.798)	0.799(0.796,0.802)	0.776(0.772,0.779)	0.657(0.655,0.659)	0.655(0.646,0.663)		1000	0.2	0.4
67	0.825(0.825,0.825)	0.641(0.614,0.667)	0.744(0.739,0.749)	0.82(0.817,0.823)	0.822(0.818,0.825)	0.811(0.808,0.813)	0.711(0.709,0.714)	0.721(0.714,0.728)		1000	0.2	0.6
68	0.825(0.825,0.825)	0.554(0.516,0.595)	0.824(0.821,0.828)	0.862(0.859,0.865)	0.86(0.856,0.863)	0.868(0.865,0.87)	0.792(0.789,0.795)	0.808(0.803,0.813)		1000	0.2	0.8
69	0.826(0.826,0.826)	0.67(0.657,0.682)	0.616(0.609,0.623)	0.797(0.793,0.8)	0.798(0.794,0.801)	0.793(0.789,0.797)	0.608(0.607,0.61)	0.599(0.59,0.608)		1000	0.3	0.2
70	0.826(0.826,0.826)	0.661(0.642,0.679)	0.68(0.673,0.685)	0.786(0.783,0.789)	0.791(0.788,0.794)	0.769(0.765,0.772)	0.648(0.646,0.65)	0.656(0.65,0.663)		1000	0.3	0.4
71	0.826(0.826,0.826)	0.644(0.616,0.672)	0.75(0.745,0.755)	0.812(0.809,0.816)	0.812(0.807,0.816)	0.812(0.81,0.815)	0.704(0.701,0.706)	0.726(0.719,0.731)		1000	0.3	0.6
72	0.826(0.826,0.826)	0.585(0.549,0.62)	0.828(0.824,0.831)	0.856(0.853,0.86)	0.849(0.845,0.852)	0.868(0.865,0.871)	0.785(0.783,0.787)	0.812(0.808,0.817)		1000	0.3	0.8
73	0.825(0.825,0.825)	0.637(0.623,0.652)	0.626(0.619,0.634)	0.775(0.771,0.779)	0.782(0.778,0.785)	0.762(0.757,0.766)	0.591(0.589,0.592)	0.599(0.59,0.607)		1000	0.4	0.2
74	0.825(0.825,0.825)	0.653(0.638,0.667)	0.678(0.672,0.683)	0.763(0.758,0.767)	0.769(0.764,0.773)	0.759(0.756,0.762)	0.631(0.629,0.633)	0.65(0.643,0.657)		1000	0.4	0.4
75	0.825(0.825,0.825)	0.68(0.657,0.702)	0.744(0.738,0.749)	0.788(0.784,0.793)	0.781(0.776,0.785)	0.805(0.802,0.808)	0.687(0.685,0.69)	0.724(0.717,0.729)		1000	0.4	0.6
76	0.825(0.825,0.825)	0.582(0.545,0.619)	0.826(0.822,0.829)	0.84(0.837,0.843)	0.832(0.829,0.836)	0.864(0.862,0.867)	0.78(0.777,0.782)	0.806(0.802,0.81)		1000	0.4	0.8
77	0.824(0.824,0.824)	0.573(0.556,0.589)	0.625(0.618,0.632)	0.719(0.713,0.725)	0.723(0.716,0.729)	0.718(0.713,0.724)	0.566(0.564,0.568)	0.598(0.59,0.606)		1000	0.5	0.2
78	0.824(0.824,0.824)	0.654(0.639,0.669)	0.678(0.672,0.684)	0.726(0.721,0.731)	0.717(0.711,0.722)	0.748(0.744,0.752)	0.609(0.607,0.611)	0.653(0.646,0.659)		1000	0.5	0.4
79	0.824(0.824,0.824)	0.663(0.638,0.685)	0.747(0.742,0.753)	0.765(0.761,0.77)	0.754(0.75,0.759)	0.796(0.793,0.8)	0.675(0.673,0.677)	0.73(0.724,0.736)		1000	0.5	0.6
80	0.824(0.824,0.824)	0.615(0.581,0.646)	0.82(0.816,0.824)	0.827(0.824,0.83)	0.82(0.817,0.823)	0.857(0.854,0.86)	0.764(0.762,0.766)	0.813(0.809,0.817)		1000	0.5	0.8
