# Supplementary material for: A simulation study on missing data imputation for dichotomous variables using statistical and machine learning methods
Source: Sci Rep. 2023 Jun 9;13:9432. doi: 10.1038/s41598-023-36509-2 (PMC10256703; doi:10.1038/s41598-023-36509-2)
Supplement: Supplementary file 2 — Supplementary Information 2. [file 41598_2023_36509_MOESM2_ESM.zip › trivariate_mnar55_accuracy_table.csv]

	mode	knn	rf	cart	svm	bpnn	mi	logreg
1	0.333(0.333,0.333)	0.5(0.482,0.517)	0.564(0.548,0.582)	0.536(0.519,0.553)	0.547(0.532,0.565)	0.564(0.549,0.581)	0.512(0.504,0.52)	0.561(0.546,0.579)
2	0.333(0.333,0.333)	0.579(0.558,0.596)	0.645(0.628,0.66)	0.603(0.583,0.619)	0.612(0.592,0.628)	0.629(0.61,0.646)	0.552(0.542,0.561)	0.629(0.61,0.645)
3	0.333(0.333,0.333)	0.627(0.607,0.647)	0.704(0.686,0.721)	0.68(0.663,0.695)	0.684(0.667,0.699)	0.702(0.687,0.716)	0.622(0.613,0.631)	0.704(0.688,0.719)
4	0.333(0.333,0.333)	0.66(0.632,0.689)	0.807(0.792,0.82)	0.781(0.767,0.793)	0.788(0.775,0.802)	0.799(0.785,0.812)	0.729(0.716,0.741)	0.799(0.784,0.813)
5	0.318(0.318,0.318)	0.478(0.466,0.491)	0.547(0.535,0.559)	0.506(0.493,0.519)	0.5(0.487,0.514)	0.537(0.524,0.55)	0.506(0.501,0.512)	0.554(0.542,0.567)
6	0.318(0.318,0.318)	0.588(0.572,0.604)	0.634(0.622,0.646)	0.606(0.593,0.618)	0.612(0.6,0.625)	0.626(0.612,0.64)	0.546(0.539,0.554)	0.642(0.629,0.654)
7	0.318(0.318,0.318)	0.66(0.645,0.676)	0.71(0.698,0.722)	0.688(0.675,0.701)	0.701(0.688,0.713)	0.713(0.702,0.726)	0.62(0.613,0.627)	0.715(0.703,0.727)
8	0.318(0.318,0.318)	0.67(0.644,0.696)	0.808(0.797,0.818)	0.791(0.781,0.802)	0.794(0.783,0.803)	0.806(0.796,0.817)	0.724(0.715,0.733)	0.809(0.799,0.818)
9	0.333(0.333,0.333)	0.464(0.454,0.475)	0.527(0.516,0.538)	0.49(0.48,0.502)	0.462(0.45,0.475)	0.515(0.503,0.527)	0.499(0.493,0.504)	0.556(0.546,0.566)
10	0.333(0.333,0.333)	0.562(0.549,0.573)	0.615(0.605,0.625)	0.586(0.576,0.597)	0.593(0.583,0.603)	0.613(0.602,0.624)	0.541(0.535,0.548)	0.634(0.625,0.644)
11	0.333(0.333,0.333)	0.66(0.644,0.675)	0.701(0.691,0.713)	0.677(0.667,0.686)	0.685(0.675,0.696)	0.699(0.689,0.709)	0.616(0.608,0.623)	0.713(0.703,0.724)
12	0.333(0.333,0.333)	0.696(0.672,0.718)	0.798(0.79,0.805)	0.779(0.771,0.788)	0.789(0.78,0.797)	0.796(0.787,0.804)	0.718(0.711,0.726)	0.8(0.791,0.808)
13	0.333(0.333,0.333)	0.44(0.431,0.448)	0.523(0.513,0.532)	0.463(0.452,0.474)	0.405(0.395,0.415)	0.461(0.449,0.473)	0.488(0.483,0.492)	0.549(0.54,0.559)
14	0.333(0.333,0.333)	0.542(0.53,0.556)	0.599(0.589,0.609)	0.571(0.562,0.581)	0.555(0.543,0.568)	0.585(0.574,0.596)	0.535(0.528,0.542)	0.627(0.617,0.637)
15	0.333(0.333,0.333)	0.651(0.637,0.666)	0.692(0.681,0.701)	0.671(0.661,0.68)	0.677(0.666,0.688)	0.693(0.683,0.703)	0.605(0.598,0.611)	0.707(0.697,0.717)
16	0.333(0.333,0.333)	0.721(0.7,0.741)	0.786(0.779,0.793)	0.775(0.767,0.782)	0.775(0.767,0.782)	0.788(0.78,0.795)	0.713(0.706,0.719)	0.797(0.79,0.803)
17	0.328(0.328,0.328)	0.406(0.397,0.416)	0.483(0.474,0.492)	0.415(0.405,0.425)	0.353(0.346,0.361)	0.404(0.393,0.414)	0.468(0.463,0.472)	0.532(0.521,0.543)
18	0.328(0.328,0.328)	0.505(0.492,0.518)	0.586(0.574,0.597)	0.537(0.524,0.55)	0.457(0.441,0.474)	0.53(0.514,0.546)	0.521(0.516,0.526)	0.62(0.611,0.628)
19	0.328(0.328,0.328)	0.644(0.63,0.656)	0.685(0.676,0.694)	0.668(0.658,0.677)	0.654(0.64,0.666)	0.68(0.671,0.69)	0.586(0.579,0.593)	0.711(0.703,0.719)
20	0.328(0.328,0.328)	0.736(0.721,0.751)	0.776(0.768,0.784)	0.779(0.771,0.787)	0.766(0.758,0.774)	0.778(0.771,0.786)	0.692(0.684,0.701)	0.788(0.78,0.797)
21	0.316(0.316,0.316)	0.507(0.494,0.521)	0.575(0.563,0.589)	0.555(0.542,0.569)	0.557(0.545,0.57)	0.57(0.555,0.584)	0.517(0.511,0.524)	0.575(0.562,0.588)
22	0.316(0.316,0.316)	0.584(0.569,0.599)	0.651(0.639,0.666)	0.627(0.613,0.641)	0.62(0.608,0.635)	0.644(0.63,0.659)	0.555(0.548,0.563)	0.643(0.629,0.657)
23	0.316(0.316,0.316)	0.642(0.624,0.659)	0.718(0.705,0.729)	0.695(0.682,0.708)	0.682(0.669,0.694)	0.717(0.704,0.729)	0.626(0.617,0.636)	0.713(0.7,0.726)
24	0.316(0.316,0.316)	0.66(0.634,0.685)	0.815(0.805,0.824)	0.781(0.771,0.791)	0.785(0.776,0.794)	0.808(0.798,0.817)	0.737(0.73,0.745)	0.806(0.796,0.816)
25	0.333(0.333,0.333)	0.482(0.472,0.493)	0.537(0.527,0.546)	0.517(0.508,0.527)	0.519(0.508,0.529)	0.539(0.526,0.55)	0.506(0.502,0.511)	0.562(0.551,0.572)
26	0.333(0.333,0.333)	0.577(0.565,0.589)	0.631(0.621,0.641)	0.615(0.605,0.625)	0.61(0.6,0.62)	0.63(0.62,0.64)	0.552(0.546,0.557)	0.642(0.634,0.652)
27	0.333(0.333,0.333)	0.649(0.634,0.664)	0.722(0.713,0.731)	0.7(0.692,0.71)	0.69(0.682,0.699)	0.72(0.711,0.729)	0.624(0.618,0.63)	0.723(0.715,0.731)
28	0.333(0.333,0.333)	0.687(0.661,0.711)	0.811(0.803,0.82)	0.792(0.785,0.8)	0.791(0.784,0.798)	0.816(0.808,0.824)	0.727(0.721,0.733)	0.814(0.807,0.822)
29	0.333(0.333,0.333)	0.447(0.437,0.457)	0.526(0.518,0.535)	0.494(0.485,0.503)	0.472(0.461,0.483)	0.507(0.496,0.519)	0.499(0.495,0.503)	0.563(0.554,0.572)
30	0.333(0.333,0.333)	0.556(0.544,0.568)	0.621(0.612,0.63)	0.596(0.587,0.604)	0.599(0.589,0.608)	0.615(0.606,0.624)	0.543(0.539,0.547)	0.643(0.633,0.652)
31	0.333(0.333,0.333)	0.641(0.629,0.653)	0.7(0.692,0.708)	0.671(0.663,0.678)	0.671(0.664,0.678)	0.698(0.69,0.706)	0.615(0.61,0.62)	0.711(0.704,0.718)
32	0.333(0.333,0.333)	0.674(0.653,0.695)	0.808(0.802,0.814)	0.782(0.775,0.788)	0.788(0.782,0.794)	0.811(0.805,0.817)	0.725(0.719,0.73)	0.814(0.808,0.821)
33	0.329(0.329,0.329)	0.414(0.405,0.423)	0.518(0.511,0.526)	0.445(0.435,0.454)	0.403(0.391,0.414)	0.444(0.433,0.455)	0.483(0.479,0.486)	0.559(0.549,0.568)
34	0.329(0.329,0.329)	0.535(0.523,0.546)	0.616(0.608,0.624)	0.572(0.562,0.58)	0.565(0.554,0.575)	0.592(0.581,0.602)	0.533(0.529,0.537)	0.638(0.63,0.646)
35	0.329(0.329,0.329)	0.653(0.643,0.662)	0.701(0.693,0.708)	0.67(0.664,0.677)	0.676(0.669,0.683)	0.696(0.689,0.702)	0.603(0.597,0.608)	0.719(0.711,0.726)
36	0.329(0.329,0.329)	0.709(0.687,0.73)	0.804(0.796,0.811)	0.776(0.769,0.783)	0.78(0.772,0.787)	0.802(0.795,0.81)	0.712(0.707,0.717)	0.811(0.804,0.818)
37	0.333(0.333,0.333)	0.398(0.391,0.405)	0.499(0.492,0.506)	0.406(0.397,0.414)	0.357(0.351,0.363)	0.39(0.382,0.398)	0.471(0.468,0.474)	0.553(0.544,0.561)
38	0.333(0.333,0.333)	0.487(0.474,0.499)	0.59(0.582,0.598)	0.537(0.529,0.546)	0.486(0.472,0.499)	0.54(0.528,0.551)	0.513(0.509,0.517)	0.634(0.626,0.642)
39	0.333(0.333,0.333)	0.62(0.606,0.634)	0.684(0.677,0.691)	0.657(0.65,0.663)	0.654(0.647,0.663)	0.675(0.667,0.683)	0.59(0.585,0.595)	0.712(0.705,0.719)
40	0.333(0.333,0.333)	0.709(0.69,0.728)	0.78(0.774,0.786)	0.765(0.759,0.77)	0.767(0.761,0.773)	0.781(0.775,0.787)	0.696(0.691,0.702)	0.796(0.791,0.802)
41	0.327(0.327,0.327)	0.504(0.493,0.516)	0.578(0.569,0.587)	0.547(0.539,0.556)	0.539(0.53,0.548)	0.569(0.559,0.578)	0.513(0.509,0.516)	0.576(0.566,0.585)
42	0.327(0.327,0.327)	0.576(0.564,0.587)	0.652(0.643,0.661)	0.629(0.619,0.638)	0.618(0.609,0.627)	0.653(0.644,0.661)	0.56(0.555,0.565)	0.656(0.648,0.664)
43	0.327(0.327,0.327)	0.65(0.635,0.666)	0.73(0.722,0.737)	0.709(0.702,0.717)	0.7(0.693,0.709)	0.733(0.726,0.74)	0.632(0.627,0.637)	0.729(0.723,0.736)
44	0.327(0.327,0.327)	0.639(0.616,0.664)	0.818(0.811,0.824)	0.8(0.793,0.806)	0.795(0.789,0.801)	0.819(0.813,0.825)	0.736(0.73,0.742)	0.816(0.809,0.821)
45	0.333(0.333,0.333)	0.482(0.473,0.492)	0.563(0.556,0.57)	0.522(0.515,0.529)	0.513(0.505,0.521)	0.544(0.537,0.552)	0.507(0.504,0.509)	0.579(0.573,0.585)
46	0.333(0.333,0.333)	0.576(0.566,0.587)	0.644(0.638,0.65)	0.616(0.609,0.623)	0.604(0.597,0.611)	0.647(0.64,0.654)	0.555(0.552,0.558)	0.656(0.649,0.663)
47	0.333(0.333,0.333)	0.651(0.638,0.663)	0.722(0.715,0.728)	0.698(0.691,0.704)	0.683(0.677,0.689)	0.73(0.723,0.735)	0.632(0.628,0.636)	0.726(0.72,0.732)
48	0.333(0.333,0.333)	0.664(0.64,0.688)	0.812(0.807,0.817)	0.793(0.787,0.797)	0.783(0.778,0.788)	0.817(0.812,0.822)	0.732(0.728,0.735)	0.814(0.809,0.819)
49	0.333(0.333,0.333)	0.462(0.454,0.471)	0.55(0.544,0.555)	0.49(0.484,0.497)	0.482(0.475,0.489)	0.5(0.492,0.509)	0.496(0.494,0.498)	0.577(0.57,0.584)
50	0.333(0.333,0.333)	0.553(0.542,0.563)	0.638(0.631,0.643)	0.592(0.587,0.597)	0.583(0.577,0.589)	0.629(0.624,0.636)	0.544(0.541,0.546)	0.657(0.651,0.663)
51	0.333(0.333,0.333)	0.631(0.619,0.643)	0.718(0.713,0.723)	0.683(0.677,0.688)	0.67(0.665,0.675)	0.717(0.712,0.722)	0.619(0.616,0.623)	0.728(0.723,0.733)
52	0.333(0.333,0.333)	0.674(0.652,0.696)	0.802(0.797,0.807)	0.781(0.777,0.785)	0.775(0.771,0.779)	0.81(0.805,0.814)	0.725(0.721,0.729)	0.81(0.805,0.815)
53	0.332(0.332,0.332)	0.428(0.42,0.436)	0.535(0.529,0.542)	0.437(0.429,0.446)	0.408(0.399,0.417)	0.435(0.426,0.444)	0.483(0.48,0.485)	0.566(0.56,0.573)
54	0.332(0.332,0.332)	0.523(0.514,0.534)	0.629(0.624,0.634)	0.573(0.568,0.578)	0.567(0.563,0.572)	0.59(0.585,0.596)	0.53(0.527,0.533)	0.648(0.643,0.653)
55	0.332(0.332,0.332)	0.634(0.622,0.646)	0.711(0.706,0.717)	0.668(0.663,0.673)	0.661(0.657,0.666)	0.698(0.692,0.704)	0.607(0.604,0.61)	0.728(0.723,0.733)
56	0.332(0.332,0.332)	0.706(0.686,0.723)	0.8(0.796,0.804)	0.77(0.766,0.774)	0.765(0.761,0.769)	0.8(0.795,0.805)	0.713(0.708,0.718)	0.812(0.808,0.816)
57	0.333(0.333,0.333)	0.39(0.383,0.397)	0.512(0.506,0.517)	0.373(0.366,0.381)	0.347(0.342,0.353)	0.38(0.372,0.387)	0.468(0.466,0.47)	0.568(0.561,0.574)
58	0.333(0.333,0.333)	0.484(0.472,0.496)	0.609(0.603,0.615)	0.545(0.539,0.552)	0.531(0.521,0.541)	0.54(0.532,0.549)	0.515(0.512,0.518)	0.645(0.639,0.65)
59	0.333(0.333,0.333)	0.606(0.596,0.616)	0.692(0.687,0.697)	0.648(0.643,0.653)	0.65(0.646,0.654)	0.661(0.656,0.666)	0.587(0.583,0.59)	0.724(0.72,0.727)
60	0.333(0.333,0.333)	0.7(0.683,0.716)	0.789(0.785,0.793)	0.761(0.757,0.764)	0.758(0.755,0.762)	0.78(0.776,0.785)	0.699(0.695,0.703)	0.808(0.804,0.812)
61	0.33(0.33,0.33)	0.494(0.484,0.503)	0.57(0.563,0.576)	0.535(0.528,0.542)	0.53(0.523,0.537)	0.564(0.557,0.571)	0.516(0.513,0.519)	0.574(0.567,0.58)
62	0.33(0.33,0.33)	0.579(0.569,0.589)	0.661(0.656,0.667)	0.632(0.626,0.639)	0.621(0.615,0.627)	0.662(0.657,0.667)	0.563(0.56,0.566)	0.658(0.653,0.664)
63	0.33(0.33,0.33)	0.64(0.626,0.654)	0.737(0.732,0.742)	0.712(0.707,0.718)	0.704(0.698,0.71)	0.736(0.731,0.741)	0.63(0.627,0.634)	0.733(0.728,0.738)
64	0.33(0.33,0.33)	0.644(0.615,0.669)	0.819(0.814,0.824)	0.797(0.792,0.802)	0.79(0.786,0.796)	0.819(0.814,0.823)	0.733(0.729,0.737)	0.817(0.812,0.822)
65	0.332(0.332,0.332)	0.468(0.459,0.476)	0.567(0.562,0.572)	0.513(0.507,0.519)	0.51(0.505,0.516)	0.543(0.537,0.549)	0.508(0.506,0.51)	0.579(0.573,0.586)
66	0.332(0.332,0.332)	0.574(0.563,0.583)	0.652(0.647,0.657)	0.614(0.609,0.619)	0.6(0.595,0.605)	0.655(0.651,0.66)	0.554(0.551,0.556)	0.661(0.657,0.664)
67	0.332(0.332,0.332)	0.643(0.628,0.658)	0.731(0.727,0.736)	0.705(0.7,0.71)	0.693(0.688,0.698)	0.736(0.732,0.74)	0.628(0.625,0.63)	0.735(0.731,0.739)
68	0.332(0.332,0.332)	0.665(0.637,0.687)	0.82(0.817,0.824)	0.795(0.791,0.799)	0.786(0.782,0.79)	0.823(0.82,0.826)	0.73(0.727,0.732)	0.82(0.817,0.824)
69	0.333(0.333,0.333)	0.457(0.449,0.466)	0.558(0.553,0.563)	0.484(0.479,0.49)	0.484(0.479,0.489)	0.498(0.492,0.504)	0.496(0.494,0.498)	0.574(0.569,0.579)
70	0.333(0.333,0.333)	0.548(0.538,0.557)	0.641(0.637,0.645)	0.584(0.58,0.588)	0.577(0.573,0.581)	0.626(0.621,0.63)	0.548(0.546,0.55)	0.655(0.651,0.659)
71	0.333(0.333,0.333)	0.644(0.63,0.655)	0.722(0.718,0.726)	0.68(0.676,0.684)	0.672(0.668,0.675)	0.729(0.725,0.732)	0.619(0.616,0.621)	0.736(0.732,0.74)
72	0.333(0.333,0.333)	0.676(0.655,0.697)	0.812(0.808,0.815)	0.781(0.777,0.784)	0.775(0.772,0.778)	0.818(0.815,0.821)	0.722(0.72,0.725)	0.818(0.815,0.821)
73	0.332(0.332,0.332)	0.424(0.417,0.432)	0.547(0.542,0.552)	0.426(0.416,0.435)	0.419(0.41,0.427)	0.435(0.427,0.443)	0.484(0.482,0.485)	0.575(0.57,0.579)
74	0.332(0.332,0.332)	0.53(0.52,0.54)	0.636(0.632,0.641)	0.568(0.564,0.571)	0.567(0.564,0.57)	0.584(0.578,0.589)	0.531(0.529,0.533)	0.657(0.654,0.661)
75	0.332(0.332,0.332)	0.622(0.61,0.633)	0.717(0.713,0.72)	0.665(0.661,0.669)	0.657(0.653,0.661)	0.699(0.694,0.704)	0.605(0.603,0.608)	0.731(0.728,0.734)
76	0.332(0.332,0.332)	0.686(0.666,0.706)	0.805(0.801,0.808)	0.77(0.766,0.773)	0.762(0.759,0.766)	0.808(0.804,0.811)	0.712(0.709,0.715)	0.815(0.812,0.819)
77	0.333(0.333,0.333)	0.391(0.384,0.398)	0.532(0.527,0.536)	0.357(0.351,0.363)	0.343(0.339,0.347)	0.371(0.365,0.378)	0.464(0.463,0.465)	0.574(0.569,0.579)
78	0.333(0.333,0.333)	0.467(0.455,0.478)	0.619(0.614,0.624)	0.538(0.532,0.543)	0.544(0.538,0.549)	0.53(0.526,0.535)	0.511(0.51,0.513)	0.653(0.649,0.657)
79	0.333(0.333,0.333)	0.606(0.594,0.616)	0.707(0.702,0.711)	0.646(0.642,0.65)	0.645(0.641,0.648)	0.655(0.65,0.659)	0.59(0.588,0.592)	0.732(0.729,0.735)
80	0.333(0.333,0.333)	0.702(0.686,0.716)	0.801(0.797,0.804)	0.762(0.759,0.765)	0.758(0.755,0.761)	0.786(0.782,0.79)	0.695(0.693,0.698)	0.817(0.814,0.82)
