# Supplementary material for: A simulation study on missing data imputation for dichotomous variables using statistical and machine learning methods
Source: Sci Rep. 2023 Jun 9;13:9432. doi: 10.1038/s41598-023-36509-2 (PMC10256703; doi:10.1038/s41598-023-36509-2)
Supplement: Supplementary file 2 — Supplementary Information 2. [file 41598_2023_36509_MOESM2_ESM.zip › trivariate_mnar73_accuracy_table.csv]

	mode	knn	rf	cart	svm	bpnn	mi	logreg		N	MR	r
1	0.545(0.545,0.545)	0.558(0.55,0.566)	0.558(0.543,0.573)	0.557(0.548,0.566)	0.545(0.542,0.549)	0.556(0.548,0.563)	0.538(0.528,0.546)	0.556(0.541,0.572)		120	0.1	0.2
2	0.545(0.545,0.545)	0.614(0.602,0.626)	0.663(0.646,0.68)	0.619(0.607,0.633)	0.588(0.577,0.599)	0.625(0.613,0.64)	0.573(0.565,0.581)	0.654(0.638,0.669)		120	0.1	0.4
3	0.545(0.545,0.545)	0.685(0.672,0.699)	0.73(0.713,0.748)	0.695(0.682,0.708)	0.692(0.675,0.707)	0.711(0.697,0.724)	0.637(0.625,0.649)	0.714(0.7,0.729)		120	0.1	0.6
4	0.545(0.545,0.545)	0.757(0.739,0.774)	0.813(0.797,0.827)	0.784(0.77,0.799)	0.792(0.777,0.806)	0.806(0.792,0.819)	0.733(0.721,0.745)	0.814(0.8,0.828)		120	0.1	0.8
5	0.522(0.522,0.522)	0.533(0.527,0.539)	0.547(0.536,0.559)	0.537(0.532,0.542)	0.524(0.522,0.527)	0.535(0.53,0.54)	0.528(0.523,0.534)	0.562(0.549,0.575)		120	0.2	0.2
6	0.522(0.522,0.522)	0.587(0.579,0.596)	0.638(0.626,0.649)	0.593(0.583,0.603)	0.554(0.546,0.562)	0.592(0.582,0.601)	0.569(0.562,0.575)	0.64(0.63,0.651)		120	0.2	0.4
7	0.522(0.522,0.522)	0.675(0.662,0.687)	0.726(0.717,0.736)	0.677(0.665,0.687)	0.666(0.654,0.678)	0.696(0.684,0.708)	0.629(0.622,0.635)	0.723(0.713,0.734)		120	0.2	0.6
8	0.522(0.522,0.522)	0.752(0.738,0.766)	0.813(0.804,0.822)	0.78(0.769,0.791)	0.78(0.77,0.79)	0.791(0.782,0.801)	0.73(0.722,0.739)	0.809(0.799,0.819)		120	0.2	0.8
9	0.543(0.543,0.543)	0.55(0.546,0.554)	0.555(0.545,0.564)	0.555(0.552,0.559)	0.543(0.542,0.544)	0.553(0.549,0.556)	0.535(0.53,0.54)	0.563(0.553,0.572)		120	0.3	0.2
10	0.543(0.543,0.543)	0.587(0.58,0.593)	0.63(0.621,0.638)	0.593(0.586,0.601)	0.561(0.556,0.567)	0.592(0.585,0.6)	0.575(0.57,0.581)	0.645(0.635,0.655)		120	0.3	0.4
11	0.543(0.543,0.543)	0.666(0.656,0.676)	0.715(0.706,0.723)	0.677(0.668,0.685)	0.653(0.642,0.664)	0.684(0.674,0.694)	0.631(0.625,0.637)	0.713(0.704,0.722)		120	0.3	0.6
12	0.543(0.543,0.543)	0.758(0.745,0.771)	0.81(0.8,0.818)	0.78(0.773,0.788)	0.781(0.773,0.789)	0.793(0.784,0.802)	0.73(0.721,0.738)	0.808(0.8,0.816)		120	0.3	0.8
13	0.532(0.532,0.532)	0.535(0.533,0.537)	0.545(0.535,0.555)	0.535(0.533,0.537)	0.532(0.531,0.532)	0.538(0.535,0.54)	0.528(0.525,0.532)	0.555(0.547,0.563)		120	0.4	0.2
14	0.532(0.532,0.532)	0.563(0.557,0.569)	0.637(0.627,0.647)	0.555(0.55,0.56)	0.541(0.538,0.545)	0.57(0.563,0.577)	0.564(0.56,0.568)	0.65(0.643,0.659)		120	0.4	0.4
15	0.532(0.532,0.532)	0.638(0.628,0.648)	0.707(0.7,0.716)	0.622(0.612,0.634)	0.593(0.584,0.603)	0.656(0.645,0.667)	0.626(0.619,0.631)	0.71(0.701,0.719)		120	0.4	0.6
16	0.532(0.532,0.532)	0.77(0.76,0.78)	0.805(0.798,0.811)	0.785(0.775,0.793)	0.77(0.76,0.778)	0.787(0.779,0.794)	0.714(0.709,0.72)	0.806(0.801,0.811)		120	0.4	0.8
17	0.542(0.542,0.542)	0.543(0.542,0.544)	0.536(0.526,0.546)	0.542(0.541,0.542)	0.542(0.542,0.543)	0.547(0.544,0.55)	0.537(0.534,0.54)	0.55(0.54,0.56)		120	0.5	0.2
18	0.542(0.542,0.542)	0.551(0.548,0.554)	0.61(0.601,0.619)	0.543(0.542,0.544)	0.543(0.543,0.545)	0.56(0.556,0.564)	0.571(0.566,0.575)	0.625(0.618,0.632)		120	0.5	0.4
19	0.542(0.542,0.542)	0.6(0.592,0.609)	0.699(0.691,0.706)	0.566(0.559,0.574)	0.565(0.559,0.571)	0.623(0.614,0.633)	0.624(0.619,0.629)	0.703(0.697,0.71)		120	0.5	0.6
20	0.542(0.542,0.542)	0.738(0.727,0.748)	0.793(0.787,0.799)	0.696(0.682,0.71)	0.67(0.655,0.684)	0.753(0.744,0.763)	0.7(0.693,0.707)	0.797(0.791,0.803)		120	0.5	0.8
21	0.526(0.526,0.526)	0.545(0.539,0.551)	0.567(0.554,0.581)	0.546(0.539,0.552)	0.531(0.529,0.534)	0.545(0.54,0.551)	0.524(0.518,0.529)	0.573(0.561,0.586)		200	0.1	0.2
22	0.526(0.526,0.526)	0.575(0.566,0.583)	0.64(0.628,0.651)	0.588(0.578,0.597)	0.565(0.557,0.573)	0.593(0.583,0.601)	0.564(0.557,0.571)	0.633(0.62,0.644)		200	0.1	0.4
23	0.526(0.526,0.526)	0.665(0.652,0.677)	0.723(0.711,0.735)	0.681(0.669,0.692)	0.676(0.665,0.687)	0.707(0.696,0.717)	0.628(0.62,0.635)	0.721(0.71,0.732)		200	0.1	0.6
24	0.526(0.526,0.526)	0.754(0.738,0.77)	0.82(0.811,0.829)	0.784(0.773,0.794)	0.787(0.776,0.798)	0.806(0.796,0.816)	0.735(0.726,0.744)	0.821(0.811,0.83)		200	0.1	0.8
25	0.538(0.538,0.538)	0.55(0.546,0.555)	0.564(0.554,0.575)	0.553(0.548,0.558)	0.542(0.539,0.544)	0.552(0.548,0.556)	0.528(0.524,0.532)	0.573(0.564,0.583)		200	0.2	0.2
26	0.538(0.538,0.538)	0.597(0.59,0.604)	0.651(0.643,0.66)	0.607(0.6,0.614)	0.58(0.573,0.588)	0.604(0.597,0.612)	0.576(0.571,0.581)	0.651(0.642,0.661)		200	0.2	0.4
27	0.538(0.538,0.538)	0.676(0.668,0.685)	0.724(0.714,0.733)	0.689(0.681,0.697)	0.683(0.674,0.691)	0.71(0.701,0.718)	0.64(0.634,0.645)	0.726(0.718,0.734)		200	0.2	0.6
28	0.538(0.538,0.538)	0.754(0.744,0.765)	0.817(0.809,0.825)	0.774(0.766,0.782)	0.779(0.771,0.787)	0.801(0.795,0.808)	0.733(0.725,0.74)	0.81(0.803,0.818)		200	0.2	0.8
29	0.542(0.542,0.542)	0.547(0.544,0.55)	0.562(0.555,0.57)	0.549(0.546,0.553)	0.543(0.542,0.544)	0.548(0.546,0.551)	0.538(0.534,0.541)	0.572(0.563,0.58)		200	0.3	0.2
30	0.542(0.542,0.542)	0.593(0.587,0.599)	0.644(0.636,0.651)	0.595(0.589,0.602)	0.566(0.561,0.571)	0.595(0.589,0.601)	0.579(0.574,0.583)	0.647(0.639,0.654)		200	0.3	0.4
31	0.542(0.542,0.542)	0.672(0.663,0.681)	0.729(0.722,0.736)	0.686(0.679,0.692)	0.667(0.657,0.677)	0.7(0.692,0.708)	0.633(0.628,0.638)	0.732(0.725,0.739)		200	0.3	0.6
32	0.542(0.542,0.542)	0.759(0.748,0.769)	0.811(0.805,0.818)	0.775(0.769,0.782)	0.778(0.77,0.785)	0.792(0.785,0.8)	0.73(0.724,0.736)	0.809(0.802,0.816)		200	0.3	0.8
33	0.544(0.544,0.544)	0.548(0.545,0.551)	0.563(0.556,0.57)	0.549(0.547,0.551)	0.545(0.544,0.545)	0.55(0.548,0.553)	0.538(0.536,0.541)	0.569(0.563,0.575)		200	0.4	0.2
34	0.544(0.544,0.544)	0.575(0.57,0.581)	0.634(0.627,0.64)	0.581(0.575,0.588)	0.554(0.55,0.556)	0.581(0.576,0.587)	0.572(0.569,0.576)	0.642(0.636,0.648)		200	0.4	0.4
35	0.544(0.544,0.544)	0.656(0.648,0.663)	0.718(0.711,0.724)	0.667(0.659,0.675)	0.628(0.619,0.637)	0.67(0.661,0.678)	0.632(0.628,0.637)	0.721(0.715,0.726)		200	0.4	0.6
36	0.544(0.544,0.544)	0.758(0.747,0.768)	0.809(0.802,0.815)	0.779(0.773,0.784)	0.775(0.768,0.782)	0.792(0.785,0.798)	0.723(0.717,0.729)	0.812(0.806,0.818)		200	0.4	0.8
37	0.535(0.535,0.535)	0.536(0.535,0.537)	0.549(0.542,0.555)	0.536(0.535,0.537)	0.535(0.535,0.536)	0.537(0.536,0.538)	0.534(0.531,0.536)	0.552(0.544,0.559)		200	0.5	0.2
38	0.535(0.535,0.535)	0.55(0.546,0.554)	0.615(0.608,0.622)	0.548(0.544,0.552)	0.537(0.536,0.539)	0.553(0.549,0.558)	0.563(0.56,0.566)	0.636(0.629,0.642)		200	0.5	0.4
39	0.535(0.535,0.535)	0.599(0.59,0.606)	0.699(0.691,0.706)	0.606(0.598,0.615)	0.552(0.547,0.557)	0.606(0.598,0.613)	0.615(0.611,0.62)	0.714(0.707,0.72)		200	0.5	0.6
40	0.535(0.535,0.535)	0.741(0.732,0.749)	0.791(0.785,0.798)	0.741(0.73,0.752)	0.712(0.7,0.723)	0.756(0.748,0.764)	0.702(0.696,0.708)	0.801(0.796,0.807)		200	0.5	0.8
41	0.531(0.531,0.531)	0.544(0.54,0.548)	0.58(0.573,0.588)	0.538(0.535,0.542)	0.533(0.531,0.535)	0.539(0.536,0.543)	0.528(0.524,0.532)	0.575(0.568,0.583)		500	0.1	0.2
42	0.531(0.531,0.531)	0.591(0.585,0.598)	0.655(0.648,0.662)	0.603(0.597,0.61)	0.598(0.592,0.605)	0.608(0.601,0.615)	0.573(0.57,0.577)	0.644(0.637,0.651)		500	0.1	0.4
43	0.531(0.531,0.531)	0.671(0.662,0.679)	0.739(0.732,0.746)	0.692(0.685,0.699)	0.684(0.678,0.691)	0.715(0.708,0.722)	0.636(0.632,0.64)	0.733(0.727,0.74)		500	0.1	0.6
44	0.531(0.531,0.531)	0.741(0.729,0.753)	0.819(0.812,0.826)	0.785(0.779,0.792)	0.777(0.77,0.784)	0.812(0.806,0.818)	0.735(0.73,0.74)	0.813(0.807,0.82)		500	0.1	0.8
45	0.535(0.535,0.535)	0.545(0.542,0.548)	0.574(0.567,0.58)	0.539(0.537,0.541)	0.536(0.535,0.537)	0.541(0.539,0.543)	0.531(0.528,0.534)	0.576(0.571,0.582)		500	0.2	0.2
46	0.535(0.535,0.535)	0.592(0.586,0.597)	0.652(0.647,0.659)	0.605(0.6,0.611)	0.594(0.589,0.6)	0.607(0.602,0.612)	0.573(0.569,0.576)	0.649(0.643,0.654)		500	0.2	0.4
47	0.535(0.535,0.535)	0.668(0.66,0.676)	0.731(0.724,0.736)	0.687(0.682,0.692)	0.683(0.678,0.688)	0.706(0.7,0.712)	0.639(0.635,0.642)	0.725(0.72,0.73)		500	0.2	0.6
48	0.535(0.535,0.535)	0.745(0.734,0.755)	0.821(0.817,0.825)	0.785(0.78,0.79)	0.78(0.776,0.785)	0.81(0.805,0.815)	0.731(0.727,0.735)	0.815(0.811,0.819)		500	0.2	0.8
49	0.537(0.537,0.537)	0.543(0.541,0.544)	0.57(0.565,0.574)	0.539(0.538,0.54)	0.538(0.537,0.538)	0.541(0.539,0.542)	0.533(0.532,0.535)	0.578(0.574,0.582)		500	0.3	0.2
50	0.537(0.537,0.537)	0.581(0.577,0.586)	0.648(0.643,0.652)	0.588(0.584,0.592)	0.566(0.562,0.571)	0.586(0.581,0.59)	0.574(0.572,0.577)	0.652(0.647,0.655)		500	0.3	0.4
51	0.537(0.537,0.537)	0.657(0.65,0.663)	0.731(0.727,0.736)	0.683(0.679,0.687)	0.68(0.676,0.684)	0.692(0.688,0.696)	0.63(0.627,0.633)	0.731(0.727,0.736)		500	0.3	0.6
52	0.537(0.537,0.537)	0.74(0.729,0.751)	0.813(0.809,0.817)	0.779(0.775,0.783)	0.77(0.767,0.774)	0.799(0.794,0.803)	0.728(0.725,0.732)	0.812(0.809,0.816)		500	0.3	0.8
53	0.538(0.538,0.538)	0.541(0.539,0.542)	0.567(0.563,0.571)	0.539(0.538,0.539)	0.538(0.538,0.538)	0.54(0.539,0.541)	0.534(0.533,0.536)	0.577(0.573,0.58)		500	0.4	0.2
54	0.538(0.538,0.538)	0.567(0.563,0.571)	0.642(0.637,0.646)	0.57(0.566,0.575)	0.548(0.545,0.552)	0.569(0.565,0.573)	0.571(0.569,0.574)	0.649(0.645,0.653)		500	0.4	0.4
55	0.538(0.538,0.538)	0.639(0.631,0.647)	0.722(0.718,0.726)	0.667(0.662,0.672)	0.654(0.646,0.661)	0.667(0.662,0.672)	0.629(0.626,0.632)	0.726(0.723,0.73)		500	0.4	0.6
56	0.538(0.538,0.538)	0.748(0.74,0.756)	0.811(0.807,0.815)	0.771(0.767,0.774)	0.767(0.763,0.77)	0.788(0.784,0.793)	0.72(0.717,0.724)	0.815(0.811,0.818)		500	0.4	0.8
57	0.538(0.538,0.538)	0.539(0.539,0.54)	0.552(0.547,0.558)	0.539(0.538,0.539)	0.538(0.538,0.538)	0.539(0.538,0.54)	0.536(0.535,0.538)	0.569(0.564,0.574)		500	0.5	0.2
58	0.538(0.538,0.538)	0.552(0.549,0.555)	0.627(0.622,0.631)	0.551(0.548,0.554)	0.539(0.538,0.54)	0.552(0.549,0.556)	0.567(0.565,0.569)	0.648(0.644,0.651)		500	0.5	0.4
59	0.538(0.538,0.538)	0.603(0.595,0.611)	0.711(0.706,0.716)	0.612(0.602,0.62)	0.566(0.559,0.573)	0.61(0.601,0.618)	0.617(0.614,0.62)	0.723(0.719,0.726)		500	0.5	0.6
60	0.538(0.538,0.538)	0.734(0.724,0.743)	0.803(0.799,0.808)	0.765(0.762,0.769)	0.753(0.746,0.761)	0.765(0.758,0.77)	0.705(0.701,0.708)	0.814(0.81,0.817)		500	0.5	0.8
61	0.535(0.535,0.535)	0.546(0.543,0.549)	0.586(0.58,0.592)	0.537(0.536,0.538)	0.536(0.536,0.537)	0.541(0.539,0.543)	0.531(0.529,0.534)	0.576(0.571,0.582)		1000	0.1	0.2
62	0.535(0.535,0.535)	0.598(0.593,0.604)	0.667(0.661,0.673)	0.616(0.612,0.62)	0.616(0.611,0.62)	0.618(0.614,0.622)	0.575(0.572,0.578)	0.653(0.646,0.659)		1000	0.1	0.4
63	0.535(0.535,0.535)	0.675(0.668,0.682)	0.74(0.734,0.745)	0.69(0.685,0.695)	0.686(0.681,0.69)	0.719(0.714,0.724)	0.637(0.633,0.64)	0.725(0.719,0.73)		1000	0.1	0.6
64	0.535(0.535,0.535)	0.744(0.731,0.757)	0.829(0.824,0.834)	0.793(0.788,0.797)	0.783(0.779,0.788)	0.82(0.816,0.824)	0.739(0.736,0.742)	0.817(0.812,0.822)		1000	0.1	0.8
65	0.538(0.538,0.538)	0.545(0.542,0.547)	0.583(0.579,0.586)	0.539(0.538,0.54)	0.538(0.538,0.539)	0.541(0.54,0.542)	0.532(0.531,0.534)	0.579(0.575,0.583)		1000	0.2	0.2
66	0.538(0.538,0.538)	0.591(0.587,0.596)	0.66(0.657,0.664)	0.603(0.599,0.607)	0.604(0.601,0.608)	0.604(0.601,0.607)	0.573(0.571,0.576)	0.649(0.645,0.652)		1000	0.2	0.4
67	0.538(0.538,0.538)	0.667(0.661,0.673)	0.742(0.738,0.746)	0.691(0.687,0.694)	0.689(0.686,0.692)	0.713(0.709,0.717)	0.636(0.634,0.639)	0.731(0.726,0.734)		1000	0.2	0.6
68	0.538(0.538,0.538)	0.74(0.73,0.75)	0.824(0.822,0.827)	0.783(0.78,0.787)	0.779(0.776,0.783)	0.813(0.81,0.817)	0.734(0.731,0.736)	0.816(0.813,0.82)		1000	0.2	0.8
69	0.538(0.538,0.538)	0.543(0.542,0.545)	0.576(0.572,0.579)	0.539(0.538,0.539)	0.538(0.538,0.538)	0.54(0.539,0.54)	0.536(0.534,0.537)	0.577(0.574,0.58)		1000	0.3	0.2
70	0.538(0.538,0.538)	0.583(0.579,0.588)	0.658(0.655,0.662)	0.587(0.582,0.592)	0.577(0.572,0.582)	0.588(0.584,0.592)	0.573(0.572,0.575)	0.651(0.648,0.654)		1000	0.3	0.4
71	0.538(0.538,0.538)	0.658(0.652,0.664)	0.733(0.73,0.736)	0.68(0.676,0.683)	0.678(0.675,0.682)	0.688(0.684,0.692)	0.635(0.633,0.637)	0.73(0.727,0.733)		1000	0.3	0.6
72	0.538(0.538,0.538)	0.738(0.727,0.747)	0.821(0.818,0.824)	0.78(0.776,0.783)	0.775(0.772,0.778)	0.808(0.804,0.812)	0.73(0.728,0.733)	0.816(0.813,0.819)		1000	0.3	0.8
73	0.539(0.539,0.539)	0.543(0.542,0.544)	0.575(0.572,0.577)	0.539(0.539,0.539)	0.539(0.539,0.539)	0.54(0.539,0.54)	0.537(0.536,0.538)	0.579(0.576,0.582)		1000	0.4	0.2
74	0.539(0.539,0.539)	0.569(0.565,0.573)	0.653(0.649,0.656)	0.561(0.557,0.564)	0.547(0.545,0.55)	0.567(0.563,0.571)	0.572(0.57,0.574)	0.652(0.648,0.655)		1000	0.4	0.4
75	0.539(0.539,0.539)	0.643(0.636,0.649)	0.73(0.727,0.733)	0.671(0.667,0.674)	0.671(0.668,0.675)	0.667(0.664,0.67)	0.63(0.629,0.632)	0.727(0.724,0.729)		1000	0.4	0.6
76	0.539(0.539,0.539)	0.743(0.734,0.751)	0.819(0.816,0.821)	0.771(0.768,0.773)	0.77(0.767,0.773)	0.787(0.783,0.79)	0.723(0.72,0.725)	0.818(0.816,0.82)		1000	0.4	0.8
77	0.538(0.538,0.538)	0.539(0.539,0.54)	0.563(0.56,0.566)	0.538(0.538,0.538)	0.538(0.538,0.538)	0.538(0.538,0.539)	0.538(0.537,0.539)	0.577(0.575,0.58)		1000	0.5	0.2
78	0.538(0.538,0.538)	0.552(0.549,0.555)	0.641(0.637,0.645)	0.542(0.541,0.544)	0.539(0.538,0.54)	0.544(0.542,0.546)	0.566(0.564,0.567)	0.65(0.648,0.653)		1000	0.5	0.4
79	0.538(0.538,0.538)	0.601(0.594,0.609)	0.719(0.716,0.722)	0.622(0.615,0.629)	0.578(0.57,0.584)	0.62(0.612,0.627)	0.616(0.614,0.618)	0.726(0.724,0.729)		1000	0.5	0.6
80	0.538(0.538,0.538)	0.718(0.709,0.728)	0.809(0.807,0.812)	0.758(0.756,0.76)	0.762(0.76,0.765)	0.759(0.757,0.762)	0.705(0.702,0.707)	0.815(0.813,0.817)		1000	0.5	0.8
