# Supplementary material for: A simulation study on missing data imputation for dichotomous variables using statistical and machine learning methods
Source: Sci Rep. 2023 Jun 9;13:9432. doi: 10.1038/s41598-023-36509-2 (PMC10256703; doi:10.1038/s41598-023-36509-2)
Supplement: Supplementary file 2 — Supplementary Information 2. [file 41598_2023_36509_MOESM2_ESM.zip › univariate_mar37_accuracy_table.csv]

	mode	knn	rf	cart	svm	bpnn	mi	logreg		N	MR	r
1	0.707(0.684,0.73)	0.632(0.601,0.663)	0.615(0.585,0.645)	0.696(0.672,0.72)	0.705(0.683,0.726)	0.699(0.675,0.723)	0.595(0.579,0.611)	0.623(0.595,0.65)		120	0.1	0.2
2	0.727(0.701,0.755)	0.618(0.579,0.659)	0.68(0.653,0.705)	0.714(0.689,0.738)	0.724(0.699,0.748)	0.718(0.694,0.742)	0.633(0.617,0.649)	0.683(0.652,0.711)		120	0.1	0.4
3	0.73(0.706,0.752)	0.608(0.56,0.656)	0.765(0.74,0.79)	0.77(0.743,0.795)	0.779(0.752,0.803)	0.778(0.753,0.805)	0.707(0.691,0.724)	0.753(0.726,0.776)		120	0.1	0.6
4	0.761(0.739,0.781)	0.5(0.444,0.558)	0.819(0.794,0.847)	0.836(0.815,0.858)	0.855(0.835,0.877)	0.849(0.827,0.874)	0.794(0.774,0.812)	0.825(0.8,0.852)		120	0.1	0.8
5	0.716(0.697,0.733)	0.669(0.644,0.692)	0.619(0.598,0.64)	0.703(0.685,0.721)	0.709(0.691,0.727)	0.698(0.678,0.717)	0.59(0.58,0.6)	0.62(0.599,0.641)		120	0.2	0.2
6	0.741(0.727,0.757)	0.637(0.603,0.673)	0.687(0.667,0.704)	0.728(0.711,0.746)	0.732(0.715,0.749)	0.721(0.703,0.738)	0.639(0.627,0.651)	0.677(0.655,0.7)		120	0.2	0.4
7	0.751(0.736,0.767)	0.559(0.515,0.603)	0.75(0.733,0.767)	0.783(0.763,0.799)	0.785(0.767,0.801)	0.782(0.764,0.797)	0.71(0.697,0.723)	0.759(0.742,0.775)		120	0.2	0.6
8	0.776(0.763,0.789)	0.497(0.434,0.557)	0.826(0.81,0.84)	0.823(0.808,0.838)	0.838(0.822,0.855)	0.851(0.835,0.867)	0.794(0.78,0.807)	0.83(0.812,0.845)		120	0.2	0.8
9	0.722(0.71,0.733)	0.652(0.633,0.671)	0.611(0.592,0.631)	0.697(0.683,0.711)	0.72(0.707,0.733)	0.691(0.677,0.706)	0.597(0.588,0.605)	0.619(0.6,0.64)		120	0.3	0.2
10	0.735(0.724,0.745)	0.641(0.609,0.67)	0.683(0.668,0.698)	0.729(0.716,0.743)	0.726(0.714,0.738)	0.727(0.714,0.74)	0.647(0.638,0.657)	0.689(0.671,0.707)		120	0.3	0.4
11	0.754(0.743,0.764)	0.607(0.561,0.653)	0.768(0.754,0.782)	0.783(0.77,0.796)	0.789(0.777,0.801)	0.78(0.765,0.793)	0.697(0.687,0.707)	0.765(0.75,0.779)		120	0.3	0.6
12	0.774(0.762,0.785)	0.487(0.432,0.545)	0.83(0.819,0.841)	0.835(0.825,0.846)	0.843(0.832,0.854)	0.843(0.831,0.853)	0.797(0.788,0.807)	0.832(0.82,0.844)		120	0.3	0.8
13	0.716(0.705,0.725)	0.659(0.639,0.678)	0.621(0.604,0.637)	0.693(0.681,0.706)	0.71(0.699,0.72)	0.688(0.676,0.7)	0.592(0.584,0.599)	0.623(0.606,0.641)		120	0.4	0.2
14	0.731(0.722,0.741)	0.632(0.599,0.662)	0.684(0.669,0.699)	0.72(0.708,0.733)	0.733(0.721,0.745)	0.71(0.697,0.723)	0.647(0.639,0.655)	0.683(0.667,0.699)		120	0.4	0.4
15	0.749(0.74,0.758)	0.543(0.497,0.585)	0.761(0.749,0.772)	0.772(0.761,0.783)	0.777(0.766,0.787)	0.775(0.764,0.786)	0.705(0.696,0.715)	0.759(0.746,0.771)		120	0.4	0.6
16	0.772(0.764,0.781)	0.492(0.434,0.552)	0.84(0.829,0.853)	0.834(0.822,0.847)	0.848(0.837,0.86)	0.849(0.838,0.861)	0.775(0.766,0.785)	0.843(0.831,0.856)		120	0.4	0.8
17	0.72(0.711,0.729)	0.66(0.645,0.675)	0.61(0.593,0.627)	0.687(0.676,0.698)	0.71(0.7,0.719)	0.667(0.651,0.681)	0.588(0.579,0.595)	0.61(0.59,0.628)		120	0.5	0.2
18	0.728(0.721,0.737)	0.648(0.621,0.675)	0.694(0.682,0.705)	0.704(0.693,0.714)	0.727(0.718,0.735)	0.713(0.701,0.725)	0.638(0.629,0.647)	0.694(0.681,0.706)		120	0.5	0.4
19	0.748(0.74,0.755)	0.593(0.549,0.636)	0.754(0.743,0.765)	0.756(0.745,0.765)	0.771(0.76,0.782)	0.758(0.747,0.768)	0.7(0.69,0.709)	0.75(0.739,0.76)		120	0.5	0.6
20	0.779(0.773,0.785)	0.541(0.482,0.598)	0.839(0.827,0.849)	0.837(0.826,0.847)	0.852(0.842,0.861)	0.843(0.832,0.853)	0.776(0.767,0.785)	0.842(0.831,0.851)		120	0.5	0.8
21	0.714(0.696,0.733)	0.657(0.633,0.682)	0.637(0.616,0.656)	0.699(0.68,0.719)	0.713(0.694,0.732)	0.708(0.689,0.727)	0.604(0.59,0.616)	0.627(0.604,0.648)		200	0.1	0.2
22	0.736(0.718,0.754)	0.654(0.617,0.687)	0.693(0.669,0.718)	0.749(0.727,0.772)	0.749(0.727,0.773)	0.749(0.727,0.773)	0.652(0.639,0.665)	0.699(0.678,0.723)		200	0.1	0.4
23	0.766(0.745,0.785)	0.604(0.558,0.65)	0.784(0.767,0.8)	0.802(0.783,0.821)	0.803(0.783,0.821)	0.804(0.787,0.821)	0.716(0.702,0.728)	0.786(0.768,0.805)		200	0.1	0.6
24	0.799(0.783,0.815)	0.528(0.472,0.587)	0.835(0.822,0.848)	0.841(0.827,0.855)	0.857(0.846,0.868)	0.864(0.852,0.875)	0.79(0.777,0.803)	0.842(0.827,0.856)		200	0.1	0.8
25	0.717(0.703,0.73)	0.651(0.63,0.673)	0.618(0.6,0.636)	0.692(0.675,0.707)	0.712(0.697,0.725)	0.7(0.684,0.715)	0.596(0.587,0.604)	0.615(0.598,0.632)		200	0.2	0.2
26	0.738(0.727,0.75)	0.628(0.597,0.66)	0.695(0.681,0.709)	0.737(0.724,0.749)	0.744(0.731,0.756)	0.739(0.725,0.753)	0.653(0.645,0.66)	0.692(0.678,0.707)		200	0.2	0.4
27	0.754(0.742,0.766)	0.558(0.514,0.602)	0.758(0.746,0.772)	0.786(0.775,0.798)	0.789(0.778,0.8)	0.787(0.776,0.798)	0.718(0.71,0.728)	0.769(0.757,0.782)		200	0.2	0.6
28	0.771(0.761,0.78)	0.456(0.402,0.511)	0.837(0.824,0.849)	0.843(0.831,0.854)	0.849(0.838,0.86)	0.857(0.846,0.868)	0.804(0.797,0.812)	0.848(0.836,0.858)		200	0.2	0.8
29	0.721(0.711,0.73)	0.656(0.638,0.672)	0.628(0.616,0.641)	0.696(0.685,0.706)	0.717(0.707,0.726)	0.7(0.688,0.71)	0.598(0.592,0.604)	0.617(0.603,0.629)		200	0.3	0.2
30	0.731(0.721,0.739)	0.646(0.62,0.672)	0.691(0.678,0.706)	0.735(0.724,0.746)	0.739(0.728,0.75)	0.736(0.725,0.747)	0.653(0.646,0.66)	0.701(0.687,0.715)		200	0.3	0.4
31	0.752(0.743,0.759)	0.581(0.54,0.623)	0.766(0.755,0.778)	0.786(0.777,0.796)	0.784(0.775,0.793)	0.791(0.781,0.801)	0.721(0.713,0.729)	0.772(0.761,0.784)		200	0.3	0.6
32	0.771(0.764,0.779)	0.428(0.382,0.474)	0.846(0.837,0.855)	0.839(0.831,0.847)	0.848(0.839,0.857)	0.856(0.848,0.864)	0.801(0.793,0.809)	0.849(0.84,0.858)		200	0.3	0.8
33	0.716(0.708,0.724)	0.653(0.635,0.669)	0.625(0.613,0.636)	0.69(0.681,0.699)	0.712(0.703,0.719)	0.684(0.673,0.692)	0.6(0.594,0.607)	0.62(0.607,0.632)		200	0.4	0.2
34	0.73(0.722,0.737)	0.634(0.607,0.664)	0.697(0.685,0.708)	0.733(0.724,0.742)	0.734(0.725,0.743)	0.737(0.728,0.746)	0.65(0.643,0.658)	0.702(0.689,0.715)		200	0.4	0.4
35	0.749(0.743,0.754)	0.618(0.577,0.656)	0.754(0.745,0.764)	0.778(0.768,0.787)	0.785(0.776,0.794)	0.785(0.777,0.793)	0.714(0.707,0.721)	0.762(0.751,0.773)		200	0.4	0.6
36	0.774(0.769,0.779)	0.443(0.397,0.495)	0.844(0.834,0.851)	0.843(0.835,0.851)	0.851(0.843,0.859)	0.853(0.845,0.861)	0.79(0.782,0.798)	0.844(0.835,0.852)		200	0.4	0.8
37	0.718(0.712,0.724)	0.649(0.633,0.664)	0.625(0.614,0.637)	0.695(0.687,0.702)	0.71(0.704,0.717)	0.691(0.682,0.699)	0.602(0.596,0.608)	0.624(0.61,0.638)		200	0.5	0.2
38	0.738(0.731,0.744)	0.645(0.615,0.672)	0.692(0.678,0.705)	0.739(0.731,0.748)	0.737(0.728,0.745)	0.73(0.72,0.739)	0.649(0.644,0.654)	0.69(0.674,0.703)		200	0.5	0.4
39	0.754(0.749,0.759)	0.599(0.555,0.645)	0.774(0.766,0.782)	0.78(0.772,0.787)	0.788(0.779,0.796)	0.788(0.779,0.797)	0.707(0.699,0.715)	0.774(0.765,0.784)		200	0.5	0.6
40	0.769(0.764,0.775)	0.429(0.377,0.479)	0.844(0.836,0.852)	0.839(0.832,0.846)	0.852(0.844,0.859)	0.851(0.844,0.859)	0.79(0.783,0.798)	0.85(0.843,0.857)		200	0.5	0.8
41	0.707(0.696,0.717)	0.641(0.621,0.66)	0.624(0.609,0.638)	0.699(0.689,0.71)	0.707(0.696,0.717)	0.702(0.689,0.713)	0.607(0.599,0.616)	0.632(0.618,0.646)		500	0.1	0.2
42	0.731(0.721,0.742)	0.618(0.588,0.652)	0.698(0.682,0.714)	0.748(0.737,0.761)	0.75(0.739,0.762)	0.748(0.736,0.76)	0.659(0.652,0.666)	0.7(0.685,0.715)		500	0.1	0.4
43	0.747(0.738,0.757)	0.54(0.503,0.581)	0.758(0.746,0.77)	0.789(0.78,0.8)	0.787(0.777,0.798)	0.788(0.779,0.8)	0.728(0.72,0.737)	0.764(0.753,0.776)		500	0.1	0.6
44	0.777(0.768,0.787)	0.453(0.406,0.502)	0.841(0.83,0.852)	0.857(0.847,0.867)	0.857(0.847,0.868)	0.86(0.85,0.87)	0.804(0.796,0.812)	0.846(0.835,0.857)		500	0.1	0.8
45	0.717(0.707,0.725)	0.644(0.624,0.661)	0.634(0.623,0.644)	0.709(0.7,0.718)	0.715(0.705,0.724)	0.706(0.698,0.714)	0.606(0.601,0.612)	0.627(0.615,0.638)		500	0.2	0.2
46	0.733(0.726,0.742)	0.623(0.597,0.648)	0.69(0.68,0.701)	0.738(0.73,0.745)	0.748(0.74,0.756)	0.746(0.738,0.754)	0.662(0.656,0.668)	0.703(0.692,0.714)		500	0.2	0.4
47	0.742(0.735,0.749)	0.573(0.532,0.613)	0.766(0.758,0.774)	0.788(0.78,0.795)	0.793(0.786,0.8)	0.798(0.79,0.805)	0.72(0.714,0.725)	0.773(0.764,0.782)		500	0.2	0.6
48	0.772(0.764,0.778)	0.451(0.408,0.5)	0.848(0.841,0.854)	0.856(0.85,0.862)	0.856(0.849,0.862)	0.866(0.86,0.873)	0.799(0.794,0.804)	0.848(0.841,0.855)		500	0.2	0.8
49	0.715(0.709,0.721)	0.648(0.633,0.664)	0.638(0.629,0.647)	0.709(0.702,0.716)	0.715(0.709,0.722)	0.709(0.703,0.716)	0.607(0.603,0.611)	0.636(0.624,0.649)		500	0.3	0.2
50	0.726(0.721,0.732)	0.628(0.599,0.658)	0.702(0.693,0.711)	0.743(0.736,0.75)	0.747(0.741,0.753)	0.753(0.747,0.76)	0.654(0.649,0.659)	0.709(0.699,0.718)		500	0.3	0.4
51	0.751(0.745,0.756)	0.61(0.57,0.649)	0.769(0.762,0.776)	0.79(0.783,0.798)	0.79(0.783,0.797)	0.8(0.793,0.807)	0.719(0.713,0.723)	0.776(0.769,0.783)		500	0.3	0.6
52	0.773(0.769,0.778)	0.508(0.454,0.558)	0.848(0.842,0.854)	0.856(0.851,0.861)	0.853(0.848,0.858)	0.863(0.859,0.868)	0.798(0.794,0.802)	0.85(0.844,0.857)		500	0.3	0.8
53	0.717(0.713,0.722)	0.649(0.635,0.662)	0.632(0.624,0.64)	0.703(0.698,0.708)	0.716(0.712,0.721)	0.71(0.704,0.715)	0.604(0.6,0.608)	0.629(0.619,0.64)		500	0.4	0.2
54	0.73(0.725,0.735)	0.638(0.61,0.664)	0.7(0.692,0.709)	0.738(0.733,0.744)	0.745(0.739,0.75)	0.745(0.738,0.751)	0.653(0.649,0.656)	0.7(0.69,0.71)		500	0.4	0.4
55	0.751(0.746,0.754)	0.629(0.59,0.667)	0.773(0.766,0.779)	0.795(0.79,0.8)	0.794(0.788,0.799)	0.803(0.798,0.808)	0.714(0.71,0.719)	0.786(0.779,0.791)		500	0.4	0.6
56	0.772(0.767,0.776)	0.537(0.486,0.591)	0.845(0.84,0.851)	0.849(0.843,0.854)	0.848(0.842,0.853)	0.857(0.852,0.861)	0.8(0.796,0.805)	0.849(0.844,0.854)		500	0.4	0.8
57	0.713(0.709,0.717)	0.651(0.637,0.663)	0.62(0.613,0.628)	0.702(0.697,0.706)	0.711(0.708,0.715)	0.703(0.698,0.708)	0.604(0.6,0.607)	0.629(0.618,0.639)		500	0.5	0.2
58	0.729(0.725,0.732)	0.64(0.611,0.667)	0.706(0.7,0.714)	0.734(0.728,0.739)	0.741(0.735,0.747)	0.742(0.736,0.747)	0.65(0.646,0.653)	0.706(0.698,0.715)		500	0.5	0.4
59	0.748(0.745,0.752)	0.585(0.541,0.625)	0.776(0.77,0.782)	0.792(0.786,0.797)	0.792(0.787,0.797)	0.796(0.791,0.801)	0.717(0.713,0.721)	0.785(0.778,0.791)		500	0.5	0.6
60	0.77(0.766,0.773)	0.468(0.418,0.521)	0.845(0.84,0.85)	0.846(0.841,0.851)	0.848(0.843,0.852)	0.86(0.856,0.865)	0.8(0.796,0.804)	0.852(0.847,0.857)		500	0.5	0.8
61	0.717(0.709,0.725)	0.639(0.621,0.654)	0.627(0.616,0.638)	0.713(0.706,0.721)	0.716(0.708,0.724)	0.714(0.707,0.722)	0.609(0.603,0.615)	0.629(0.617,0.64)		1000	0.1	0.2
62	0.739(0.732,0.747)	0.638(0.608,0.665)	0.701(0.691,0.711)	0.748(0.741,0.756)	0.753(0.746,0.761)	0.754(0.747,0.762)	0.66(0.654,0.665)	0.704(0.694,0.715)		1000	0.1	0.4
63	0.752(0.744,0.76)	0.57(0.53,0.613)	0.771(0.762,0.779)	0.798(0.79,0.805)	0.801(0.794,0.808)	0.809(0.802,0.816)	0.726(0.721,0.732)	0.779(0.77,0.787)		1000	0.1	0.6
64	0.771(0.764,0.777)	0.501(0.449,0.55)	0.844(0.837,0.851)	0.856(0.849,0.863)	0.86(0.853,0.867)	0.863(0.857,0.869)	0.802(0.796,0.807)	0.849(0.842,0.856)		1000	0.1	0.8
65	0.717(0.711,0.723)	0.64(0.625,0.655)	0.618(0.61,0.626)	0.715(0.708,0.721)	0.715(0.709,0.721)	0.714(0.708,0.72)	0.607(0.603,0.61)	0.621(0.612,0.631)		1000	0.2	0.2
66	0.73(0.725,0.736)	0.629(0.602,0.655)	0.704(0.696,0.711)	0.747(0.742,0.752)	0.748(0.742,0.753)	0.751(0.744,0.757)	0.658(0.654,0.661)	0.706(0.698,0.714)		1000	0.2	0.4
67	0.751(0.746,0.757)	0.584(0.543,0.626)	0.773(0.767,0.78)	0.797(0.792,0.802)	0.799(0.793,0.804)	0.803(0.798,0.808)	0.724(0.72,0.729)	0.776(0.769,0.783)		1000	0.2	0.6
68	0.769(0.765,0.774)	0.451(0.403,0.496)	0.846(0.841,0.851)	0.854(0.849,0.858)	0.858(0.853,0.862)	0.863(0.859,0.867)	0.803(0.799,0.807)	0.851(0.846,0.856)		1000	0.2	0.8
69	0.716(0.712,0.721)	0.621(0.603,0.638)	0.636(0.629,0.643)	0.713(0.708,0.717)	0.714(0.71,0.718)	0.716(0.712,0.72)	0.608(0.606,0.611)	0.637(0.629,0.646)		1000	0.3	0.2
70	0.732(0.728,0.736)	0.647(0.621,0.672)	0.7(0.693,0.707)	0.747(0.742,0.751)	0.751(0.747,0.756)	0.755(0.751,0.76)	0.656(0.653,0.659)	0.707(0.7,0.715)		1000	0.3	0.4
71	0.745(0.742,0.749)	0.584(0.549,0.624)	0.772(0.766,0.777)	0.792(0.788,0.797)	0.794(0.79,0.799)	0.802(0.798,0.807)	0.721(0.718,0.724)	0.775(0.768,0.782)		1000	0.3	0.6
72	0.774(0.771,0.777)	0.498(0.448,0.549)	0.85(0.846,0.854)	0.858(0.854,0.862)	0.861(0.856,0.864)	0.868(0.864,0.872)	0.806(0.803,0.809)	0.853(0.848,0.857)		1000	0.3	0.8
73	0.716(0.712,0.719)	0.659(0.646,0.67)	0.637(0.631,0.644)	0.711(0.708,0.715)	0.714(0.711,0.718)	0.713(0.709,0.716)	0.609(0.606,0.611)	0.634(0.624,0.643)		1000	0.4	0.2
74	0.73(0.726,0.733)	0.667(0.644,0.689)	0.703(0.697,0.71)	0.741(0.737,0.745)	0.745(0.742,0.749)	0.751(0.747,0.755)	0.657(0.655,0.66)	0.712(0.704,0.719)		1000	0.4	0.4
75	0.748(0.745,0.752)	0.618(0.575,0.655)	0.774(0.768,0.78)	0.792(0.788,0.796)	0.794(0.79,0.799)	0.8(0.795,0.804)	0.719(0.716,0.722)	0.777(0.772,0.782)		1000	0.4	0.6
76	0.773(0.77,0.776)	0.459(0.412,0.507)	0.851(0.848,0.855)	0.857(0.854,0.861)	0.86(0.857,0.864)	0.868(0.864,0.871)	0.802(0.799,0.805)	0.856(0.852,0.86)		1000	0.4	0.8
77	0.716(0.714,0.719)	0.635(0.619,0.65)	0.637(0.63,0.644)	0.711(0.708,0.715)	0.715(0.713,0.718)	0.715(0.712,0.718)	0.609(0.606,0.611)	0.64(0.631,0.649)		1000	0.5	0.2
78	0.731(0.728,0.734)	0.639(0.611,0.666)	0.707(0.702,0.713)	0.745(0.742,0.749)	0.75(0.747,0.753)	0.751(0.748,0.755)	0.654(0.651,0.657)	0.718(0.712,0.723)		1000	0.5	0.4
79	0.749(0.746,0.752)	0.558(0.52,0.597)	0.781(0.777,0.785)	0.79(0.787,0.794)	0.789(0.785,0.793)	0.801(0.798,0.804)	0.723(0.72,0.726)	0.782(0.778,0.785)		1000	0.5	0.6
80	0.772(0.769,0.774)	0.51(0.459,0.561)	0.853(0.85,0.856)	0.857(0.854,0.86)	0.856(0.853,0.86)	0.864(0.862,0.867)	0.801(0.798,0.803)	0.857(0.854,0.86)		1000	0.5	0.8
