# Supplementary material for: A simulation study on missing data imputation for dichotomous variables using statistical and machine learning methods
Source: Sci Rep. 2023 Jun 9;13:9432. doi: 10.1038/s41598-023-36509-2 (PMC10256703; doi:10.1038/s41598-023-36509-2)
Supplement: Supplementary file 2 — Supplementary Information 2. [file 41598_2023_36509_MOESM2_ESM.zip › univariate_mar55_accuracy_table.csv]

	mode	knn	rf	cart	svm	bpnn	mi	logreg		N	MR	r
1	0.395(0.382,0.408)	0.545(0.514,0.573)	0.577(0.552,0.6)	0.555(0.525,0.587)	0.547(0.519,0.574)	0.578(0.55,0.603)	0.543(0.526,0.561)	0.578(0.552,0.602)		120	0.1	0.2
2	0.383(0.366,0.4)	0.623(0.594,0.649)	0.644(0.622,0.668)	0.641(0.614,0.668)	0.638(0.613,0.662)	0.66(0.635,0.685)	0.574(0.558,0.589)	0.657(0.634,0.682)		120	0.1	0.4
3	0.379(0.363,0.394)	0.67(0.636,0.701)	0.718(0.69,0.744)	0.699(0.675,0.724)	0.714(0.689,0.739)	0.721(0.694,0.745)	0.648(0.633,0.664)	0.723(0.699,0.746)		120	0.1	0.6
4	0.38(0.363,0.398)	0.596(0.557,0.638)	0.791(0.762,0.816)	0.78(0.754,0.806)	0.787(0.761,0.814)	0.79(0.762,0.813)	0.747(0.728,0.763)	0.795(0.768,0.818)		120	0.1	0.8
5	0.419(0.407,0.43)	0.563(0.544,0.582)	0.562(0.538,0.585)	0.558(0.537,0.58)	0.57(0.549,0.59)	0.567(0.545,0.588)	0.52(0.509,0.532)	0.563(0.542,0.584)		120	0.2	0.2
6	0.417(0.403,0.429)	0.634(0.613,0.656)	0.661(0.64,0.682)	0.641(0.618,0.665)	0.653(0.632,0.675)	0.661(0.64,0.682)	0.579(0.568,0.591)	0.665(0.645,0.683)		120	0.2	0.4
7	0.4(0.385,0.414)	0.632(0.599,0.66)	0.722(0.705,0.739)	0.696(0.676,0.715)	0.708(0.686,0.729)	0.715(0.695,0.735)	0.637(0.624,0.649)	0.718(0.699,0.736)		120	0.2	0.6
8	0.388(0.375,0.403)	0.584(0.547,0.623)	0.814(0.799,0.83)	0.797(0.78,0.815)	0.81(0.795,0.825)	0.811(0.795,0.826)	0.749(0.734,0.763)	0.816(0.801,0.831)		120	0.2	0.8
9	0.436(0.427,0.445)	0.543(0.526,0.559)	0.559(0.542,0.576)	0.54(0.522,0.557)	0.551(0.534,0.569)	0.551(0.531,0.569)	0.524(0.514,0.534)	0.558(0.543,0.575)		120	0.3	0.2
10	0.436(0.425,0.445)	0.625(0.608,0.643)	0.64(0.622,0.657)	0.621(0.606,0.636)	0.636(0.619,0.652)	0.635(0.617,0.654)	0.568(0.557,0.579)	0.643(0.626,0.66)		120	0.3	0.4
11	0.427(0.417,0.437)	0.634(0.608,0.659)	0.697(0.681,0.712)	0.676(0.661,0.692)	0.696(0.679,0.711)	0.7(0.684,0.715)	0.647(0.637,0.657)	0.702(0.687,0.716)		120	0.3	0.6
12	0.392(0.382,0.402)	0.634(0.595,0.671)	0.808(0.794,0.821)	0.79(0.777,0.802)	0.805(0.794,0.817)	0.814(0.802,0.826)	0.736(0.726,0.746)	0.81(0.797,0.821)		120	0.3	0.8
13	0.455(0.449,0.462)	0.545(0.53,0.559)	0.556(0.541,0.571)	0.54(0.525,0.554)	0.54(0.525,0.556)	0.556(0.544,0.568)	0.524(0.517,0.532)	0.56(0.546,0.574)		120	0.4	0.2
14	0.448(0.44,0.455)	0.637(0.621,0.653)	0.643(0.629,0.657)	0.63(0.617,0.641)	0.648(0.633,0.662)	0.641(0.629,0.654)	0.58(0.57,0.589)	0.645(0.63,0.661)		120	0.4	0.4
15	0.429(0.421,0.438)	0.656(0.635,0.678)	0.719(0.707,0.729)	0.695(0.682,0.708)	0.712(0.7,0.723)	0.711(0.699,0.723)	0.642(0.632,0.652)	0.728(0.716,0.74)		120	0.4	0.6
16	0.404(0.395,0.412)	0.65(0.614,0.691)	0.8(0.787,0.811)	0.787(0.775,0.8)	0.81(0.798,0.823)	0.793(0.78,0.807)	0.75(0.74,0.76)	0.8(0.787,0.812)		120	0.4	0.8
17	0.455(0.45,0.461)	0.535(0.519,0.549)	0.55(0.536,0.563)	0.538(0.522,0.553)	0.536(0.52,0.552)	0.557(0.542,0.572)	0.52(0.512,0.528)	0.559(0.545,0.573)		120	0.5	0.2
18	0.442(0.434,0.45)	0.622(0.607,0.637)	0.638(0.625,0.652)	0.609(0.597,0.621)	0.625(0.608,0.641)	0.633(0.619,0.647)	0.575(0.567,0.585)	0.646(0.633,0.659)		120	0.5	0.4
19	0.433(0.425,0.44)	0.674(0.653,0.695)	0.708(0.698,0.719)	0.7(0.69,0.71)	0.715(0.705,0.726)	0.711(0.7,0.721)	0.634(0.624,0.643)	0.713(0.702,0.723)		120	0.5	0.6
20	0.402(0.396,0.408)	0.636(0.599,0.67)	0.812(0.801,0.821)	0.799(0.788,0.808)	0.809(0.798,0.819)	0.804(0.793,0.813)	0.747(0.737,0.758)	0.809(0.798,0.819)		120	0.5	0.8
21	0.413(0.401,0.425)	0.546(0.524,0.568)	0.572(0.552,0.593)	0.565(0.544,0.586)	0.564(0.542,0.586)	0.574(0.552,0.595)	0.53(0.519,0.541)	0.588(0.566,0.611)		200	0.1	0.2
22	0.413(0.399,0.425)	0.612(0.588,0.633)	0.654(0.635,0.674)	0.636(0.616,0.657)	0.63(0.611,0.651)	0.65(0.629,0.672)	0.583(0.571,0.594)	0.658(0.639,0.678)		200	0.1	0.4
23	0.402(0.386,0.415)	0.646(0.62,0.672)	0.731(0.711,0.751)	0.719(0.696,0.738)	0.725(0.705,0.745)	0.734(0.714,0.755)	0.665(0.653,0.678)	0.731(0.709,0.752)		200	0.1	0.6
24	0.392(0.379,0.403)	0.624(0.581,0.67)	0.813(0.795,0.831)	0.785(0.768,0.802)	0.801(0.784,0.819)	0.819(0.803,0.836)	0.744(0.732,0.757)	0.815(0.798,0.834)		200	0.1	0.8
25	0.439(0.431,0.448)	0.548(0.531,0.566)	0.564(0.546,0.58)	0.546(0.529,0.562)	0.555(0.539,0.57)	0.563(0.548,0.578)	0.523(0.515,0.531)	0.574(0.556,0.589)		200	0.2	0.2
26	0.432(0.424,0.44)	0.627(0.61,0.644)	0.656(0.643,0.671)	0.633(0.618,0.649)	0.627(0.613,0.642)	0.641(0.627,0.655)	0.581(0.571,0.591)	0.649(0.636,0.664)		200	0.2	0.4
27	0.426(0.415,0.435)	0.651(0.627,0.673)	0.728(0.714,0.74)	0.716(0.702,0.729)	0.716(0.702,0.729)	0.735(0.721,0.747)	0.654(0.643,0.666)	0.738(0.724,0.75)		200	0.2	0.6
28	0.402(0.393,0.411)	0.625(0.588,0.66)	0.807(0.793,0.819)	0.788(0.776,0.799)	0.803(0.788,0.816)	0.818(0.805,0.83)	0.758(0.749,0.767)	0.818(0.806,0.83)		200	0.2	0.8
29	0.452(0.445,0.459)	0.555(0.542,0.567)	0.568(0.554,0.582)	0.557(0.544,0.571)	0.554(0.541,0.567)	0.563(0.551,0.576)	0.526(0.519,0.534)	0.575(0.562,0.588)		200	0.3	0.2
30	0.441(0.433,0.448)	0.631(0.616,0.645)	0.662(0.651,0.673)	0.645(0.634,0.658)	0.641(0.628,0.654)	0.651(0.639,0.664)	0.575(0.568,0.584)	0.652(0.639,0.665)		200	0.3	0.4
31	0.426(0.417,0.434)	0.64(0.615,0.664)	0.729(0.719,0.74)	0.709(0.697,0.72)	0.716(0.705,0.727)	0.727(0.716,0.738)	0.649(0.64,0.658)	0.732(0.721,0.742)		200	0.3	0.6
32	0.4(0.392,0.409)	0.61(0.577,0.645)	0.816(0.806,0.825)	0.788(0.777,0.797)	0.801(0.792,0.81)	0.816(0.806,0.825)	0.751(0.743,0.76)	0.817(0.808,0.826)		200	0.3	0.8
33	0.461(0.455,0.467)	0.546(0.534,0.558)	0.557(0.547,0.568)	0.549(0.539,0.558)	0.554(0.542,0.566)	0.561(0.549,0.571)	0.521(0.515,0.527)	0.568(0.557,0.578)		200	0.4	0.2
34	0.449(0.443,0.456)	0.613(0.599,0.627)	0.641(0.63,0.652)	0.628(0.617,0.638)	0.638(0.627,0.649)	0.645(0.634,0.656)	0.582(0.575,0.589)	0.646(0.636,0.657)		200	0.4	0.4
35	0.431(0.424,0.438)	0.648(0.626,0.67)	0.726(0.716,0.735)	0.697(0.686,0.707)	0.719(0.708,0.728)	0.725(0.714,0.736)	0.657(0.65,0.663)	0.733(0.723,0.743)		200	0.4	0.6
36	0.4(0.394,0.406)	0.631(0.595,0.665)	0.812(0.804,0.821)	0.797(0.788,0.805)	0.809(0.801,0.817)	0.815(0.807,0.824)	0.752(0.745,0.76)	0.819(0.811,0.826)		200	0.4	0.8
37	0.466(0.461,0.47)	0.548(0.537,0.558)	0.562(0.551,0.571)	0.547(0.536,0.558)	0.555(0.543,0.567)	0.555(0.543,0.566)	0.522(0.517,0.528)	0.563(0.552,0.573)		200	0.5	0.2
38	0.454(0.448,0.46)	0.634(0.622,0.647)	0.647(0.637,0.657)	0.63(0.618,0.641)	0.638(0.627,0.649)	0.647(0.637,0.657)	0.583(0.576,0.589)	0.657(0.648,0.668)		200	0.5	0.4
39	0.431(0.424,0.437)	0.669(0.647,0.689)	0.72(0.71,0.73)	0.691(0.68,0.701)	0.714(0.703,0.723)	0.72(0.709,0.73)	0.65(0.642,0.657)	0.726(0.715,0.735)		200	0.5	0.6
40	0.405(0.4,0.41)	0.588(0.555,0.624)	0.802(0.795,0.81)	0.786(0.779,0.794)	0.797(0.79,0.804)	0.803(0.796,0.81)	0.751(0.745,0.758)	0.805(0.798,0.812)		200	0.5	0.8
41	0.449(0.441,0.457)	0.542(0.528,0.556)	0.579(0.565,0.593)	0.56(0.546,0.574)	0.563(0.549,0.578)	0.582(0.567,0.596)	0.523(0.516,0.53)	0.587(0.572,0.601)		500	0.1	0.2
42	0.442(0.433,0.451)	0.634(0.621,0.647)	0.669(0.657,0.681)	0.663(0.65,0.676)	0.643(0.63,0.657)	0.677(0.664,0.69)	0.584(0.577,0.591)	0.676(0.664,0.688)		500	0.1	0.4
43	0.418(0.408,0.428)	0.638(0.612,0.66)	0.724(0.713,0.736)	0.712(0.699,0.726)	0.709(0.695,0.723)	0.73(0.719,0.743)	0.658(0.649,0.667)	0.729(0.717,0.741)		500	0.1	0.6
44	0.388(0.377,0.398)	0.651(0.615,0.685)	0.821(0.81,0.832)	0.806(0.794,0.817)	0.815(0.804,0.825)	0.824(0.815,0.833)	0.75(0.742,0.758)	0.823(0.811,0.832)		500	0.1	0.8
45	0.461(0.455,0.467)	0.561(0.551,0.571)	0.592(0.584,0.601)	0.583(0.575,0.591)	0.576(0.568,0.584)	0.59(0.58,0.6)	0.527(0.522,0.532)	0.595(0.585,0.604)		500	0.2	0.2
46	0.452(0.444,0.459)	0.638(0.625,0.65)	0.663(0.654,0.673)	0.654(0.645,0.663)	0.646(0.637,0.655)	0.664(0.655,0.674)	0.581(0.576,0.586)	0.664(0.654,0.674)		500	0.2	0.4
47	0.432(0.424,0.439)	0.655(0.637,0.674)	0.732(0.723,0.742)	0.726(0.718,0.734)	0.721(0.712,0.729)	0.739(0.729,0.749)	0.656(0.649,0.662)	0.739(0.729,0.749)		500	0.2	0.6
48	0.403(0.396,0.409)	0.629(0.594,0.665)	0.821(0.814,0.827)	0.811(0.805,0.818)	0.809(0.802,0.816)	0.823(0.817,0.829)	0.756(0.75,0.762)	0.819(0.813,0.826)		500	0.2	0.8
49	0.466(0.461,0.471)	0.555(0.546,0.564)	0.584(0.576,0.592)	0.577(0.569,0.585)	0.575(0.568,0.582)	0.588(0.581,0.595)	0.525(0.521,0.53)	0.592(0.584,0.599)		500	0.3	0.2
50	0.458(0.453,0.464)	0.626(0.614,0.637)	0.654(0.645,0.663)	0.65(0.641,0.659)	0.646(0.638,0.656)	0.66(0.653,0.669)	0.581(0.576,0.586)	0.663(0.655,0.672)		500	0.3	0.4
51	0.431(0.426,0.436)	0.663(0.644,0.682)	0.736(0.728,0.744)	0.722(0.713,0.73)	0.721(0.713,0.728)	0.742(0.735,0.748)	0.658(0.652,0.664)	0.738(0.731,0.745)		500	0.3	0.6
52	0.4(0.395,0.406)	0.633(0.599,0.668)	0.817(0.811,0.824)	0.811(0.804,0.818)	0.807(0.801,0.814)	0.825(0.819,0.83)	0.758(0.753,0.763)	0.821(0.815,0.827)		500	0.3	0.8
53	0.473(0.469,0.476)	0.551(0.543,0.559)	0.576(0.57,0.582)	0.57(0.564,0.577)	0.566(0.559,0.573)	0.578(0.571,0.585)	0.525(0.521,0.528)	0.58(0.574,0.587)		500	0.4	0.2
54	0.455(0.45,0.46)	0.634(0.624,0.643)	0.66(0.654,0.666)	0.649(0.643,0.656)	0.647(0.641,0.654)	0.664(0.657,0.671)	0.585(0.581,0.59)	0.666(0.66,0.673)		500	0.4	0.4
55	0.429(0.424,0.433)	0.678(0.66,0.697)	0.73(0.724,0.737)	0.723(0.716,0.731)	0.721(0.715,0.727)	0.738(0.733,0.745)	0.655(0.65,0.661)	0.736(0.731,0.742)		500	0.4	0.6
56	0.4(0.395,0.405)	0.623(0.591,0.657)	0.819(0.814,0.825)	0.808(0.803,0.814)	0.813(0.807,0.819)	0.826(0.821,0.831)	0.754(0.749,0.759)	0.824(0.819,0.83)		500	0.4	0.8
57	0.473(0.469,0.477)	0.553(0.545,0.561)	0.574(0.566,0.581)	0.566(0.558,0.574)	0.57(0.563,0.578)	0.577(0.569,0.584)	0.526(0.523,0.528)	0.583(0.577,0.59)		500	0.5	0.2
58	0.455(0.451,0.459)	0.623(0.613,0.633)	0.656(0.651,0.662)	0.646(0.639,0.652)	0.641(0.635,0.648)	0.66(0.654,0.666)	0.583(0.578,0.587)	0.662(0.657,0.667)		500	0.5	0.4
59	0.426(0.422,0.43)	0.655(0.634,0.675)	0.732(0.726,0.738)	0.719(0.712,0.725)	0.717(0.709,0.723)	0.74(0.734,0.745)	0.656(0.651,0.661)	0.74(0.735,0.745)		500	0.5	0.6
60	0.4(0.397,0.403)	0.643(0.608,0.677)	0.816(0.811,0.821)	0.806(0.801,0.812)	0.812(0.808,0.817)	0.824(0.819,0.829)	0.76(0.755,0.765)	0.82(0.815,0.824)		500	0.5	0.8
61	0.457(0.45,0.463)	0.56(0.55,0.571)	0.581(0.573,0.59)	0.576(0.566,0.587)	0.57(0.561,0.578)	0.592(0.583,0.601)	0.525(0.52,0.53)	0.588(0.579,0.598)		1000	0.1	0.2
62	0.446(0.44,0.453)	0.624(0.611,0.636)	0.662(0.652,0.672)	0.656(0.646,0.666)	0.655(0.644,0.666)	0.675(0.665,0.684)	0.582(0.577,0.587)	0.669(0.659,0.678)		1000	0.1	0.4
63	0.425(0.418,0.432)	0.638(0.616,0.66)	0.737(0.728,0.746)	0.725(0.716,0.735)	0.726(0.716,0.737)	0.738(0.73,0.745)	0.66(0.655,0.666)	0.735(0.727,0.744)		1000	0.1	0.6
64	0.399(0.392,0.407)	0.634(0.598,0.668)	0.825(0.818,0.832)	0.816(0.809,0.824)	0.821(0.814,0.828)	0.828(0.821,0.836)	0.76(0.754,0.766)	0.826(0.819,0.834)		1000	0.1	0.8
65	0.466(0.461,0.471)	0.551(0.543,0.56)	0.588(0.581,0.594)	0.58(0.573,0.586)	0.573(0.566,0.581)	0.592(0.585,0.598)	0.523(0.52,0.527)	0.591(0.585,0.598)		1000	0.2	0.2
66	0.449(0.444,0.455)	0.627(0.617,0.636)	0.668(0.662,0.674)	0.658(0.651,0.665)	0.657(0.649,0.664)	0.674(0.667,0.681)	0.587(0.584,0.591)	0.671(0.664,0.677)		1000	0.2	0.4
67	0.43(0.424,0.436)	0.651(0.632,0.671)	0.737(0.731,0.743)	0.729(0.723,0.734)	0.731(0.724,0.737)	0.746(0.74,0.752)	0.657(0.653,0.661)	0.741(0.735,0.747)		1000	0.2	0.6
68	0.406(0.4,0.411)	0.624(0.591,0.657)	0.822(0.816,0.828)	0.812(0.806,0.818)	0.817(0.811,0.822)	0.824(0.818,0.829)	0.756(0.752,0.761)	0.821(0.815,0.827)		1000	0.2	0.8
69	0.477(0.473,0.48)	0.551(0.545,0.558)	0.586(0.581,0.591)	0.576(0.57,0.581)	0.574(0.568,0.58)	0.586(0.58,0.591)	0.526(0.523,0.529)	0.589(0.584,0.594)		1000	0.3	0.2
70	0.454(0.449,0.459)	0.627(0.617,0.635)	0.667(0.662,0.673)	0.653(0.648,0.659)	0.65(0.643,0.656)	0.669(0.665,0.675)	0.582(0.578,0.585)	0.666(0.662,0.671)		1000	0.3	0.4
71	0.431(0.427,0.435)	0.657(0.636,0.678)	0.744(0.739,0.749)	0.736(0.73,0.741)	0.734(0.727,0.74)	0.751(0.746,0.756)	0.66(0.656,0.664)	0.746(0.741,0.752)		1000	0.3	0.6
72	0.403(0.399,0.406)	0.651(0.615,0.683)	0.827(0.823,0.831)	0.818(0.814,0.823)	0.82(0.816,0.825)	0.833(0.829,0.837)	0.758(0.754,0.761)	0.828(0.824,0.833)		1000	0.3	0.8
73	0.479(0.475,0.482)	0.556(0.549,0.562)	0.58(0.575,0.585)	0.573(0.568,0.579)	0.568(0.563,0.574)	0.583(0.578,0.588)	0.526(0.523,0.528)	0.584(0.579,0.589)		1000	0.4	0.2
74	0.46(0.457,0.464)	0.621(0.611,0.63)	0.656(0.651,0.661)	0.647(0.642,0.652)	0.644(0.639,0.649)	0.666(0.661,0.671)	0.582(0.579,0.585)	0.663(0.658,0.668)		1000	0.4	0.4
75	0.43(0.426,0.433)	0.675(0.657,0.694)	0.741(0.737,0.745)	0.73(0.726,0.734)	0.728(0.723,0.732)	0.746(0.742,0.75)	0.657(0.654,0.66)	0.743(0.739,0.747)		1000	0.4	0.6
76	0.401(0.398,0.404)	0.652(0.619,0.684)	0.822(0.818,0.827)	0.813(0.808,0.818)	0.814(0.809,0.819)	0.83(0.826,0.833)	0.758(0.754,0.762)	0.825(0.82,0.829)		1000	0.4	0.8
77	0.48(0.477,0.482)	0.553(0.547,0.559)	0.577(0.572,0.581)	0.57(0.565,0.575)	0.567(0.562,0.571)	0.581(0.576,0.587)	0.527(0.524,0.529)	0.586(0.581,0.591)		1000	0.5	0.2
78	0.458(0.455,0.46)	0.628(0.619,0.637)	0.662(0.658,0.666)	0.652(0.647,0.657)	0.648(0.643,0.652)	0.669(0.665,0.673)	0.582(0.579,0.585)	0.665(0.66,0.668)		1000	0.5	0.4
79	0.432(0.429,0.435)	0.66(0.641,0.68)	0.736(0.733,0.74)	0.727(0.722,0.731)	0.726(0.721,0.731)	0.743(0.739,0.747)	0.658(0.654,0.661)	0.739(0.735,0.743)		1000	0.5	0.6
80	0.401(0.399,0.404)	0.62(0.588,0.653)	0.82(0.817,0.824)	0.813(0.809,0.817)	0.811(0.807,0.815)	0.827(0.824,0.83)	0.757(0.753,0.76)	0.824(0.82,0.827)		1000	0.5	0.8
