# Supplementary material for: A simulation study on missing data imputation for dichotomous variables using statistical and machine learning methods
Source: Sci Rep. 2023 Jun 9;13:9432. doi: 10.1038/s41598-023-36509-2 (PMC10256703; doi:10.1038/s41598-023-36509-2)
Supplement: Supplementary file 2 — Supplementary Information 2. [file 41598_2023_36509_MOESM2_ESM.zip › univariate_mar73_accuracy_table.csv]

	mode	knn	rf	cart	svm	bpnn	mi	logreg		N	MR	r
1	0.675(0.653,0.697)	0.652(0.627,0.675)	0.592(0.563,0.621)	0.671(0.645,0.697)	0.675(0.654,0.697)	0.638(0.615,0.663)	0.566(0.547,0.585)	0.575(0.543,0.606)		120	0.1	0.2
2	0.651(0.627,0.675)	0.67(0.642,0.696)	0.61(0.58,0.643)	0.666(0.639,0.694)	0.658(0.633,0.685)	0.651(0.623,0.68)	0.616(0.601,0.632)	0.605(0.575,0.634)		120	0.1	0.4
3	0.645(0.62,0.672)	0.723(0.691,0.752)	0.715(0.686,0.741)	0.718(0.695,0.742)	0.724(0.695,0.749)	0.717(0.689,0.744)	0.662(0.645,0.68)	0.707(0.676,0.735)		120	0.1	0.6
4	0.617(0.597,0.639)	0.736(0.709,0.765)	0.79(0.762,0.817)	0.796(0.775,0.819)	0.799(0.775,0.823)	0.809(0.784,0.834)	0.765(0.748,0.783)	0.798(0.772,0.824)		120	0.1	0.8
5	0.672(0.656,0.691)	0.655(0.639,0.671)	0.577(0.555,0.597)	0.635(0.615,0.654)	0.657(0.64,0.674)	0.635(0.616,0.655)	0.586(0.577,0.596)	0.566(0.545,0.588)		120	0.2	0.2
6	0.656(0.639,0.673)	0.696(0.674,0.715)	0.651(0.632,0.671)	0.691(0.67,0.712)	0.678(0.657,0.7)	0.667(0.647,0.687)	0.601(0.589,0.613)	0.656(0.634,0.678)		120	0.2	0.4
7	0.642(0.626,0.658)	0.737(0.718,0.755)	0.721(0.702,0.74)	0.74(0.72,0.757)	0.747(0.729,0.765)	0.747(0.73,0.766)	0.667(0.654,0.681)	0.723(0.704,0.744)		120	0.2	0.6
8	0.597(0.583,0.61)	0.749(0.727,0.771)	0.803(0.787,0.82)	0.808(0.793,0.822)	0.82(0.808,0.833)	0.809(0.795,0.822)	0.761(0.748,0.775)	0.809(0.793,0.824)		120	0.2	0.8
9	0.675(0.661,0.687)	0.662(0.648,0.676)	0.579(0.559,0.597)	0.652(0.638,0.667)	0.67(0.657,0.683)	0.649(0.635,0.662)	0.58(0.571,0.589)	0.563(0.542,0.585)		120	0.3	0.2
10	0.663(0.652,0.675)	0.691(0.675,0.708)	0.644(0.63,0.659)	0.691(0.675,0.706)	0.682(0.666,0.696)	0.666(0.65,0.68)	0.611(0.602,0.622)	0.636(0.619,0.651)		120	0.3	0.4
11	0.638(0.627,0.65)	0.745(0.728,0.761)	0.711(0.695,0.726)	0.723(0.706,0.74)	0.735(0.717,0.752)	0.727(0.711,0.742)	0.671(0.661,0.681)	0.711(0.692,0.729)		120	0.3	0.6
12	0.61(0.599,0.62)	0.779(0.758,0.8)	0.795(0.781,0.81)	0.799(0.785,0.814)	0.813(0.801,0.826)	0.806(0.793,0.819)	0.755(0.743,0.765)	0.794(0.78,0.807)		120	0.3	0.8
13	0.681(0.672,0.691)	0.66(0.65,0.671)	0.573(0.557,0.589)	0.661(0.65,0.671)	0.679(0.669,0.689)	0.648(0.634,0.662)	0.569(0.561,0.577)	0.569(0.549,0.588)		120	0.4	0.2
14	0.659(0.649,0.669)	0.675(0.663,0.688)	0.632(0.618,0.646)	0.654(0.641,0.668)	0.671(0.657,0.684)	0.659(0.644,0.674)	0.609(0.6,0.617)	0.632(0.617,0.647)		120	0.4	0.4
15	0.637(0.627,0.648)	0.736(0.723,0.747)	0.706(0.693,0.719)	0.703(0.689,0.717)	0.718(0.702,0.731)	0.713(0.697,0.729)	0.662(0.652,0.672)	0.705(0.69,0.719)		120	0.4	0.6
16	0.596(0.587,0.606)	0.805(0.791,0.819)	0.803(0.791,0.814)	0.8(0.788,0.812)	0.812(0.801,0.824)	0.803(0.792,0.814)	0.753(0.741,0.765)	0.802(0.791,0.813)		120	0.4	0.8
17	0.68(0.673,0.688)	0.663(0.654,0.672)	0.565(0.55,0.579)	0.648(0.635,0.66)	0.672(0.663,0.68)	0.634(0.621,0.647)	0.565(0.557,0.573)	0.57(0.554,0.584)		120	0.5	0.2
18	0.665(0.657,0.673)	0.68(0.668,0.692)	0.635(0.622,0.649)	0.651(0.639,0.662)	0.672(0.661,0.682)	0.656(0.643,0.671)	0.608(0.6,0.617)	0.63(0.616,0.645)		120	0.5	0.4
19	0.637(0.629,0.644)	0.723(0.709,0.736)	0.707(0.695,0.719)	0.694(0.68,0.708)	0.696(0.682,0.711)	0.708(0.696,0.72)	0.667(0.657,0.677)	0.702(0.689,0.714)		120	0.5	0.6
20	0.611(0.603,0.618)	0.813(0.8,0.825)	0.8(0.791,0.809)	0.787(0.772,0.8)	0.791(0.775,0.805)	0.796(0.785,0.808)	0.747(0.738,0.756)	0.788(0.776,0.798)		120	0.5	0.8
21	0.687(0.668,0.707)	0.658(0.636,0.68)	0.567(0.544,0.593)	0.661(0.641,0.681)	0.682(0.662,0.702)	0.665(0.646,0.685)	0.581(0.569,0.594)	0.577(0.554,0.601)		200	0.1	0.2
22	0.662(0.642,0.681)	0.682(0.662,0.702)	0.623(0.597,0.647)	0.68(0.659,0.701)	0.682(0.662,0.701)	0.668(0.645,0.691)	0.612(0.599,0.627)	0.612(0.588,0.636)		200	0.1	0.4
23	0.645(0.627,0.664)	0.73(0.708,0.751)	0.709(0.689,0.729)	0.736(0.715,0.755)	0.731(0.708,0.753)	0.748(0.726,0.771)	0.683(0.671,0.697)	0.705(0.684,0.727)		200	0.1	0.6
24	0.622(0.607,0.637)	0.761(0.738,0.783)	0.797(0.78,0.816)	0.796(0.778,0.812)	0.808(0.79,0.826)	0.817(0.8,0.834)	0.749(0.736,0.761)	0.796(0.776,0.815)		200	0.1	0.8
25	0.679(0.667,0.691)	0.655(0.642,0.668)	0.582(0.566,0.597)	0.646(0.631,0.661)	0.675(0.663,0.687)	0.654(0.639,0.669)	0.583(0.575,0.591)	0.574(0.559,0.591)		200	0.2	0.2
26	0.668(0.654,0.682)	0.684(0.669,0.699)	0.639(0.623,0.654)	0.688(0.672,0.704)	0.692(0.677,0.708)	0.674(0.659,0.689)	0.619(0.609,0.629)	0.643(0.624,0.661)		200	0.2	0.4
27	0.634(0.623,0.645)	0.74(0.728,0.752)	0.705(0.691,0.721)	0.729(0.718,0.742)	0.736(0.725,0.749)	0.738(0.724,0.752)	0.676(0.667,0.687)	0.709(0.692,0.727)		200	0.2	0.6
28	0.619(0.607,0.632)	0.752(0.731,0.774)	0.799(0.787,0.811)	0.804(0.792,0.815)	0.817(0.804,0.828)	0.816(0.804,0.828)	0.769(0.761,0.779)	0.797(0.785,0.808)		200	0.2	0.8
29	0.679(0.67,0.689)	0.668(0.658,0.679)	0.59(0.575,0.605)	0.665(0.654,0.675)	0.679(0.669,0.689)	0.665(0.653,0.676)	0.575(0.569,0.581)	0.575(0.563,0.588)		200	0.3	0.2
30	0.66(0.65,0.669)	0.696(0.686,0.707)	0.651(0.638,0.664)	0.682(0.669,0.694)	0.683(0.672,0.696)	0.681(0.67,0.692)	0.618(0.61,0.627)	0.639(0.625,0.654)		200	0.3	0.4
31	0.641(0.631,0.65)	0.75(0.739,0.762)	0.722(0.709,0.734)	0.734(0.721,0.745)	0.74(0.728,0.751)	0.737(0.725,0.748)	0.673(0.665,0.68)	0.716(0.703,0.73)		200	0.3	0.6
32	0.61(0.603,0.617)	0.752(0.732,0.772)	0.804(0.793,0.815)	0.801(0.791,0.81)	0.821(0.811,0.831)	0.818(0.808,0.828)	0.753(0.744,0.761)	0.803(0.791,0.813)		200	0.3	0.8
33	0.686(0.679,0.694)	0.66(0.651,0.669)	0.573(0.558,0.588)	0.653(0.642,0.664)	0.681(0.674,0.689)	0.65(0.638,0.661)	0.579(0.573,0.586)	0.568(0.552,0.584)		200	0.4	0.2
34	0.658(0.65,0.665)	0.688(0.68,0.697)	0.639(0.626,0.65)	0.679(0.669,0.688)	0.678(0.668,0.688)	0.669(0.66,0.68)	0.615(0.608,0.622)	0.629(0.615,0.643)		200	0.4	0.4
35	0.636(0.63,0.643)	0.747(0.736,0.757)	0.721(0.71,0.732)	0.734(0.723,0.743)	0.744(0.734,0.754)	0.742(0.731,0.753)	0.67(0.662,0.677)	0.719(0.708,0.731)		200	0.4	0.6
36	0.606(0.6,0.613)	0.764(0.744,0.78)	0.79(0.781,0.799)	0.799(0.793,0.806)	0.816(0.81,0.823)	0.809(0.802,0.817)	0.76(0.752,0.768)	0.795(0.786,0.804)		200	0.4	0.8
37	0.678(0.672,0.684)	0.663(0.655,0.671)	0.576(0.563,0.589)	0.656(0.645,0.665)	0.675(0.668,0.681)	0.65(0.638,0.661)	0.576(0.57,0.583)	0.568(0.554,0.584)		200	0.5	0.2
38	0.659(0.652,0.666)	0.688(0.678,0.697)	0.633(0.621,0.645)	0.665(0.653,0.677)	0.674(0.665,0.683)	0.676(0.666,0.685)	0.609(0.603,0.615)	0.63(0.619,0.642)		200	0.5	0.4
39	0.633(0.627,0.639)	0.74(0.731,0.749)	0.712(0.703,0.721)	0.726(0.718,0.734)	0.719(0.706,0.731)	0.719(0.708,0.729)	0.665(0.658,0.673)	0.702(0.692,0.712)		200	0.5	0.6
40	0.605(0.6,0.61)	0.802(0.79,0.813)	0.79(0.781,0.798)	0.795(0.785,0.803)	0.803(0.791,0.813)	0.8(0.79,0.81)	0.763(0.756,0.771)	0.784(0.776,0.793)		200	0.5	0.8
41	0.673(0.66,0.686)	0.65(0.636,0.663)	0.582(0.568,0.596)	0.665(0.652,0.678)	0.672(0.659,0.685)	0.672(0.658,0.685)	0.576(0.568,0.583)	0.565(0.549,0.583)		500	0.1	0.2
42	0.663(0.649,0.676)	0.702(0.688,0.716)	0.662(0.648,0.675)	0.699(0.685,0.713)	0.707(0.693,0.72)	0.71(0.695,0.724)	0.618(0.611,0.626)	0.662(0.647,0.676)		500	0.1	0.4
43	0.63(0.617,0.642)	0.716(0.7,0.732)	0.712(0.699,0.726)	0.737(0.723,0.75)	0.741(0.73,0.753)	0.75(0.739,0.761)	0.674(0.666,0.682)	0.714(0.7,0.728)		500	0.1	0.6
44	0.604(0.594,0.614)	0.749(0.732,0.768)	0.799(0.789,0.809)	0.818(0.808,0.827)	0.819(0.81,0.827)	0.824(0.815,0.833)	0.762(0.755,0.77)	0.809(0.8,0.819)		500	0.1	0.8
45	0.683(0.676,0.691)	0.671(0.664,0.679)	0.583(0.573,0.593)	0.675(0.667,0.682)	0.684(0.677,0.692)	0.677(0.67,0.684)	0.585(0.581,0.589)	0.574(0.559,0.587)		500	0.2	0.2
46	0.653(0.645,0.66)	0.681(0.673,0.689)	0.633(0.621,0.645)	0.685(0.677,0.694)	0.691(0.682,0.7)	0.687(0.677,0.696)	0.627(0.622,0.632)	0.632(0.619,0.644)		500	0.2	0.4
47	0.638(0.631,0.644)	0.737(0.727,0.747)	0.722(0.712,0.731)	0.748(0.739,0.757)	0.75(0.742,0.759)	0.756(0.747,0.764)	0.681(0.676,0.687)	0.72(0.711,0.729)		500	0.2	0.6
48	0.605(0.599,0.613)	0.758(0.739,0.776)	0.806(0.799,0.812)	0.816(0.808,0.823)	0.815(0.807,0.823)	0.829(0.822,0.836)	0.764(0.758,0.771)	0.809(0.801,0.817)		500	0.2	0.8
49	0.681(0.674,0.688)	0.661(0.654,0.668)	0.583(0.574,0.592)	0.668(0.661,0.674)	0.679(0.671,0.686)	0.668(0.661,0.676)	0.583(0.579,0.587)	0.574(0.561,0.588)		500	0.3	0.2
50	0.654(0.649,0.659)	0.687(0.679,0.695)	0.65(0.642,0.659)	0.693(0.686,0.7)	0.696(0.689,0.704)	0.694(0.686,0.702)	0.622(0.618,0.627)	0.642(0.632,0.653)		500	0.3	0.4
51	0.636(0.63,0.641)	0.737(0.729,0.745)	0.715(0.708,0.723)	0.742(0.735,0.75)	0.746(0.74,0.752)	0.758(0.751,0.765)	0.681(0.676,0.685)	0.717(0.706,0.726)		500	0.3	0.6
52	0.609(0.604,0.614)	0.76(0.743,0.778)	0.803(0.796,0.809)	0.821(0.814,0.827)	0.819(0.813,0.825)	0.83(0.824,0.836)	0.769(0.765,0.773)	0.804(0.797,0.81)		500	0.3	0.8
53	0.677(0.673,0.682)	0.656(0.65,0.663)	0.57(0.561,0.578)	0.664(0.657,0.67)	0.677(0.673,0.683)	0.668(0.662,0.674)	0.584(0.58,0.587)	0.559(0.547,0.571)		500	0.4	0.2
54	0.661(0.656,0.666)	0.689(0.683,0.695)	0.633(0.626,0.642)	0.695(0.688,0.701)	0.697(0.69,0.704)	0.693(0.686,0.7)	0.624(0.619,0.628)	0.632(0.622,0.641)		500	0.4	0.4
55	0.637(0.633,0.642)	0.739(0.73,0.746)	0.718(0.712,0.724)	0.751(0.745,0.756)	0.751(0.746,0.757)	0.759(0.753,0.764)	0.681(0.676,0.686)	0.713(0.707,0.721)		500	0.4	0.6
56	0.603(0.599,0.608)	0.761(0.743,0.777)	0.798(0.792,0.805)	0.811(0.806,0.817)	0.816(0.81,0.821)	0.829(0.823,0.834)	0.766(0.762,0.772)	0.797(0.79,0.804)		500	0.4	0.8
57	0.681(0.677,0.685)	0.662(0.656,0.667)	0.572(0.563,0.581)	0.665(0.659,0.671)	0.68(0.676,0.684)	0.669(0.663,0.675)	0.583(0.58,0.586)	0.555(0.544,0.566)		500	0.5	0.2
58	0.662(0.658,0.665)	0.693(0.688,0.699)	0.632(0.623,0.641)	0.686(0.68,0.693)	0.693(0.687,0.699)	0.692(0.686,0.699)	0.62(0.616,0.624)	0.631(0.62,0.642)		500	0.5	0.4
59	0.635(0.632,0.639)	0.744(0.737,0.75)	0.715(0.709,0.721)	0.741(0.735,0.747)	0.744(0.739,0.75)	0.754(0.749,0.76)	0.682(0.677,0.686)	0.712(0.705,0.72)		500	0.5	0.6
60	0.607(0.604,0.611)	0.763(0.746,0.779)	0.792(0.786,0.798)	0.807(0.802,0.812)	0.817(0.812,0.822)	0.823(0.818,0.828)	0.767(0.762,0.772)	0.786(0.779,0.793)		500	0.5	0.8
61	0.684(0.675,0.693)	0.663(0.655,0.671)	0.565(0.555,0.575)	0.676(0.668,0.684)	0.682(0.674,0.691)	0.677(0.669,0.685)	0.582(0.578,0.587)	0.568(0.556,0.58)		1000	0.1	0.2
62	0.657(0.65,0.665)	0.687(0.678,0.696)	0.648(0.637,0.657)	0.701(0.692,0.711)	0.703(0.694,0.711)	0.708(0.699,0.718)	0.627(0.621,0.632)	0.652(0.64,0.663)		1000	0.1	0.4
63	0.636(0.626,0.644)	0.725(0.716,0.736)	0.717(0.707,0.728)	0.745(0.737,0.753)	0.747(0.74,0.755)	0.755(0.748,0.764)	0.68(0.675,0.687)	0.725(0.716,0.734)		1000	0.1	0.6
64	0.606(0.599,0.612)	0.746(0.728,0.762)	0.811(0.802,0.82)	0.824(0.817,0.831)	0.828(0.82,0.835)	0.837(0.83,0.844)	0.766(0.76,0.772)	0.817(0.809,0.825)		1000	0.1	0.8
65	0.676(0.67,0.681)	0.662(0.656,0.668)	0.573(0.564,0.582)	0.674(0.667,0.68)	0.676(0.67,0.681)	0.677(0.671,0.683)	0.587(0.583,0.591)	0.57(0.56,0.58)		1000	0.2	0.2
66	0.661(0.655,0.666)	0.689(0.683,0.695)	0.648(0.64,0.656)	0.697(0.691,0.703)	0.703(0.697,0.708)	0.709(0.702,0.715)	0.623(0.619,0.628)	0.652(0.644,0.66)		1000	0.2	0.4
67	0.635(0.629,0.64)	0.738(0.73,0.747)	0.727(0.72,0.733)	0.748(0.742,0.754)	0.753(0.748,0.759)	0.766(0.76,0.771)	0.685(0.681,0.689)	0.728(0.721,0.735)		1000	0.2	0.6
68	0.603(0.598,0.608)	0.739(0.722,0.756)	0.806(0.801,0.813)	0.818(0.813,0.823)	0.82(0.814,0.825)	0.83(0.826,0.835)	0.77(0.765,0.774)	0.809(0.803,0.815)		1000	0.2	0.8
69	0.683(0.678,0.688)	0.67(0.664,0.675)	0.567(0.558,0.577)	0.678(0.673,0.683)	0.683(0.678,0.689)	0.683(0.678,0.687)	0.584(0.581,0.587)	0.559(0.547,0.569)		1000	0.3	0.2
70	0.658(0.653,0.662)	0.687(0.682,0.693)	0.64(0.634,0.646)	0.694(0.689,0.699)	0.701(0.695,0.706)	0.708(0.703,0.713)	0.625(0.622,0.628)	0.647(0.639,0.654)		1000	0.3	0.4
71	0.637(0.633,0.64)	0.739(0.732,0.745)	0.723(0.717,0.729)	0.752(0.748,0.757)	0.754(0.749,0.759)	0.766(0.761,0.771)	0.684(0.68,0.688)	0.729(0.722,0.736)		1000	0.3	0.6
72	0.605(0.601,0.608)	0.755(0.739,0.771)	0.801(0.796,0.806)	0.821(0.817,0.826)	0.82(0.816,0.825)	0.831(0.827,0.836)	0.768(0.764,0.772)	0.805(0.799,0.811)		1000	0.3	0.8
73	0.682(0.679,0.685)	0.667(0.662,0.672)	0.573(0.565,0.58)	0.679(0.675,0.683)	0.681(0.678,0.685)	0.68(0.676,0.684)	0.586(0.583,0.588)	0.564(0.552,0.574)		1000	0.4	0.2
74	0.658(0.655,0.661)	0.687(0.681,0.693)	0.642(0.636,0.648)	0.697(0.693,0.701)	0.7(0.696,0.705)	0.705(0.7,0.709)	0.623(0.62,0.626)	0.642(0.635,0.648)		1000	0.4	0.4
75	0.635(0.632,0.638)	0.731(0.724,0.739)	0.709(0.703,0.715)	0.747(0.743,0.751)	0.747(0.743,0.752)	0.763(0.759,0.768)	0.682(0.678,0.685)	0.711(0.703,0.718)		1000	0.4	0.6
76	0.605(0.602,0.608)	0.749(0.732,0.765)	0.799(0.795,0.803)	0.82(0.816,0.825)	0.82(0.815,0.824)	0.831(0.827,0.835)	0.766(0.763,0.77)	0.797(0.793,0.802)		1000	0.4	0.8
77	0.68(0.676,0.683)	0.665(0.66,0.67)	0.573(0.566,0.582)	0.675(0.672,0.679)	0.68(0.677,0.684)	0.675(0.67,0.68)	0.583(0.581,0.586)	0.554(0.544,0.567)		1000	0.5	0.2
78	0.661(0.658,0.664)	0.688(0.683,0.694)	0.633(0.626,0.639)	0.693(0.689,0.698)	0.697(0.692,0.702)	0.697(0.692,0.702)	0.626(0.624,0.629)	0.625(0.617,0.633)		1000	0.5	0.4
79	0.638(0.636,0.641)	0.735(0.728,0.742)	0.704(0.698,0.709)	0.744(0.739,0.748)	0.748(0.745,0.753)	0.762(0.758,0.766)	0.685(0.681,0.688)	0.695(0.687,0.702)		1000	0.5	0.6
80	0.606(0.604,0.608)	0.746(0.728,0.763)	0.794(0.789,0.798)	0.816(0.812,0.819)	0.818(0.814,0.822)	0.832(0.828,0.835)	0.774(0.77,0.777)	0.791(0.786,0.796)		1000	0.5	0.8
