# Supplementary material for: A simulation study on missing data imputation for dichotomous variables using statistical and machine learning methods
Source: Sci Rep. 2023 Jun 9;13:9432. doi: 10.1038/s41598-023-36509-2 (PMC10256703; doi:10.1038/s41598-023-36509-2)
Supplement: Supplementary file 2 — Supplementary Information 2. [file 41598_2023_36509_MOESM2_ESM.zip › univariate_mcar37_accuracy_table.csv]

	mode	knn	rf	cart	svm	bpnn	mi	logreg		N	MR	r
1	0.708(0.683,0.731)	0.636(0.602,0.666)	0.627(0.601,0.652)	0.687(0.662,0.71)	0.702(0.677,0.727)	0.68(0.656,0.702)	0.603(0.585,0.619)	0.603(0.574,0.632)		120	0.1	0.2
2	0.69(0.666,0.715)	0.634(0.604,0.667)	0.68(0.649,0.708)	0.715(0.692,0.74)	0.698(0.672,0.722)	0.703(0.677,0.728)	0.621(0.605,0.636)	0.668(0.639,0.697)		120	0.1	0.4
3	0.702(0.681,0.724)	0.605(0.567,0.648)	0.716(0.693,0.741)	0.728(0.708,0.753)	0.747(0.726,0.77)	0.74(0.717,0.763)	0.701(0.681,0.719)	0.728(0.705,0.751)		120	0.1	0.6
4	0.707(0.681,0.732)	0.538(0.488,0.59)	0.797(0.775,0.819)	0.826(0.805,0.846)	0.827(0.803,0.85)	0.83(0.808,0.849)	0.776(0.76,0.792)	0.807(0.784,0.832)		120	0.1	0.8
5	0.694(0.677,0.709)	0.644(0.625,0.663)	0.583(0.563,0.606)	0.671(0.652,0.689)	0.692(0.675,0.708)	0.671(0.652,0.692)	0.582(0.569,0.594)	0.596(0.57,0.621)		120	0.2	0.2
6	0.708(0.695,0.722)	0.629(0.598,0.657)	0.668(0.65,0.685)	0.722(0.706,0.735)	0.712(0.695,0.729)	0.71(0.693,0.728)	0.632(0.621,0.643)	0.663(0.644,0.685)		120	0.2	0.4
7	0.692(0.676,0.709)	0.615(0.575,0.653)	0.749(0.732,0.765)	0.747(0.73,0.764)	0.765(0.75,0.781)	0.775(0.758,0.792)	0.689(0.676,0.701)	0.76(0.743,0.776)		120	0.2	0.6
8	0.696(0.68,0.711)	0.495(0.443,0.543)	0.828(0.813,0.842)	0.822(0.807,0.837)	0.848(0.833,0.86)	0.841(0.825,0.855)	0.769(0.757,0.78)	0.831(0.815,0.845)		120	0.2	0.8
9	0.709(0.698,0.721)	0.634(0.613,0.652)	0.609(0.59,0.626)	0.678(0.666,0.691)	0.697(0.685,0.708)	0.674(0.662,0.686)	0.595(0.585,0.604)	0.603(0.584,0.621)		120	0.3	0.2
10	0.712(0.699,0.727)	0.642(0.613,0.67)	0.682(0.667,0.697)	0.718(0.703,0.734)	0.709(0.694,0.723)	0.713(0.697,0.728)	0.635(0.624,0.644)	0.674(0.656,0.691)		120	0.3	0.4
11	0.701(0.687,0.715)	0.626(0.588,0.662)	0.736(0.721,0.751)	0.752(0.737,0.766)	0.76(0.748,0.774)	0.759(0.745,0.774)	0.686(0.677,0.695)	0.743(0.728,0.758)		120	0.3	0.6
12	0.697(0.683,0.711)	0.539(0.493,0.588)	0.824(0.811,0.837)	0.819(0.807,0.831)	0.84(0.83,0.85)	0.827(0.815,0.838)	0.774(0.764,0.785)	0.821(0.808,0.834)		120	0.3	0.8
13	0.7(0.69,0.71)	0.65(0.634,0.664)	0.605(0.588,0.62)	0.671(0.658,0.684)	0.696(0.686,0.706)	0.669(0.657,0.681)	0.587(0.579,0.595)	0.603(0.585,0.621)		120	0.4	0.2
14	0.703(0.692,0.714)	0.642(0.615,0.665)	0.658(0.643,0.673)	0.711(0.698,0.724)	0.709(0.698,0.72)	0.69(0.674,0.705)	0.626(0.616,0.636)	0.664(0.649,0.679)		120	0.4	0.4
15	0.705(0.695,0.714)	0.574(0.532,0.61)	0.74(0.725,0.753)	0.757(0.744,0.769)	0.766(0.755,0.777)	0.774(0.762,0.786)	0.688(0.679,0.696)	0.745(0.731,0.759)		120	0.4	0.6
16	0.707(0.697,0.716)	0.53(0.484,0.578)	0.824(0.812,0.836)	0.82(0.809,0.83)	0.834(0.823,0.844)	0.833(0.822,0.843)	0.765(0.756,0.773)	0.824(0.812,0.836)		120	0.4	0.8
17	0.695(0.687,0.703)	0.648(0.631,0.663)	0.587(0.573,0.6)	0.667(0.657,0.677)	0.688(0.68,0.696)	0.659(0.649,0.668)	0.581(0.573,0.589)	0.587(0.57,0.602)		120	0.5	0.2
18	0.704(0.695,0.713)	0.624(0.594,0.651)	0.661(0.65,0.672)	0.682(0.671,0.693)	0.707(0.696,0.717)	0.698(0.688,0.709)	0.624(0.617,0.632)	0.667(0.653,0.679)		120	0.5	0.4
19	0.702(0.694,0.71)	0.621(0.582,0.66)	0.732(0.721,0.742)	0.735(0.723,0.748)	0.749(0.737,0.76)	0.75(0.739,0.76)	0.687(0.678,0.696)	0.732(0.719,0.745)		120	0.5	0.6
20	0.698(0.689,0.705)	0.571(0.521,0.619)	0.824(0.812,0.835)	0.825(0.813,0.837)	0.838(0.827,0.848)	0.827(0.815,0.838)	0.758(0.748,0.768)	0.823(0.811,0.834)		120	0.5	0.8
21	0.694(0.673,0.713)	0.646(0.619,0.67)	0.597(0.573,0.619)	0.67(0.646,0.692)	0.687(0.667,0.707)	0.673(0.65,0.694)	0.603(0.591,0.615)	0.602(0.577,0.624)		200	0.1	0.2
22	0.71(0.691,0.729)	0.643(0.612,0.674)	0.658(0.639,0.677)	0.715(0.694,0.735)	0.727(0.705,0.747)	0.719(0.698,0.739)	0.647(0.634,0.661)	0.676(0.655,0.698)		200	0.1	0.4
23	0.711(0.693,0.728)	0.601(0.558,0.641)	0.75(0.732,0.767)	0.776(0.762,0.792)	0.778(0.761,0.795)	0.783(0.767,0.798)	0.697(0.685,0.709)	0.753(0.736,0.771)		200	0.1	0.6
24	0.704(0.684,0.722)	0.525(0.476,0.575)	0.829(0.812,0.845)	0.825(0.807,0.844)	0.828(0.811,0.846)	0.839(0.824,0.857)	0.785(0.774,0.797)	0.831(0.815,0.847)		200	0.1	0.8
25	0.71(0.696,0.723)	0.648(0.627,0.667)	0.615(0.599,0.632)	0.691(0.676,0.704)	0.709(0.695,0.722)	0.689(0.676,0.703)	0.592(0.584,0.6)	0.603(0.586,0.622)		200	0.2	0.2
26	0.703(0.69,0.718)	0.623(0.594,0.65)	0.677(0.662,0.694)	0.729(0.713,0.744)	0.725(0.712,0.74)	0.724(0.709,0.739)	0.633(0.625,0.641)	0.675(0.659,0.693)		200	0.2	0.4
27	0.688(0.674,0.703)	0.602(0.568,0.639)	0.755(0.74,0.767)	0.771(0.758,0.784)	0.775(0.761,0.787)	0.782(0.769,0.795)	0.704(0.695,0.714)	0.753(0.738,0.768)		200	0.2	0.6
28	0.692(0.679,0.703)	0.511(0.465,0.556)	0.828(0.815,0.84)	0.828(0.817,0.839)	0.832(0.821,0.844)	0.845(0.834,0.856)	0.788(0.78,0.797)	0.827(0.815,0.84)		200	0.2	0.8
29	0.697(0.688,0.704)	0.647(0.63,0.663)	0.604(0.59,0.618)	0.675(0.666,0.684)	0.693(0.685,0.701)	0.676(0.663,0.686)	0.589(0.583,0.595)	0.586(0.567,0.604)		200	0.3	0.2
30	0.692(0.682,0.702)	0.633(0.607,0.659)	0.665(0.653,0.678)	0.713(0.701,0.724)	0.707(0.695,0.718)	0.704(0.691,0.716)	0.637(0.629,0.645)	0.669(0.654,0.683)		200	0.3	0.4
31	0.698(0.687,0.708)	0.599(0.558,0.636)	0.737(0.725,0.75)	0.766(0.754,0.777)	0.772(0.76,0.783)	0.769(0.757,0.781)	0.698(0.69,0.706)	0.746(0.732,0.76)		200	0.3	0.6
32	0.697(0.687,0.706)	0.501(0.454,0.544)	0.821(0.811,0.832)	0.823(0.814,0.832)	0.838(0.83,0.847)	0.841(0.832,0.851)	0.783(0.775,0.79)	0.825(0.815,0.835)		200	0.3	0.8
33	0.705(0.698,0.713)	0.649(0.633,0.664)	0.601(0.588,0.615)	0.688(0.677,0.697)	0.7(0.692,0.707)	0.68(0.669,0.69)	0.591(0.585,0.596)	0.591(0.577,0.606)		200	0.4	0.2
34	0.7(0.693,0.708)	0.612(0.589,0.635)	0.668(0.657,0.68)	0.707(0.696,0.717)	0.705(0.696,0.714)	0.703(0.693,0.713)	0.636(0.629,0.642)	0.661(0.647,0.674)		200	0.4	0.4
35	0.699(0.691,0.706)	0.601(0.564,0.637)	0.736(0.726,0.747)	0.757(0.747,0.767)	0.767(0.758,0.776)	0.762(0.753,0.771)	0.696(0.688,0.703)	0.741(0.73,0.752)		200	0.4	0.6
36	0.691(0.683,0.698)	0.515(0.472,0.561)	0.823(0.815,0.831)	0.82(0.814,0.827)	0.832(0.825,0.839)	0.829(0.822,0.837)	0.777(0.769,0.785)	0.824(0.816,0.832)		200	0.4	0.8
37	0.699(0.692,0.705)	0.647(0.632,0.661)	0.61(0.6,0.62)	0.677(0.668,0.686)	0.695(0.688,0.701)	0.671(0.663,0.68)	0.592(0.587,0.597)	0.601(0.588,0.614)		200	0.5	0.2
38	0.7(0.694,0.706)	0.637(0.613,0.659)	0.673(0.662,0.683)	0.708(0.699,0.717)	0.713(0.704,0.721)	0.704(0.693,0.714)	0.634(0.628,0.64)	0.667(0.655,0.679)		200	0.5	0.4
39	0.703(0.697,0.71)	0.57(0.533,0.605)	0.736(0.726,0.745)	0.751(0.742,0.76)	0.762(0.753,0.77)	0.762(0.753,0.771)	0.693(0.686,0.699)	0.736(0.726,0.746)		200	0.5	0.6
40	0.697(0.691,0.704)	0.498(0.456,0.541)	0.82(0.81,0.828)	0.822(0.815,0.829)	0.834(0.827,0.841)	0.833(0.825,0.841)	0.779(0.772,0.786)	0.82(0.812,0.829)		200	0.5	0.8
41	0.7(0.688,0.711)	0.64(0.623,0.658)	0.608(0.593,0.622)	0.695(0.684,0.705)	0.7(0.688,0.711)	0.697(0.685,0.709)	0.587(0.58,0.595)	0.596(0.579,0.613)		500	0.1	0.2
42	0.705(0.693,0.717)	0.62(0.593,0.646)	0.684(0.67,0.698)	0.729(0.715,0.743)	0.731(0.717,0.743)	0.736(0.724,0.748)	0.634(0.626,0.642)	0.684(0.668,0.699)		500	0.1	0.4
43	0.694(0.684,0.705)	0.567(0.532,0.602)	0.743(0.732,0.755)	0.771(0.76,0.783)	0.773(0.761,0.785)	0.782(0.771,0.793)	0.702(0.693,0.711)	0.746(0.733,0.76)		500	0.1	0.6
44	0.694(0.682,0.706)	0.501(0.458,0.544)	0.826(0.814,0.837)	0.84(0.828,0.851)	0.845(0.834,0.856)	0.849(0.839,0.859)	0.782(0.774,0.791)	0.832(0.821,0.843)		500	0.1	0.8
45	0.693(0.686,0.701)	0.639(0.625,0.653)	0.614(0.603,0.624)	0.69(0.681,0.697)	0.69(0.682,0.698)	0.69(0.681,0.698)	0.601(0.596,0.606)	0.601(0.589,0.612)		500	0.2	0.2
46	0.701(0.693,0.71)	0.604(0.579,0.629)	0.671(0.661,0.682)	0.717(0.708,0.725)	0.725(0.715,0.735)	0.724(0.715,0.732)	0.639(0.633,0.645)	0.671(0.66,0.684)		500	0.2	0.4
47	0.701(0.694,0.709)	0.576(0.538,0.61)	0.743(0.733,0.751)	0.766(0.758,0.774)	0.772(0.764,0.779)	0.782(0.774,0.79)	0.705(0.698,0.712)	0.745(0.735,0.754)		500	0.2	0.6
48	0.705(0.697,0.713)	0.516(0.471,0.56)	0.826(0.818,0.835)	0.843(0.835,0.85)	0.844(0.836,0.851)	0.854(0.847,0.86)	0.784(0.778,0.789)	0.831(0.822,0.84)		500	0.2	0.8
49	0.702(0.696,0.709)	0.635(0.622,0.649)	0.604(0.594,0.613)	0.687(0.68,0.694)	0.701(0.695,0.708)	0.694(0.687,0.7)	0.598(0.593,0.602)	0.61(0.6,0.619)		500	0.3	0.2
50	0.711(0.705,0.716)	0.613(0.588,0.639)	0.677(0.668,0.686)	0.726(0.719,0.733)	0.731(0.725,0.738)	0.733(0.726,0.74)	0.642(0.638,0.647)	0.68(0.668,0.691)		500	0.3	0.4
51	0.701(0.694,0.707)	0.614(0.581,0.649)	0.748(0.74,0.756)	0.766(0.759,0.773)	0.768(0.762,0.774)	0.779(0.773,0.785)	0.702(0.697,0.706)	0.752(0.744,0.76)		500	0.3	0.6
52	0.7(0.693,0.707)	0.552(0.508,0.597)	0.83(0.823,0.837)	0.84(0.834,0.846)	0.839(0.832,0.846)	0.852(0.845,0.858)	0.785(0.781,0.791)	0.833(0.826,0.84)		500	0.3	0.8
53	0.702(0.698,0.706)	0.63(0.615,0.642)	0.616(0.607,0.625)	0.691(0.686,0.696)	0.701(0.697,0.706)	0.695(0.69,0.701)	0.593(0.59,0.597)	0.604(0.592,0.616)		500	0.4	0.2
54	0.699(0.694,0.703)	0.631(0.607,0.653)	0.668(0.659,0.676)	0.713(0.707,0.719)	0.725(0.719,0.731)	0.72(0.714,0.726)	0.641(0.637,0.644)	0.674(0.663,0.684)		500	0.4	0.4
55	0.7(0.695,0.706)	0.611(0.577,0.646)	0.745(0.737,0.753)	0.775(0.769,0.781)	0.77(0.765,0.775)	0.78(0.774,0.785)	0.705(0.7,0.71)	0.748(0.74,0.757)		500	0.4	0.6
56	0.701(0.695,0.705)	0.567(0.523,0.612)	0.825(0.819,0.831)	0.838(0.832,0.843)	0.837(0.832,0.843)	0.845(0.84,0.85)	0.788(0.784,0.792)	0.826(0.819,0.832)		500	0.4	0.8
57	0.702(0.698,0.706)	0.634(0.622,0.648)	0.608(0.6,0.616)	0.688(0.683,0.693)	0.701(0.697,0.705)	0.687(0.682,0.692)	0.597(0.593,0.6)	0.598(0.587,0.608)		500	0.5	0.2
58	0.7(0.696,0.704)	0.634(0.611,0.658)	0.675(0.668,0.683)	0.716(0.711,0.722)	0.723(0.719,0.729)	0.722(0.716,0.727)	0.638(0.634,0.642)	0.68(0.671,0.689)		500	0.5	0.4
59	0.703(0.699,0.708)	0.614(0.576,0.649)	0.743(0.735,0.749)	0.769(0.763,0.775)	0.77(0.764,0.776)	0.776(0.769,0.782)	0.7(0.695,0.705)	0.746(0.737,0.754)		500	0.5	0.6
60	0.702(0.698,0.705)	0.501(0.459,0.544)	0.824(0.819,0.829)	0.832(0.828,0.836)	0.838(0.834,0.842)	0.844(0.84,0.849)	0.783(0.778,0.787)	0.828(0.822,0.834)		500	0.5	0.8
61	0.694(0.686,0.703)	0.634(0.616,0.649)	0.611(0.602,0.62)	0.691(0.683,0.698)	0.693(0.685,0.702)	0.689(0.681,0.697)	0.602(0.596,0.607)	0.608(0.597,0.618)		1000	0.1	0.2
62	0.7(0.692,0.708)	0.635(0.609,0.659)	0.677(0.666,0.689)	0.728(0.719,0.737)	0.732(0.723,0.741)	0.737(0.728,0.747)	0.647(0.641,0.652)	0.684(0.673,0.695)		1000	0.1	0.4
63	0.707(0.7,0.715)	0.586(0.554,0.622)	0.748(0.738,0.757)	0.779(0.77,0.787)	0.784(0.775,0.792)	0.794(0.785,0.802)	0.708(0.702,0.714)	0.757(0.749,0.766)		1000	0.1	0.6
64	0.697(0.688,0.706)	0.522(0.48,0.561)	0.831(0.823,0.838)	0.844(0.836,0.852)	0.845(0.838,0.853)	0.857(0.849,0.864)	0.786(0.78,0.792)	0.836(0.828,0.844)		1000	0.1	0.8
65	0.707(0.702,0.712)	0.626(0.613,0.639)	0.605(0.596,0.613)	0.702(0.697,0.707)	0.706(0.7,0.711)	0.703(0.698,0.709)	0.597(0.594,0.601)	0.608(0.598,0.617)		1000	0.2	0.2
66	0.697(0.692,0.703)	0.629(0.607,0.651)	0.671(0.664,0.679)	0.724(0.718,0.73)	0.728(0.722,0.733)	0.734(0.728,0.74)	0.646(0.642,0.649)	0.679(0.672,0.687)		1000	0.2	0.4
67	0.696(0.691,0.702)	0.582(0.546,0.616)	0.745(0.738,0.752)	0.77(0.764,0.775)	0.773(0.767,0.778)	0.783(0.777,0.788)	0.706(0.702,0.71)	0.753(0.746,0.76)		1000	0.2	0.6
68	0.705(0.701,0.71)	0.526(0.483,0.568)	0.831(0.825,0.836)	0.846(0.842,0.851)	0.846(0.841,0.851)	0.854(0.85,0.858)	0.788(0.784,0.791)	0.837(0.831,0.843)		1000	0.2	0.8
69	0.701(0.696,0.705)	0.641(0.626,0.652)	0.605(0.598,0.613)	0.698(0.694,0.703)	0.7(0.695,0.704)	0.7(0.695,0.705)	0.599(0.596,0.602)	0.601(0.592,0.61)		1000	0.3	0.2
70	0.705(0.701,0.709)	0.652(0.631,0.672)	0.678(0.671,0.685)	0.727(0.723,0.732)	0.733(0.729,0.737)	0.738(0.734,0.742)	0.643(0.64,0.646)	0.684(0.677,0.691)		1000	0.3	0.4
71	0.7(0.696,0.704)	0.584(0.551,0.618)	0.744(0.738,0.751)	0.771(0.765,0.775)	0.775(0.77,0.78)	0.784(0.78,0.789)	0.705(0.701,0.709)	0.749(0.743,0.756)		1000	0.3	0.6
72	0.7(0.696,0.705)	0.556(0.515,0.603)	0.827(0.822,0.832)	0.839(0.836,0.843)	0.839(0.835,0.844)	0.851(0.847,0.855)	0.791(0.787,0.794)	0.834(0.829,0.839)		1000	0.3	0.8
73	0.7(0.697,0.704)	0.63(0.616,0.643)	0.602(0.595,0.608)	0.696(0.692,0.699)	0.7(0.696,0.703)	0.699(0.695,0.703)	0.597(0.595,0.599)	0.603(0.594,0.612)		1000	0.4	0.2
74	0.7(0.697,0.704)	0.642(0.622,0.663)	0.676(0.67,0.681)	0.72(0.716,0.725)	0.725(0.721,0.73)	0.73(0.726,0.734)	0.644(0.641,0.647)	0.682(0.676,0.688)		1000	0.4	0.4
75	0.7(0.696,0.703)	0.629(0.597,0.662)	0.752(0.746,0.759)	0.777(0.773,0.781)	0.776(0.772,0.781)	0.786(0.782,0.791)	0.703(0.7,0.706)	0.757(0.751,0.763)		1000	0.4	0.6
76	0.7(0.697,0.704)	0.5(0.461,0.54)	0.826(0.822,0.83)	0.841(0.838,0.844)	0.84(0.837,0.844)	0.85(0.847,0.853)	0.788(0.785,0.791)	0.834(0.83,0.839)		1000	0.4	0.8
77	0.703(0.699,0.706)	0.63(0.615,0.643)	0.613(0.606,0.62)	0.698(0.694,0.701)	0.702(0.699,0.706)	0.7(0.697,0.704)	0.596(0.594,0.598)	0.61(0.6,0.619)		1000	0.5	0.2
78	0.7(0.698,0.703)	0.655(0.636,0.675)	0.683(0.677,0.689)	0.723(0.72,0.727)	0.729(0.726,0.733)	0.734(0.73,0.737)	0.64(0.637,0.643)	0.687(0.68,0.693)		1000	0.5	0.4
79	0.698(0.696,0.701)	0.578(0.545,0.611)	0.748(0.743,0.753)	0.77(0.767,0.773)	0.773(0.769,0.776)	0.782(0.779,0.786)	0.704(0.701,0.707)	0.754(0.749,0.759)		1000	0.5	0.6
80	0.698(0.695,0.701)	0.492(0.453,0.533)	0.827(0.823,0.831)	0.839(0.836,0.843)	0.84(0.836,0.843)	0.848(0.845,0.851)	0.787(0.784,0.789)	0.829(0.824,0.834)		1000	0.5	0.8
