# Supplementary material for: A simulation study on missing data imputation for dichotomous variables using statistical and machine learning methods
Source: Sci Rep. 2023 Jun 9;13:9432. doi: 10.1038/s41598-023-36509-2 (PMC10256703; doi:10.1038/s41598-023-36509-2)
Supplement: Supplementary file 2 — Supplementary Information 2. [file 41598_2023_36509_MOESM2_ESM.zip › univariate_mcar55_accuracy_table.csv]

	mode	knn	rf	cart	svm	bpnn	mi	logreg		N	MR	r
1	0.402(0.384,0.418)	0.556(0.521,0.586)	0.56(0.527,0.588)	0.549(0.521,0.575)	0.567(0.538,0.594)	0.572(0.542,0.6)	0.518(0.503,0.533)	0.569(0.538,0.6)		120	0.1	0.2
2	0.408(0.393,0.422)	0.639(0.611,0.665)	0.656(0.63,0.68)	0.647(0.626,0.672)	0.663(0.638,0.689)	0.668(0.647,0.691)	0.588(0.574,0.603)	0.675(0.652,0.699)		120	0.1	0.4
3	0.385(0.368,0.402)	0.71(0.679,0.739)	0.767(0.742,0.792)	0.72(0.697,0.745)	0.744(0.721,0.769)	0.748(0.724,0.77)	0.627(0.608,0.645)	0.757(0.733,0.782)		120	0.1	0.6
4	0.388(0.372,0.404)	0.667(0.625,0.706)	0.802(0.779,0.824)	0.777(0.753,0.801)	0.788(0.763,0.814)	0.79(0.767,0.812)	0.75(0.73,0.77)	0.806(0.782,0.828)		120	0.1	0.8
5	0.429(0.418,0.44)	0.554(0.535,0.575)	0.578(0.56,0.598)	0.562(0.54,0.582)	0.567(0.548,0.586)	0.569(0.549,0.59)	0.522(0.512,0.532)	0.589(0.571,0.608)		120	0.2	0.2
6	0.428(0.417,0.438)	0.633(0.612,0.653)	0.652(0.632,0.672)	0.621(0.603,0.64)	0.639(0.619,0.655)	0.647(0.627,0.665)	0.582(0.57,0.595)	0.657(0.635,0.675)		120	0.2	0.4
7	0.435(0.426,0.445)	0.677(0.65,0.702)	0.723(0.705,0.743)	0.693(0.673,0.712)	0.713(0.693,0.73)	0.718(0.699,0.736)	0.653(0.642,0.664)	0.728(0.71,0.746)		120	0.2	0.6
8	0.428(0.418,0.437)	0.675(0.643,0.71)	0.818(0.802,0.833)	0.802(0.786,0.817)	0.812(0.795,0.827)	0.818(0.803,0.832)	0.758(0.745,0.77)	0.822(0.807,0.837)		120	0.2	0.8
9	0.445(0.438,0.452)	0.549(0.534,0.564)	0.557(0.543,0.574)	0.555(0.539,0.572)	0.564(0.549,0.581)	0.56(0.543,0.576)	0.527(0.518,0.537)	0.571(0.556,0.585)		120	0.3	0.2
10	0.45(0.441,0.458)	0.635(0.618,0.653)	0.642(0.627,0.658)	0.629(0.614,0.644)	0.635(0.621,0.651)	0.649(0.633,0.666)	0.577(0.565,0.59)	0.648(0.633,0.665)		120	0.3	0.4
11	0.451(0.442,0.46)	0.671(0.65,0.692)	0.716(0.7,0.731)	0.685(0.67,0.699)	0.708(0.692,0.722)	0.71(0.693,0.726)	0.645(0.635,0.654)	0.724(0.71,0.738)		120	0.3	0.6
12	0.444(0.434,0.453)	0.678(0.649,0.706)	0.812(0.799,0.825)	0.791(0.778,0.804)	0.813(0.799,0.827)	0.808(0.794,0.821)	0.743(0.732,0.754)	0.817(0.804,0.829)		120	0.3	0.8
13	0.458(0.452,0.465)	0.539(0.526,0.553)	0.549(0.536,0.562)	0.538(0.523,0.552)	0.538(0.522,0.553)	0.547(0.533,0.564)	0.516(0.508,0.524)	0.566(0.551,0.581)		120	0.4	0.2
14	0.455(0.448,0.462)	0.618(0.604,0.632)	0.634(0.62,0.646)	0.616(0.603,0.629)	0.626(0.613,0.64)	0.632(0.619,0.645)	0.586(0.576,0.595)	0.64(0.627,0.652)		120	0.4	0.4
15	0.456(0.45,0.463)	0.681(0.659,0.703)	0.73(0.717,0.742)	0.71(0.697,0.722)	0.725(0.712,0.736)	0.72(0.706,0.734)	0.649(0.639,0.66)	0.73(0.718,0.742)		120	0.4	0.6
16	0.458(0.451,0.465)	0.678(0.648,0.706)	0.804(0.792,0.816)	0.791(0.781,0.801)	0.809(0.797,0.821)	0.797(0.784,0.81)	0.749(0.737,0.759)	0.803(0.79,0.814)		120	0.4	0.8
17	0.464(0.459,0.469)	0.554(0.539,0.57)	0.563(0.55,0.577)	0.544(0.53,0.557)	0.551(0.536,0.567)	0.552(0.537,0.566)	0.521(0.514,0.528)	0.557(0.542,0.571)		120	0.5	0.2
18	0.462(0.456,0.467)	0.626(0.614,0.638)	0.635(0.624,0.648)	0.616(0.604,0.628)	0.632(0.62,0.645)	0.631(0.62,0.643)	0.572(0.564,0.58)	0.635(0.623,0.648)		120	0.5	0.4
19	0.46(0.455,0.465)	0.68(0.661,0.697)	0.714(0.703,0.725)	0.701(0.691,0.711)	0.717(0.706,0.728)	0.708(0.696,0.72)	0.641(0.63,0.65)	0.712(0.7,0.723)		120	0.5	0.6
20	0.468(0.463,0.473)	0.682(0.656,0.71)	0.798(0.787,0.809)	0.792(0.782,0.803)	0.809(0.798,0.819)	0.793(0.783,0.803)	0.748(0.738,0.757)	0.8(0.789,0.81)		120	0.5	0.8
21	0.402(0.388,0.416)	0.554(0.532,0.577)	0.555(0.533,0.579)	0.543(0.521,0.564)	0.554(0.531,0.578)	0.551(0.529,0.572)	0.53(0.518,0.542)	0.561(0.539,0.582)		200	0.1	0.2
22	0.407(0.392,0.42)	0.631(0.611,0.65)	0.652(0.631,0.672)	0.643(0.622,0.665)	0.64(0.62,0.661)	0.654(0.632,0.677)	0.586(0.573,0.6)	0.652(0.63,0.672)		200	0.1	0.4
23	0.418(0.404,0.432)	0.68(0.658,0.705)	0.731(0.712,0.75)	0.727(0.707,0.747)	0.714(0.694,0.735)	0.739(0.72,0.757)	0.658(0.646,0.67)	0.744(0.724,0.762)		200	0.1	0.6
24	0.416(0.403,0.428)	0.668(0.637,0.703)	0.817(0.798,0.836)	0.781(0.763,0.799)	0.799(0.779,0.819)	0.809(0.791,0.828)	0.759(0.745,0.772)	0.807(0.79,0.825)		200	0.1	0.8
25	0.438(0.43,0.446)	0.55(0.533,0.567)	0.566(0.55,0.582)	0.559(0.544,0.576)	0.564(0.548,0.581)	0.571(0.555,0.588)	0.519(0.511,0.528)	0.571(0.554,0.588)		200	0.2	0.2
26	0.432(0.423,0.442)	0.631(0.612,0.649)	0.66(0.644,0.675)	0.641(0.625,0.657)	0.64(0.625,0.655)	0.652(0.638,0.665)	0.584(0.576,0.593)	0.668(0.653,0.684)		200	0.2	0.4
27	0.451(0.442,0.459)	0.668(0.648,0.688)	0.721(0.706,0.737)	0.712(0.698,0.726)	0.713(0.699,0.727)	0.729(0.715,0.745)	0.651(0.64,0.661)	0.728(0.713,0.743)		200	0.2	0.6
28	0.448(0.44,0.456)	0.67(0.638,0.703)	0.819(0.806,0.831)	0.794(0.78,0.807)	0.814(0.8,0.826)	0.825(0.811,0.837)	0.745(0.735,0.756)	0.826(0.813,0.838)		200	0.2	0.8
29	0.45(0.442,0.457)	0.555(0.543,0.569)	0.573(0.559,0.585)	0.561(0.546,0.574)	0.566(0.55,0.58)	0.561(0.546,0.576)	0.525(0.518,0.532)	0.571(0.555,0.586)		200	0.3	0.2
30	0.455(0.449,0.461)	0.633(0.621,0.645)	0.655(0.644,0.665)	0.641(0.629,0.654)	0.638(0.626,0.649)	0.644(0.632,0.655)	0.576(0.57,0.583)	0.651(0.639,0.662)		200	0.3	0.4
31	0.458(0.451,0.464)	0.665(0.643,0.687)	0.731(0.72,0.741)	0.707(0.696,0.718)	0.714(0.704,0.724)	0.733(0.723,0.743)	0.656(0.647,0.665)	0.732(0.721,0.742)		200	0.3	0.6
32	0.454(0.448,0.46)	0.662(0.634,0.693)	0.811(0.802,0.82)	0.782(0.772,0.791)	0.805(0.795,0.814)	0.812(0.803,0.821)	0.757(0.749,0.765)	0.81(0.8,0.82)		200	0.3	0.8
33	0.463(0.457,0.469)	0.547(0.535,0.559)	0.564(0.551,0.576)	0.553(0.542,0.564)	0.562(0.55,0.573)	0.562(0.551,0.573)	0.524(0.518,0.53)	0.569(0.556,0.58)		200	0.4	0.2
34	0.468(0.463,0.473)	0.629(0.618,0.64)	0.648(0.637,0.657)	0.637(0.626,0.648)	0.644(0.635,0.654)	0.646(0.635,0.655)	0.583(0.576,0.59)	0.654(0.643,0.665)		200	0.4	0.4
35	0.47(0.465,0.475)	0.679(0.662,0.694)	0.734(0.725,0.742)	0.713(0.703,0.721)	0.727(0.716,0.736)	0.734(0.723,0.743)	0.653(0.645,0.661)	0.74(0.73,0.748)		200	0.4	0.6
36	0.464(0.458,0.47)	0.667(0.642,0.694)	0.812(0.803,0.821)	0.793(0.784,0.802)	0.809(0.8,0.817)	0.811(0.802,0.82)	0.747(0.739,0.754)	0.814(0.805,0.822)		200	0.4	0.8
37	0.471(0.467,0.476)	0.553(0.541,0.563)	0.561(0.55,0.572)	0.556(0.545,0.566)	0.561(0.551,0.571)	0.559(0.548,0.57)	0.52(0.515,0.525)	0.566(0.556,0.576)		200	0.5	0.2
38	0.471(0.467,0.475)	0.636(0.624,0.647)	0.647(0.636,0.656)	0.635(0.625,0.644)	0.645(0.635,0.654)	0.637(0.627,0.646)	0.581(0.574,0.588)	0.653(0.644,0.661)		200	0.5	0.4
39	0.471(0.466,0.476)	0.676(0.658,0.694)	0.721(0.713,0.731)	0.696(0.687,0.704)	0.706(0.697,0.716)	0.721(0.712,0.729)	0.654(0.645,0.662)	0.722(0.713,0.731)		200	0.5	0.6
40	0.474(0.47,0.478)	0.672(0.644,0.699)	0.804(0.796,0.811)	0.788(0.78,0.796)	0.803(0.795,0.81)	0.804(0.796,0.812)	0.752(0.746,0.759)	0.809(0.802,0.817)		200	0.5	0.8
41	0.448(0.44,0.455)	0.563(0.548,0.576)	0.584(0.569,0.601)	0.572(0.557,0.586)	0.562(0.545,0.578)	0.573(0.557,0.588)	0.523(0.516,0.53)	0.581(0.567,0.595)		500	0.1	0.2
42	0.446(0.439,0.454)	0.626(0.609,0.642)	0.658(0.643,0.672)	0.649(0.633,0.664)	0.642(0.628,0.658)	0.666(0.652,0.68)	0.583(0.576,0.591)	0.658(0.644,0.672)		500	0.1	0.4
43	0.455(0.447,0.462)	0.669(0.651,0.686)	0.744(0.732,0.754)	0.729(0.718,0.74)	0.72(0.707,0.732)	0.744(0.732,0.755)	0.648(0.639,0.657)	0.744(0.733,0.754)		500	0.1	0.6
44	0.45(0.442,0.457)	0.699(0.671,0.726)	0.828(0.817,0.838)	0.818(0.807,0.828)	0.818(0.806,0.829)	0.831(0.82,0.842)	0.758(0.75,0.766)	0.831(0.821,0.841)		500	0.1	0.8
45	0.459(0.453,0.465)	0.558(0.548,0.568)	0.584(0.572,0.594)	0.573(0.562,0.583)	0.572(0.563,0.582)	0.587(0.577,0.596)	0.523(0.519,0.527)	0.589(0.579,0.6)		500	0.2	0.2
46	0.463(0.456,0.468)	0.629(0.616,0.642)	0.658(0.648,0.668)	0.651(0.641,0.66)	0.645(0.635,0.655)	0.665(0.656,0.675)	0.577(0.571,0.583)	0.664(0.655,0.675)		500	0.2	0.4
47	0.466(0.461,0.471)	0.678(0.663,0.694)	0.742(0.732,0.752)	0.731(0.722,0.74)	0.728(0.717,0.737)	0.746(0.737,0.756)	0.658(0.653,0.664)	0.748(0.739,0.756)		500	0.2	0.6
48	0.468(0.463,0.473)	0.677(0.651,0.704)	0.824(0.818,0.831)	0.815(0.808,0.822)	0.813(0.805,0.82)	0.829(0.822,0.836)	0.755(0.749,0.762)	0.826(0.819,0.833)		500	0.2	0.8
49	0.473(0.469,0.477)	0.562(0.554,0.571)	0.588(0.581,0.595)	0.581(0.574,0.588)	0.573(0.566,0.581)	0.588(0.581,0.595)	0.529(0.525,0.533)	0.591(0.584,0.598)		500	0.3	0.2
50	0.473(0.469,0.477)	0.631(0.62,0.642)	0.661(0.651,0.669)	0.652(0.643,0.66)	0.651(0.641,0.66)	0.662(0.653,0.67)	0.585(0.581,0.59)	0.663(0.655,0.671)		500	0.3	0.4
51	0.47(0.466,0.474)	0.676(0.659,0.69)	0.733(0.725,0.74)	0.725(0.718,0.733)	0.724(0.716,0.731)	0.74(0.733,0.747)	0.66(0.654,0.665)	0.737(0.729,0.744)		500	0.3	0.6
52	0.473(0.469,0.477)	0.672(0.648,0.7)	0.819(0.813,0.825)	0.807(0.801,0.814)	0.809(0.802,0.815)	0.821(0.815,0.827)	0.756(0.752,0.761)	0.816(0.81,0.822)		500	0.3	0.8
53	0.473(0.469,0.476)	0.554(0.547,0.561)	0.572(0.565,0.58)	0.568(0.56,0.576)	0.566(0.559,0.574)	0.578(0.571,0.586)	0.526(0.522,0.529)	0.58(0.572,0.588)		500	0.4	0.2
54	0.476(0.473,0.479)	0.629(0.619,0.638)	0.655(0.649,0.662)	0.646(0.639,0.653)	0.64(0.633,0.648)	0.659(0.652,0.666)	0.583(0.578,0.587)	0.661(0.654,0.668)		500	0.4	0.4
55	0.478(0.474,0.481)	0.672(0.656,0.689)	0.731(0.724,0.736)	0.724(0.717,0.73)	0.72(0.714,0.726)	0.739(0.733,0.745)	0.657(0.651,0.662)	0.737(0.731,0.743)		500	0.4	0.6
56	0.482(0.479,0.484)	0.656(0.632,0.682)	0.815(0.809,0.821)	0.812(0.806,0.818)	0.811(0.805,0.818)	0.823(0.818,0.829)	0.756(0.751,0.761)	0.821(0.815,0.828)		500	0.4	0.8
57	0.481(0.479,0.484)	0.552(0.545,0.559)	0.576(0.569,0.582)	0.565(0.558,0.572)	0.571(0.564,0.577)	0.58(0.573,0.586)	0.524(0.52,0.527)	0.581(0.575,0.587)		500	0.5	0.2
58	0.481(0.478,0.483)	0.634(0.625,0.642)	0.658(0.652,0.664)	0.65(0.644,0.656)	0.649(0.643,0.656)	0.664(0.659,0.67)	0.584(0.579,0.588)	0.662(0.656,0.668)		500	0.5	0.4
59	0.482(0.479,0.485)	0.686(0.671,0.701)	0.737(0.731,0.742)	0.727(0.721,0.733)	0.722(0.716,0.728)	0.742(0.737,0.747)	0.659(0.655,0.663)	0.742(0.736,0.748)		500	0.5	0.6
60	0.484(0.481,0.486)	0.654(0.629,0.678)	0.817(0.812,0.823)	0.81(0.804,0.815)	0.813(0.807,0.818)	0.825(0.82,0.829)	0.757(0.753,0.761)	0.823(0.818,0.828)		500	0.5	0.8
61	0.458(0.452,0.463)	0.552(0.542,0.561)	0.587(0.577,0.597)	0.572(0.561,0.582)	0.574(0.565,0.583)	0.589(0.579,0.6)	0.527(0.522,0.532)	0.593(0.583,0.603)		1000	0.1	0.2
62	0.466(0.461,0.472)	0.632(0.621,0.643)	0.664(0.655,0.672)	0.653(0.643,0.662)	0.652(0.643,0.661)	0.668(0.659,0.677)	0.58(0.575,0.585)	0.668(0.659,0.677)		1000	0.1	0.4
63	0.46(0.453,0.466)	0.67(0.653,0.685)	0.739(0.731,0.747)	0.73(0.722,0.738)	0.735(0.726,0.744)	0.746(0.738,0.754)	0.658(0.652,0.664)	0.742(0.734,0.75)		1000	0.1	0.6
64	0.466(0.46,0.471)	0.679(0.653,0.704)	0.826(0.819,0.833)	0.817(0.809,0.824)	0.821(0.814,0.829)	0.831(0.823,0.838)	0.76(0.754,0.765)	0.828(0.82,0.835)		1000	0.1	0.8
65	0.477(0.473,0.481)	0.55(0.541,0.557)	0.581(0.573,0.588)	0.577(0.57,0.584)	0.571(0.564,0.577)	0.588(0.582,0.595)	0.527(0.524,0.531)	0.584(0.577,0.591)		1000	0.2	0.2
66	0.475(0.472,0.479)	0.631(0.621,0.64)	0.661(0.655,0.667)	0.656(0.649,0.661)	0.649(0.643,0.656)	0.667(0.661,0.673)	0.585(0.581,0.588)	0.664(0.658,0.67)		1000	0.2	0.4
67	0.476(0.472,0.479)	0.672(0.655,0.691)	0.736(0.73,0.743)	0.733(0.726,0.739)	0.729(0.723,0.735)	0.743(0.737,0.75)	0.659(0.655,0.664)	0.739(0.734,0.746)		1000	0.2	0.6
68	0.472(0.468,0.476)	0.668(0.64,0.693)	0.825(0.82,0.831)	0.814(0.808,0.82)	0.818(0.812,0.824)	0.828(0.822,0.833)	0.757(0.754,0.761)	0.825(0.82,0.831)		1000	0.2	0.8
69	0.479(0.476,0.482)	0.552(0.545,0.559)	0.587(0.582,0.591)	0.575(0.57,0.58)	0.571(0.566,0.576)	0.585(0.58,0.59)	0.529(0.526,0.532)	0.588(0.584,0.592)		1000	0.3	0.2
70	0.477(0.474,0.479)	0.618(0.609,0.627)	0.66(0.655,0.665)	0.653(0.647,0.658)	0.651(0.645,0.657)	0.666(0.662,0.671)	0.582(0.578,0.585)	0.665(0.661,0.67)		1000	0.3	0.4
71	0.483(0.48,0.485)	0.671(0.656,0.686)	0.745(0.739,0.751)	0.735(0.729,0.74)	0.737(0.732,0.743)	0.75(0.745,0.755)	0.657(0.653,0.661)	0.747(0.742,0.751)		1000	0.3	0.6
72	0.483(0.48,0.485)	0.673(0.647,0.699)	0.826(0.821,0.83)	0.813(0.809,0.819)	0.819(0.815,0.824)	0.832(0.827,0.836)	0.757(0.753,0.761)	0.827(0.823,0.831)		1000	0.3	0.8
73	0.485(0.483,0.487)	0.555(0.549,0.561)	0.585(0.58,0.59)	0.577(0.571,0.582)	0.573(0.569,0.578)	0.59(0.585,0.595)	0.526(0.523,0.529)	0.589(0.584,0.595)		1000	0.4	0.2
74	0.486(0.484,0.489)	0.63(0.622,0.637)	0.662(0.657,0.667)	0.653(0.648,0.658)	0.65(0.645,0.656)	0.669(0.665,0.674)	0.58(0.577,0.583)	0.667(0.663,0.671)		1000	0.4	0.4
75	0.484(0.481,0.486)	0.671(0.655,0.686)	0.738(0.734,0.743)	0.73(0.725,0.736)	0.726(0.721,0.731)	0.746(0.741,0.75)	0.656(0.653,0.66)	0.742(0.737,0.746)		1000	0.4	0.6
76	0.486(0.484,0.488)	0.661(0.635,0.686)	0.823(0.819,0.826)	0.813(0.809,0.817)	0.815(0.811,0.819)	0.83(0.826,0.834)	0.759(0.755,0.762)	0.826(0.822,0.83)		1000	0.4	0.8
77	0.487(0.485,0.489)	0.554(0.548,0.56)	0.582(0.578,0.587)	0.572(0.567,0.577)	0.572(0.567,0.576)	0.584(0.578,0.589)	0.527(0.524,0.53)	0.59(0.585,0.594)		1000	0.5	0.2
78	0.486(0.485,0.488)	0.629(0.62,0.637)	0.662(0.657,0.667)	0.653(0.649,0.658)	0.646(0.641,0.651)	0.667(0.662,0.672)	0.582(0.579,0.585)	0.665(0.66,0.669)		1000	0.5	0.4
79	0.488(0.486,0.49)	0.667(0.651,0.681)	0.737(0.734,0.741)	0.729(0.724,0.733)	0.728(0.723,0.733)	0.744(0.74,0.747)	0.657(0.654,0.659)	0.741(0.737,0.744)		1000	0.5	0.6
80	0.487(0.484,0.489)	0.666(0.642,0.691)	0.823(0.82,0.826)	0.813(0.81,0.817)	0.813(0.808,0.817)	0.828(0.825,0.831)	0.757(0.753,0.761)	0.824(0.821,0.827)		1000	0.5	0.8
