# Supplementary material for: A simulation study on missing data imputation for dichotomous variables using statistical and machine learning methods
Source: Sci Rep. 2023 Jun 9;13:9432. doi: 10.1038/s41598-023-36509-2 (PMC10256703; doi:10.1038/s41598-023-36509-2)
Supplement: Supplementary file 2 — Supplementary Information 2. [file 41598_2023_36509_MOESM2_ESM.zip › univariate_mcar73_accuracy_table.csv]

	mode	knn	rf	cart	svm	bpnn	mi	logreg		N	MR	r
1	0.698(0.672,0.723)	0.667(0.642,0.691)	0.608(0.581,0.633)	0.669(0.645,0.694)	0.693(0.668,0.718)	0.682(0.657,0.704)	0.582(0.565,0.597)	0.602(0.573,0.63)		120	0.1	0.2
2	0.685(0.66,0.708)	0.708(0.681,0.736)	0.674(0.647,0.703)	0.708(0.684,0.733)	0.714(0.688,0.74)	0.692(0.665,0.719)	0.635(0.616,0.655)	0.683(0.658,0.709)		120	0.1	0.4
3	0.713(0.688,0.735)	0.757(0.736,0.781)	0.726(0.7,0.75)	0.747(0.724,0.771)	0.749(0.728,0.771)	0.745(0.721,0.771)	0.688(0.673,0.705)	0.73(0.703,0.753)		120	0.1	0.6
4	0.688(0.668,0.709)	0.775(0.752,0.798)	0.796(0.772,0.82)	0.812(0.791,0.834)	0.818(0.798,0.84)	0.805(0.785,0.827)	0.784(0.767,0.801)	0.807(0.786,0.83)		120	0.1	0.8
5	0.707(0.69,0.723)	0.691(0.676,0.707)	0.615(0.594,0.635)	0.682(0.665,0.7)	0.698(0.682,0.714)	0.671(0.651,0.691)	0.588(0.579,0.597)	0.608(0.588,0.627)		120	0.2	0.2
6	0.71(0.696,0.724)	0.726(0.707,0.743)	0.681(0.662,0.699)	0.724(0.706,0.741)	0.718(0.701,0.735)	0.7(0.682,0.72)	0.625(0.613,0.637)	0.671(0.652,0.69)		120	0.2	0.4
7	0.688(0.672,0.705)	0.776(0.761,0.791)	0.752(0.734,0.768)	0.757(0.74,0.772)	0.762(0.745,0.779)	0.767(0.752,0.783)	0.683(0.671,0.695)	0.756(0.738,0.774)		120	0.2	0.6
8	0.698(0.681,0.715)	0.805(0.787,0.823)	0.823(0.81,0.836)	0.826(0.812,0.84)	0.84(0.827,0.853)	0.827(0.813,0.84)	0.771(0.759,0.782)	0.832(0.817,0.845)		120	0.2	0.8
9	0.71(0.697,0.723)	0.682(0.67,0.693)	0.592(0.574,0.608)	0.673(0.658,0.688)	0.697(0.683,0.709)	0.66(0.646,0.675)	0.592(0.582,0.601)	0.578(0.559,0.595)		120	0.3	0.2
10	0.707(0.694,0.72)	0.725(0.709,0.741)	0.673(0.657,0.689)	0.708(0.694,0.721)	0.709(0.694,0.723)	0.686(0.669,0.703)	0.626(0.617,0.634)	0.663(0.645,0.68)		120	0.3	0.4
11	0.707(0.694,0.72)	0.774(0.761,0.787)	0.745(0.731,0.759)	0.767(0.754,0.78)	0.772(0.759,0.786)	0.77(0.754,0.784)	0.685(0.672,0.697)	0.75(0.733,0.768)		120	0.3	0.6
12	0.709(0.696,0.722)	0.809(0.794,0.823)	0.812(0.8,0.825)	0.814(0.802,0.828)	0.828(0.816,0.841)	0.821(0.809,0.834)	0.771(0.761,0.781)	0.813(0.801,0.826)		120	0.3	0.8
13	0.698(0.688,0.708)	0.673(0.662,0.687)	0.608(0.594,0.622)	0.669(0.656,0.681)	0.69(0.678,0.7)	0.654(0.641,0.667)	0.58(0.571,0.587)	0.598(0.576,0.618)		120	0.4	0.2
14	0.697(0.687,0.705)	0.713(0.702,0.723)	0.661(0.647,0.674)	0.682(0.669,0.694)	0.697(0.686,0.709)	0.676(0.664,0.689)	0.623(0.614,0.632)	0.656(0.641,0.672)		120	0.4	0.4
15	0.703(0.692,0.714)	0.76(0.748,0.771)	0.734(0.72,0.747)	0.737(0.724,0.75)	0.747(0.733,0.76)	0.738(0.725,0.75)	0.686(0.676,0.695)	0.733(0.719,0.746)		120	0.4	0.6
16	0.695(0.684,0.705)	0.811(0.798,0.827)	0.816(0.804,0.828)	0.812(0.801,0.823)	0.829(0.819,0.84)	0.818(0.806,0.83)	0.768(0.758,0.778)	0.814(0.803,0.825)		120	0.4	0.8
17	0.697(0.688,0.705)	0.675(0.665,0.685)	0.587(0.573,0.6)	0.663(0.651,0.674)	0.69(0.681,0.699)	0.644(0.629,0.657)	0.578(0.571,0.584)	0.578(0.562,0.594)		120	0.5	0.2
18	0.705(0.697,0.713)	0.715(0.705,0.726)	0.666(0.654,0.68)	0.69(0.679,0.702)	0.706(0.695,0.717)	0.676(0.663,0.69)	0.627(0.618,0.635)	0.658(0.644,0.672)		120	0.5	0.4
19	0.692(0.681,0.701)	0.756(0.746,0.767)	0.727(0.714,0.74)	0.732(0.721,0.742)	0.74(0.726,0.752)	0.735(0.724,0.747)	0.683(0.673,0.693)	0.727(0.714,0.74)		120	0.5	0.6
20	0.702(0.695,0.709)	0.805(0.793,0.817)	0.82(0.809,0.83)	0.814(0.804,0.824)	0.827(0.819,0.838)	0.814(0.803,0.826)	0.769(0.76,0.778)	0.812(0.802,0.824)		120	0.5	0.8
21	0.694(0.675,0.712)	0.686(0.665,0.704)	0.606(0.585,0.626)	0.684(0.664,0.705)	0.691(0.673,0.708)	0.685(0.667,0.701)	0.599(0.586,0.611)	0.604(0.582,0.624)		200	0.1	0.2
22	0.705(0.686,0.724)	0.714(0.695,0.734)	0.673(0.652,0.694)	0.711(0.691,0.731)	0.717(0.697,0.738)	0.712(0.691,0.733)	0.636(0.624,0.648)	0.671(0.651,0.693)		200	0.1	0.4
23	0.686(0.668,0.705)	0.762(0.742,0.781)	0.738(0.718,0.758)	0.757(0.737,0.777)	0.76(0.741,0.778)	0.773(0.752,0.791)	0.713(0.702,0.725)	0.74(0.721,0.76)		200	0.1	0.6
24	0.686(0.665,0.707)	0.804(0.784,0.823)	0.824(0.808,0.842)	0.825(0.809,0.841)	0.837(0.822,0.853)	0.845(0.831,0.859)	0.776(0.764,0.788)	0.829(0.811,0.847)		200	0.1	0.8
25	0.692(0.68,0.705)	0.669(0.654,0.683)	0.603(0.587,0.617)	0.674(0.662,0.686)	0.69(0.677,0.702)	0.679(0.667,0.693)	0.591(0.583,0.599)	0.594(0.573,0.614)		200	0.2	0.2
26	0.691(0.677,0.704)	0.698(0.68,0.713)	0.664(0.649,0.68)	0.702(0.685,0.717)	0.695(0.681,0.709)	0.699(0.684,0.714)	0.638(0.629,0.647)	0.665(0.649,0.68)		200	0.2	0.4
27	0.694(0.682,0.706)	0.771(0.759,0.783)	0.737(0.724,0.75)	0.769(0.757,0.78)	0.773(0.762,0.785)	0.772(0.762,0.784)	0.701(0.69,0.713)	0.734(0.72,0.747)		200	0.2	0.6
28	0.694(0.682,0.707)	0.804(0.787,0.82)	0.821(0.809,0.832)	0.822(0.809,0.834)	0.834(0.823,0.844)	0.838(0.825,0.849)	0.778(0.768,0.787)	0.827(0.813,0.84)		200	0.2	0.8
29	0.706(0.697,0.715)	0.682(0.671,0.693)	0.605(0.592,0.617)	0.673(0.661,0.684)	0.701(0.691,0.71)	0.669(0.658,0.68)	0.594(0.587,0.601)	0.599(0.583,0.615)		200	0.3	0.2
30	0.701(0.691,0.712)	0.718(0.708,0.729)	0.678(0.666,0.69)	0.708(0.695,0.72)	0.713(0.702,0.725)	0.705(0.693,0.717)	0.636(0.628,0.644)	0.668(0.653,0.682)		200	0.3	0.4
31	0.696(0.686,0.706)	0.769(0.76,0.779)	0.745(0.733,0.756)	0.762(0.753,0.773)	0.772(0.761,0.783)	0.765(0.753,0.778)	0.695(0.687,0.703)	0.745(0.732,0.758)		200	0.3	0.6
32	0.698(0.69,0.707)	0.798(0.784,0.814)	0.832(0.822,0.842)	0.828(0.819,0.837)	0.84(0.83,0.849)	0.845(0.836,0.854)	0.775(0.767,0.782)	0.832(0.823,0.841)		200	0.3	0.8
33	0.7(0.692,0.707)	0.684(0.676,0.692)	0.603(0.59,0.615)	0.682(0.672,0.692)	0.698(0.69,0.705)	0.677(0.668,0.687)	0.591(0.585,0.597)	0.595(0.58,0.61)		200	0.4	0.2
34	0.696(0.687,0.704)	0.71(0.702,0.719)	0.676(0.665,0.687)	0.71(0.701,0.719)	0.704(0.695,0.714)	0.702(0.692,0.713)	0.634(0.627,0.642)	0.678(0.666,0.69)		200	0.4	0.4
35	0.702(0.694,0.71)	0.779(0.77,0.788)	0.749(0.738,0.759)	0.765(0.756,0.774)	0.777(0.768,0.786)	0.769(0.759,0.779)	0.691(0.683,0.699)	0.752(0.74,0.764)		200	0.4	0.6
36	0.704(0.697,0.711)	0.792(0.777,0.806)	0.808(0.798,0.817)	0.814(0.805,0.823)	0.828(0.818,0.835)	0.824(0.815,0.832)	0.779(0.773,0.786)	0.816(0.806,0.825)		200	0.4	0.8
37	0.702(0.696,0.709)	0.679(0.672,0.687)	0.611(0.6,0.624)	0.67(0.662,0.679)	0.695(0.688,0.702)	0.671(0.662,0.681)	0.589(0.583,0.595)	0.596(0.581,0.609)		200	0.5	0.2
38	0.698(0.692,0.704)	0.715(0.707,0.723)	0.671(0.662,0.681)	0.71(0.703,0.718)	0.705(0.698,0.713)	0.697(0.689,0.706)	0.626(0.62,0.633)	0.674(0.662,0.685)		200	0.5	0.4
39	0.702(0.695,0.708)	0.775(0.767,0.782)	0.742(0.732,0.752)	0.758(0.751,0.766)	0.771(0.762,0.78)	0.764(0.754,0.772)	0.69(0.683,0.696)	0.743(0.732,0.753)		200	0.5	0.6
40	0.698(0.693,0.703)	0.788(0.775,0.8)	0.811(0.803,0.82)	0.815(0.807,0.823)	0.829(0.82,0.836)	0.826(0.817,0.835)	0.779(0.772,0.786)	0.818(0.808,0.827)		200	0.5	0.8
41	0.707(0.696,0.718)	0.684(0.671,0.696)	0.601(0.586,0.616)	0.695(0.684,0.706)	0.706(0.695,0.717)	0.704(0.693,0.713)	0.598(0.59,0.605)	0.603(0.586,0.618)		500	0.1	0.2
42	0.705(0.692,0.716)	0.735(0.722,0.747)	0.694(0.68,0.708)	0.738(0.725,0.75)	0.739(0.728,0.751)	0.741(0.729,0.753)	0.638(0.629,0.646)	0.69(0.676,0.704)		500	0.1	0.4
43	0.698(0.688,0.708)	0.77(0.757,0.781)	0.747(0.733,0.76)	0.778(0.765,0.789)	0.779(0.767,0.79)	0.789(0.777,0.801)	0.704(0.696,0.712)	0.756(0.741,0.77)		500	0.1	0.6
44	0.707(0.698,0.716)	0.809(0.793,0.825)	0.834(0.825,0.843)	0.844(0.836,0.854)	0.845(0.836,0.855)	0.854(0.845,0.864)	0.786(0.777,0.795)	0.839(0.829,0.849)		500	0.1	0.8
45	0.705(0.697,0.714)	0.691(0.682,0.7)	0.606(0.596,0.615)	0.702(0.693,0.71)	0.705(0.697,0.714)	0.705(0.697,0.713)	0.599(0.594,0.603)	0.601(0.587,0.613)		500	0.2	0.2
46	0.701(0.693,0.71)	0.717(0.708,0.727)	0.673(0.663,0.684)	0.72(0.711,0.728)	0.724(0.715,0.733)	0.726(0.716,0.735)	0.643(0.638,0.648)	0.673(0.662,0.685)		500	0.2	0.4
47	0.692(0.684,0.701)	0.758(0.75,0.766)	0.748(0.739,0.755)	0.771(0.762,0.779)	0.773(0.765,0.782)	0.781(0.774,0.789)	0.705(0.7,0.712)	0.757(0.747,0.765)		500	0.2	0.6
48	0.706(0.698,0.713)	0.802(0.788,0.815)	0.83(0.823,0.838)	0.844(0.837,0.851)	0.844(0.836,0.85)	0.856(0.85,0.862)	0.787(0.781,0.792)	0.834(0.826,0.842)		500	0.2	0.8
49	0.702(0.697,0.707)	0.683(0.676,0.69)	0.607(0.599,0.616)	0.698(0.692,0.703)	0.702(0.696,0.707)	0.696(0.69,0.702)	0.597(0.594,0.601)	0.597(0.586,0.606)		500	0.3	0.2
50	0.697(0.691,0.704)	0.716(0.71,0.722)	0.683(0.675,0.692)	0.719(0.713,0.725)	0.73(0.723,0.736)	0.725(0.719,0.732)	0.641(0.637,0.645)	0.683(0.673,0.692)		500	0.3	0.4
51	0.698(0.692,0.703)	0.762(0.754,0.77)	0.743(0.735,0.75)	0.768(0.761,0.774)	0.771(0.765,0.777)	0.777(0.77,0.784)	0.707(0.701,0.712)	0.746(0.737,0.754)		500	0.3	0.6
52	0.702(0.696,0.707)	0.802(0.789,0.815)	0.824(0.817,0.831)	0.838(0.832,0.844)	0.838(0.831,0.844)	0.847(0.842,0.852)	0.786(0.782,0.791)	0.829(0.822,0.836)		500	0.3	0.8
53	0.699(0.694,0.705)	0.678(0.672,0.684)	0.608(0.6,0.616)	0.689(0.683,0.694)	0.699(0.694,0.704)	0.688(0.683,0.694)	0.597(0.592,0.6)	0.601(0.59,0.612)		500	0.4	0.2
54	0.697(0.691,0.702)	0.71(0.704,0.715)	0.67(0.662,0.678)	0.712(0.706,0.717)	0.719(0.713,0.725)	0.717(0.71,0.723)	0.64(0.636,0.644)	0.671(0.662,0.681)		500	0.4	0.4
55	0.703(0.698,0.708)	0.768(0.761,0.774)	0.751(0.745,0.758)	0.775(0.77,0.78)	0.776(0.771,0.782)	0.782(0.776,0.787)	0.7(0.695,0.705)	0.754(0.746,0.762)		500	0.4	0.6
56	0.699(0.695,0.704)	0.791(0.778,0.804)	0.823(0.818,0.828)	0.838(0.833,0.843)	0.835(0.829,0.84)	0.845(0.841,0.85)	0.787(0.782,0.791)	0.83(0.824,0.836)		500	0.4	0.8
57	0.697(0.693,0.701)	0.684(0.679,0.689)	0.61(0.603,0.618)	0.687(0.683,0.691)	0.696(0.692,0.7)	0.687(0.682,0.691)	0.598(0.595,0.601)	0.598(0.588,0.609)		500	0.5	0.2
58	0.7(0.697,0.704)	0.717(0.712,0.723)	0.669(0.662,0.676)	0.717(0.712,0.722)	0.723(0.717,0.729)	0.724(0.719,0.729)	0.637(0.633,0.641)	0.669(0.658,0.679)		500	0.5	0.4
59	0.695(0.691,0.699)	0.763(0.756,0.77)	0.748(0.741,0.754)	0.769(0.763,0.774)	0.772(0.767,0.777)	0.78(0.775,0.785)	0.704(0.7,0.709)	0.75(0.743,0.757)		500	0.5	0.6
60	0.7(0.696,0.703)	0.79(0.778,0.803)	0.826(0.821,0.832)	0.837(0.831,0.842)	0.84(0.835,0.845)	0.845(0.84,0.85)	0.78(0.775,0.786)	0.828(0.821,0.835)		500	0.5	0.8
61	0.7(0.692,0.708)	0.688(0.681,0.695)	0.596(0.584,0.607)	0.697(0.689,0.704)	0.7(0.692,0.707)	0.702(0.695,0.709)	0.6(0.594,0.605)	0.594(0.582,0.605)		1000	0.1	0.2
62	0.7(0.691,0.709)	0.715(0.707,0.724)	0.68(0.671,0.688)	0.728(0.72,0.736)	0.729(0.721,0.738)	0.733(0.725,0.741)	0.643(0.638,0.649)	0.686(0.676,0.695)		1000	0.1	0.4
63	0.696(0.688,0.704)	0.76(0.75,0.769)	0.745(0.736,0.753)	0.768(0.76,0.776)	0.773(0.766,0.781)	0.78(0.772,0.787)	0.704(0.698,0.71)	0.753(0.743,0.761)		1000	0.1	0.6
64	0.703(0.695,0.712)	0.795(0.782,0.808)	0.828(0.82,0.836)	0.844(0.836,0.852)	0.85(0.842,0.857)	0.854(0.847,0.862)	0.786(0.78,0.792)	0.834(0.825,0.841)		1000	0.1	0.8
65	0.7(0.694,0.706)	0.685(0.679,0.691)	0.599(0.591,0.607)	0.696(0.691,0.702)	0.699(0.693,0.704)	0.698(0.692,0.704)	0.6(0.596,0.604)	0.596(0.587,0.606)		1000	0.2	0.2
66	0.698(0.693,0.703)	0.717(0.711,0.723)	0.674(0.666,0.682)	0.723(0.718,0.728)	0.728(0.723,0.733)	0.733(0.727,0.739)	0.644(0.64,0.648)	0.679(0.67,0.688)		1000	0.2	0.4
67	0.701(0.694,0.708)	0.766(0.759,0.774)	0.752(0.746,0.759)	0.772(0.766,0.778)	0.777(0.771,0.783)	0.787(0.78,0.793)	0.706(0.702,0.711)	0.758(0.752,0.765)		1000	0.2	0.6
68	0.696(0.69,0.701)	0.794(0.782,0.807)	0.828(0.823,0.834)	0.841(0.837,0.847)	0.844(0.839,0.849)	0.853(0.849,0.859)	0.791(0.787,0.795)	0.831(0.826,0.837)		1000	0.2	0.8
69	0.699(0.694,0.703)	0.685(0.681,0.69)	0.603(0.596,0.611)	0.696(0.692,0.7)	0.698(0.694,0.703)	0.697(0.692,0.701)	0.598(0.595,0.601)	0.604(0.595,0.612)		1000	0.3	0.2
70	0.699(0.694,0.703)	0.711(0.705,0.716)	0.676(0.669,0.682)	0.72(0.715,0.725)	0.727(0.722,0.731)	0.731(0.725,0.736)	0.644(0.641,0.647)	0.683(0.676,0.69)		1000	0.3	0.4
71	0.698(0.694,0.702)	0.763(0.757,0.77)	0.746(0.739,0.752)	0.772(0.767,0.776)	0.774(0.769,0.779)	0.783(0.778,0.787)	0.702(0.699,0.706)	0.752(0.746,0.759)		1000	0.3	0.6
72	0.699(0.695,0.704)	0.803(0.792,0.814)	0.831(0.826,0.836)	0.842(0.837,0.846)	0.843(0.839,0.848)	0.856(0.851,0.86)	0.789(0.786,0.792)	0.838(0.832,0.843)		1000	0.3	0.8
73	0.701(0.698,0.704)	0.685(0.68,0.691)	0.604(0.598,0.611)	0.695(0.691,0.698)	0.7(0.697,0.703)	0.7(0.697,0.704)	0.599(0.596,0.601)	0.602(0.593,0.613)		1000	0.4	0.2
74	0.7(0.697,0.704)	0.719(0.715,0.724)	0.675(0.669,0.682)	0.722(0.718,0.726)	0.728(0.724,0.732)	0.73(0.725,0.734)	0.643(0.64,0.646)	0.679(0.671,0.687)		1000	0.4	0.4
75	0.702(0.699,0.706)	0.761(0.755,0.767)	0.75(0.745,0.756)	0.775(0.771,0.78)	0.78(0.776,0.784)	0.789(0.785,0.792)	0.703(0.7,0.707)	0.759(0.753,0.765)		1000	0.4	0.6
76	0.702(0.698,0.705)	0.806(0.795,0.817)	0.832(0.828,0.836)	0.844(0.84,0.847)	0.843(0.839,0.847)	0.851(0.847,0.854)	0.788(0.785,0.791)	0.836(0.831,0.84)		1000	0.4	0.8
77	0.7(0.697,0.703)	0.687(0.683,0.691)	0.613(0.606,0.62)	0.696(0.693,0.699)	0.699(0.696,0.702)	0.698(0.696,0.701)	0.599(0.597,0.601)	0.61(0.6,0.619)		1000	0.5	0.2
78	0.699(0.697,0.703)	0.715(0.71,0.719)	0.676(0.67,0.682)	0.721(0.718,0.725)	0.727(0.724,0.731)	0.727(0.723,0.731)	0.643(0.64,0.645)	0.68(0.672,0.688)		1000	0.5	0.4
79	0.7(0.697,0.703)	0.76(0.754,0.765)	0.749(0.744,0.754)	0.774(0.771,0.778)	0.777(0.774,0.781)	0.787(0.784,0.791)	0.706(0.703,0.709)	0.753(0.747,0.76)		1000	0.5	0.6
80	0.702(0.7,0.705)	0.8(0.79,0.811)	0.828(0.824,0.833)	0.84(0.837,0.844)	0.841(0.837,0.844)	0.85(0.847,0.853)	0.79(0.787,0.793)	0.832(0.828,0.836)		1000	0.5	0.8
