# Supplementary material for: A simulation study on missing data imputation for dichotomous variables using statistical and machine learning methods
Source: Sci Rep. 2023 Jun 9;13:9432. doi: 10.1038/s41598-023-36509-2 (PMC10256703; doi:10.1038/s41598-023-36509-2)
Supplement: Supplementary file 2 — Supplementary Information 2. [file 41598_2023_36509_MOESM2_ESM.zip › univariate_mnar37_accuracy_table.csv]

	mode	knn	rf	cart	svm	bpnn	mi	logreg		N	MR	r
1	0.818(0.818,0.818)	0.711(0.681,0.739)	0.635(0.601,0.665)	0.765(0.747,0.781)	0.81(0.8,0.819)	0.754(0.727,0.776)	0.622(0.608,0.636)	0.609(0.574,0.639)		120	0.1	0.2
2	0.818(0.818,0.818)	0.653(0.613,0.695)	0.674(0.646,0.699)	0.78(0.755,0.802)	0.796(0.779,0.814)	0.758(0.735,0.78)	0.658(0.643,0.672)	0.679(0.65,0.707)		120	0.1	0.4
3	0.818(0.818,0.818)	0.646(0.604,0.698)	0.762(0.735,0.787)	0.806(0.784,0.829)	0.815(0.793,0.836)	0.804(0.779,0.827)	0.697(0.681,0.713)	0.77(0.742,0.797)		120	0.1	0.6
4	0.818(0.818,0.818)	0.519(0.462,0.574)	0.833(0.815,0.854)	0.876(0.858,0.895)	0.877(0.859,0.894)	0.885(0.865,0.903)	0.794(0.777,0.811)	0.837(0.815,0.859)		120	0.1	0.8
5	0.826(0.826,0.826)	0.725(0.705,0.747)	0.61(0.586,0.634)	0.756(0.74,0.773)	0.815(0.808,0.822)	0.749(0.731,0.767)	0.617(0.608,0.625)	0.611(0.585,0.637)		120	0.2	0.2
6	0.826(0.826,0.826)	0.715(0.685,0.745)	0.674(0.652,0.695)	0.775(0.758,0.792)	0.8(0.785,0.813)	0.768(0.751,0.784)	0.657(0.648,0.669)	0.678(0.656,0.7)		120	0.2	0.4
7	0.826(0.826,0.826)	0.596(0.549,0.642)	0.746(0.725,0.767)	0.812(0.793,0.83)	0.811(0.794,0.828)	0.799(0.779,0.819)	0.709(0.695,0.722)	0.742(0.72,0.765)		120	0.2	0.6
8	0.826(0.826,0.826)	0.467(0.408,0.531)	0.823(0.808,0.837)	0.847(0.831,0.861)	0.863(0.85,0.877)	0.868(0.853,0.882)	0.785(0.771,0.798)	0.832(0.816,0.848)		120	0.2	0.8
9	0.829(0.829,0.829)	0.697(0.674,0.721)	0.647(0.627,0.666)	0.768(0.753,0.782)	0.805(0.796,0.815)	0.738(0.723,0.753)	0.598(0.589,0.608)	0.645(0.624,0.666)		120	0.3	0.2
10	0.829(0.829,0.829)	0.674(0.641,0.701)	0.68(0.664,0.698)	0.752(0.734,0.767)	0.761(0.747,0.774)	0.744(0.729,0.76)	0.656(0.646,0.666)	0.683(0.666,0.701)		120	0.3	0.4
11	0.829(0.829,0.829)	0.648(0.601,0.692)	0.755(0.74,0.769)	0.795(0.779,0.809)	0.803(0.789,0.816)	0.804(0.79,0.818)	0.701(0.692,0.709)	0.755(0.737,0.772)		120	0.3	0.6
12	0.829(0.829,0.829)	0.549(0.486,0.611)	0.833(0.817,0.846)	0.848(0.832,0.863)	0.855(0.841,0.868)	0.861(0.848,0.873)	0.801(0.789,0.812)	0.831(0.816,0.846)		120	0.3	0.8
13	0.83(0.83,0.83)	0.692(0.671,0.713)	0.621(0.603,0.639)	0.724(0.706,0.741)	0.776(0.759,0.79)	0.701(0.683,0.721)	0.59(0.58,0.599)	0.616(0.595,0.639)		120	0.4	0.2
14	0.83(0.83,0.83)	0.682(0.651,0.71)	0.668(0.651,0.685)	0.719(0.703,0.735)	0.756(0.742,0.77)	0.729(0.711,0.744)	0.634(0.624,0.643)	0.672(0.653,0.691)		120	0.4	0.4
15	0.83(0.83,0.83)	0.636(0.587,0.682)	0.737(0.724,0.751)	0.767(0.755,0.779)	0.775(0.764,0.787)	0.78(0.767,0.794)	0.698(0.688,0.708)	0.748(0.734,0.764)		120	0.4	0.6
16	0.83(0.83,0.83)	0.554(0.496,0.614)	0.823(0.81,0.836)	0.842(0.831,0.852)	0.85(0.84,0.861)	0.848(0.836,0.86)	0.775(0.766,0.784)	0.828(0.815,0.841)		120	0.4	0.8
17	0.831(0.831,0.831)	0.63(0.607,0.65)	0.585(0.568,0.6)	0.639(0.623,0.656)	0.724(0.708,0.741)	0.656(0.638,0.674)	0.563(0.555,0.571)	0.579(0.555,0.6)		120	0.5	0.2
18	0.831(0.831,0.831)	0.699(0.675,0.72)	0.66(0.646,0.674)	0.688(0.673,0.704)	0.728(0.716,0.741)	0.691(0.674,0.707)	0.603(0.592,0.613)	0.655(0.636,0.672)		120	0.5	0.4
19	0.831(0.831,0.831)	0.683(0.641,0.724)	0.727(0.715,0.74)	0.756(0.743,0.769)	0.767(0.754,0.778)	0.771(0.758,0.785)	0.679(0.668,0.689)	0.737(0.723,0.75)		120	0.5	0.6
20	0.831(0.831,0.831)	0.631(0.57,0.689)	0.83(0.819,0.839)	0.844(0.834,0.853)	0.849(0.84,0.857)	0.848(0.838,0.858)	0.761(0.752,0.772)	0.83(0.82,0.84)		120	0.5	0.8
21	0.842(0.842,0.842)	0.719(0.694,0.742)	0.624(0.6,0.646)	0.775(0.761,0.79)	0.832(0.824,0.837)	0.782(0.765,0.797)	0.628(0.617,0.638)	0.596(0.572,0.621)		200	0.1	0.2
22	0.842(0.842,0.842)	0.686(0.648,0.722)	0.678(0.655,0.7)	0.788(0.774,0.801)	0.811(0.796,0.824)	0.776(0.757,0.793)	0.671(0.659,0.683)	0.675(0.648,0.699)		200	0.1	0.4
23	0.842(0.842,0.842)	0.611(0.565,0.655)	0.761(0.742,0.781)	0.827(0.811,0.842)	0.843(0.829,0.857)	0.823(0.805,0.839)	0.739(0.728,0.751)	0.766(0.744,0.788)		200	0.1	0.6
24	0.842(0.842,0.842)	0.508(0.449,0.572)	0.824(0.804,0.844)	0.858(0.842,0.873)	0.865(0.849,0.882)	0.859(0.843,0.874)	0.801(0.789,0.813)	0.828(0.808,0.847)		200	0.1	0.8
25	0.825(0.825,0.825)	0.722(0.701,0.741)	0.629(0.608,0.65)	0.764(0.753,0.776)	0.82(0.816,0.824)	0.771(0.758,0.783)	0.613(0.603,0.621)	0.615(0.592,0.638)		200	0.2	0.2
26	0.825(0.825,0.825)	0.651(0.617,0.684)	0.682(0.668,0.697)	0.779(0.765,0.793)	0.79(0.777,0.801)	0.768(0.754,0.78)	0.661(0.651,0.669)	0.682(0.666,0.701)		200	0.2	0.4
27	0.825(0.825,0.825)	0.623(0.581,0.664)	0.736(0.72,0.75)	0.803(0.79,0.817)	0.814(0.803,0.826)	0.795(0.782,0.807)	0.717(0.706,0.727)	0.749(0.731,0.765)		200	0.2	0.6
28	0.825(0.825,0.825)	0.499(0.442,0.56)	0.821(0.808,0.832)	0.853(0.842,0.864)	0.859(0.848,0.87)	0.855(0.844,0.867)	0.801(0.792,0.811)	0.829(0.814,0.842)		200	0.2	0.8
29	0.831(0.831,0.831)	0.693(0.674,0.711)	0.629(0.614,0.645)	0.748(0.736,0.758)	0.799(0.787,0.809)	0.745(0.731,0.759)	0.606(0.599,0.614)	0.611(0.589,0.63)		200	0.3	0.2
30	0.831(0.831,0.831)	0.704(0.679,0.729)	0.695(0.681,0.709)	0.772(0.761,0.783)	0.789(0.778,0.798)	0.762(0.75,0.773)	0.65(0.643,0.658)	0.684(0.668,0.702)		200	0.3	0.4
31	0.831(0.831,0.831)	0.617(0.572,0.659)	0.735(0.723,0.749)	0.792(0.779,0.804)	0.792(0.781,0.803)	0.787(0.775,0.798)	0.714(0.707,0.723)	0.739(0.725,0.753)		200	0.3	0.6
32	0.831(0.831,0.831)	0.474(0.418,0.529)	0.822(0.812,0.832)	0.839(0.828,0.849)	0.856(0.847,0.865)	0.858(0.849,0.866)	0.804(0.797,0.812)	0.833(0.822,0.843)		200	0.3	0.8
33	0.823(0.823,0.823)	0.678(0.66,0.696)	0.625(0.611,0.64)	0.727(0.716,0.738)	0.769(0.755,0.782)	0.723(0.71,0.737)	0.593(0.587,0.599)	0.619(0.599,0.639)		200	0.4	0.2
34	0.823(0.823,0.823)	0.687(0.659,0.714)	0.674(0.66,0.687)	0.743(0.729,0.756)	0.758(0.746,0.77)	0.739(0.725,0.753)	0.64(0.632,0.648)	0.671(0.654,0.689)		200	0.4	0.4
35	0.823(0.823,0.823)	0.655(0.613,0.691)	0.747(0.734,0.759)	0.769(0.758,0.78)	0.783(0.774,0.792)	0.787(0.777,0.797)	0.702(0.694,0.711)	0.744(0.732,0.756)		200	0.4	0.6
36	0.823(0.823,0.823)	0.497(0.439,0.555)	0.819(0.81,0.828)	0.825(0.816,0.834)	0.843(0.835,0.851)	0.844(0.835,0.852)	0.785(0.777,0.793)	0.828(0.818,0.837)		200	0.4	0.8
37	0.828(0.828,0.828)	0.659(0.643,0.675)	0.609(0.594,0.623)	0.687(0.674,0.703)	0.712(0.698,0.726)	0.693(0.675,0.709)	0.57(0.563,0.576)	0.61(0.588,0.631)		200	0.5	0.2
38	0.828(0.828,0.828)	0.685(0.66,0.708)	0.671(0.658,0.684)	0.701(0.685,0.714)	0.729(0.718,0.74)	0.735(0.72,0.749)	0.62(0.611,0.628)	0.68(0.664,0.697)		200	0.5	0.4
39	0.828(0.828,0.828)	0.646(0.604,0.686)	0.734(0.724,0.743)	0.742(0.731,0.753)	0.772(0.761,0.781)	0.781(0.772,0.792)	0.684(0.676,0.692)	0.744(0.731,0.756)		200	0.5	0.6
40	0.828(0.828,0.828)	0.563(0.504,0.622)	0.819(0.809,0.827)	0.829(0.82,0.837)	0.841(0.833,0.848)	0.845(0.835,0.854)	0.771(0.763,0.778)	0.829(0.818,0.839)		200	0.5	0.8
41	0.837(0.837,0.837)	0.705(0.686,0.724)	0.624(0.608,0.639)	0.806(0.797,0.814)	0.827(0.822,0.832)	0.806(0.798,0.814)	0.64(0.633,0.646)	0.613(0.59,0.633)		500	0.1	0.2
42	0.837(0.837,0.837)	0.64(0.608,0.671)	0.686(0.67,0.702)	0.803(0.795,0.812)	0.82(0.812,0.829)	0.793(0.782,0.803)	0.687(0.68,0.694)	0.689(0.67,0.707)		500	0.1	0.4
43	0.837(0.837,0.837)	0.563(0.519,0.608)	0.738(0.727,0.75)	0.822(0.812,0.832)	0.837(0.826,0.846)	0.824(0.812,0.835)	0.734(0.727,0.741)	0.748(0.734,0.762)		500	0.1	0.6
44	0.837(0.837,0.837)	0.456(0.407,0.507)	0.829(0.819,0.839)	0.873(0.865,0.882)	0.871(0.862,0.88)	0.877(0.869,0.885)	0.81(0.803,0.818)	0.835(0.824,0.846)		500	0.1	0.8
45	0.828(0.828,0.828)	0.684(0.667,0.702)	0.615(0.6,0.629)	0.781(0.774,0.789)	0.81(0.804,0.815)	0.783(0.774,0.792)	0.627(0.623,0.632)	0.613(0.595,0.633)		500	0.2	0.2
46	0.828(0.828,0.828)	0.646(0.615,0.676)	0.677(0.665,0.689)	0.785(0.776,0.793)	0.808(0.801,0.816)	0.783(0.774,0.791)	0.669(0.664,0.674)	0.684(0.67,0.698)		500	0.2	0.4
47	0.828(0.828,0.828)	0.586(0.545,0.629)	0.747(0.737,0.756)	0.815(0.808,0.822)	0.822(0.814,0.829)	0.814(0.807,0.821)	0.727(0.721,0.733)	0.749(0.738,0.76)		500	0.2	0.6
48	0.828(0.828,0.828)	0.48(0.426,0.532)	0.821(0.813,0.829)	0.859(0.853,0.866)	0.86(0.854,0.867)	0.863(0.856,0.87)	0.799(0.793,0.805)	0.827(0.817,0.836)		500	0.2	0.8
49	0.826(0.826,0.826)	0.683(0.666,0.699)	0.626(0.613,0.637)	0.773(0.767,0.78)	0.806(0.802,0.811)	0.763(0.753,0.773)	0.618(0.613,0.622)	0.611(0.593,0.627)		500	0.3	0.2
50	0.826(0.826,0.826)	0.636(0.605,0.668)	0.688(0.677,0.698)	0.776(0.768,0.783)	0.792(0.784,0.8)	0.765(0.758,0.773)	0.66(0.655,0.666)	0.687(0.674,0.699)		500	0.3	0.4
51	0.826(0.826,0.826)	0.648(0.609,0.688)	0.751(0.74,0.761)	0.804(0.797,0.811)	0.811(0.803,0.819)	0.808(0.8,0.816)	0.72(0.715,0.725)	0.759(0.747,0.77)		500	0.3	0.6
52	0.826(0.826,0.826)	0.559(0.503,0.614)	0.829(0.822,0.836)	0.856(0.849,0.863)	0.854(0.847,0.86)	0.863(0.857,0.869)	0.796(0.791,0.8)	0.832(0.824,0.84)		500	0.3	0.8
53	0.824(0.824,0.824)	0.641(0.621,0.659)	0.617(0.605,0.63)	0.745(0.737,0.753)	0.771(0.761,0.78)	0.73(0.72,0.74)	0.597(0.594,0.601)	0.603(0.588,0.619)		500	0.4	0.2
54	0.824(0.824,0.824)	0.671(0.646,0.695)	0.679(0.668,0.689)	0.751(0.743,0.759)	0.753(0.744,0.763)	0.747(0.739,0.755)	0.644(0.64,0.648)	0.683(0.671,0.695)		500	0.4	0.4
55	0.824(0.824,0.824)	0.648(0.609,0.685)	0.751(0.743,0.759)	0.797(0.79,0.805)	0.794(0.786,0.802)	0.803(0.797,0.809)	0.707(0.702,0.712)	0.758(0.749,0.767)		500	0.4	0.6
56	0.824(0.824,0.824)	0.559(0.503,0.617)	0.822(0.815,0.829)	0.846(0.839,0.853)	0.844(0.837,0.85)	0.853(0.846,0.859)	0.792(0.787,0.797)	0.827(0.818,0.835)		500	0.4	0.8
57	0.823(0.823,0.823)	0.617(0.6,0.635)	0.616(0.606,0.626)	0.695(0.684,0.706)	0.725(0.713,0.737)	0.693(0.678,0.707)	0.572(0.568,0.575)	0.601(0.583,0.619)		500	0.5	0.2
58	0.823(0.823,0.823)	0.653(0.629,0.676)	0.681(0.674,0.69)	0.727(0.719,0.735)	0.728(0.721,0.737)	0.736(0.728,0.744)	0.621(0.616,0.625)	0.688(0.678,0.7)		500	0.5	0.4
59	0.823(0.823,0.823)	0.655(0.615,0.694)	0.748(0.739,0.755)	0.777(0.767,0.785)	0.769(0.761,0.778)	0.787(0.78,0.794)	0.691(0.686,0.696)	0.758(0.748,0.767)		500	0.5	0.6
60	0.823(0.823,0.823)	0.547(0.497,0.603)	0.819(0.812,0.826)	0.828(0.822,0.835)	0.832(0.827,0.839)	0.85(0.846,0.855)	0.777(0.772,0.782)	0.824(0.816,0.832)		500	0.5	0.8
61	0.828(0.828,0.828)	0.689(0.667,0.707)	0.618(0.605,0.631)	0.807(0.801,0.813)	0.815(0.81,0.82)	0.805(0.799,0.811)	0.64(0.636,0.644)	0.612(0.598,0.626)		1000	0.1	0.2
62	0.828(0.828,0.828)	0.652(0.619,0.683)	0.677(0.665,0.689)	0.793(0.785,0.801)	0.808(0.802,0.815)	0.791(0.784,0.798)	0.677(0.671,0.682)	0.681(0.667,0.693)		1000	0.1	0.4
63	0.828(0.828,0.828)	0.577(0.536,0.621)	0.751(0.742,0.761)	0.826(0.818,0.832)	0.835(0.827,0.841)	0.826(0.818,0.833)	0.737(0.731,0.742)	0.758(0.749,0.767)		1000	0.1	0.6
64	0.828(0.828,0.828)	0.491(0.44,0.541)	0.834(0.827,0.842)	0.871(0.866,0.877)	0.88(0.874,0.885)	0.874(0.868,0.88)	0.818(0.813,0.823)	0.837(0.83,0.844)		1000	0.1	0.8
65	0.825(0.825,0.825)	0.668(0.65,0.688)	0.604(0.593,0.615)	0.794(0.789,0.799)	0.807(0.802,0.811)	0.788(0.782,0.794)	0.63(0.627,0.634)	0.593(0.578,0.607)		1000	0.2	0.2
66	0.825(0.825,0.825)	0.66(0.634,0.688)	0.677(0.667,0.686)	0.79(0.784,0.795)	0.803(0.798,0.808)	0.787(0.782,0.793)	0.672(0.668,0.675)	0.691(0.68,0.702)		1000	0.2	0.4
67	0.825(0.825,0.825)	0.595(0.551,0.637)	0.749(0.741,0.757)	0.814(0.808,0.819)	0.825(0.82,0.831)	0.817(0.812,0.822)	0.733(0.729,0.737)	0.757(0.75,0.765)		1000	0.2	0.6
68	0.825(0.825,0.825)	0.466(0.418,0.514)	0.828(0.822,0.834)	0.867(0.862,0.871)	0.873(0.868,0.878)	0.868(0.863,0.872)	0.806(0.803,0.81)	0.836(0.829,0.843)		1000	0.2	0.8
69	0.826(0.826,0.826)	0.659(0.642,0.676)	0.612(0.602,0.621)	0.779(0.773,0.786)	0.8(0.796,0.805)	0.772(0.765,0.778)	0.617(0.614,0.62)	0.613(0.597,0.629)		1000	0.3	0.2
70	0.826(0.826,0.826)	0.673(0.648,0.696)	0.675(0.667,0.682)	0.778(0.773,0.784)	0.797(0.791,0.802)	0.773(0.767,0.778)	0.659(0.656,0.662)	0.68(0.67,0.689)		1000	0.3	0.4
71	0.826(0.826,0.826)	0.584(0.544,0.626)	0.749(0.743,0.756)	0.81(0.805,0.814)	0.818(0.812,0.824)	0.813(0.809,0.818)	0.72(0.716,0.723)	0.755(0.748,0.763)		1000	0.3	0.6
72	0.826(0.826,0.826)	0.527(0.474,0.583)	0.831(0.825,0.838)	0.861(0.856,0.866)	0.862(0.857,0.868)	0.865(0.861,0.869)	0.801(0.798,0.804)	0.836(0.829,0.842)		1000	0.3	0.8
73	0.825(0.825,0.825)	0.63(0.611,0.647)	0.606(0.595,0.616)	0.76(0.754,0.767)	0.783(0.777,0.789)	0.747(0.738,0.755)	0.597(0.595,0.6)	0.603(0.585,0.619)		1000	0.4	0.2
74	0.825(0.825,0.825)	0.681(0.658,0.7)	0.677(0.668,0.685)	0.76(0.753,0.766)	0.778(0.771,0.785)	0.759(0.753,0.764)	0.644(0.641,0.647)	0.677(0.667,0.688)		1000	0.4	0.4
75	0.825(0.825,0.825)	0.693(0.658,0.726)	0.753(0.746,0.76)	0.803(0.797,0.808)	0.805(0.797,0.811)	0.805(0.801,0.81)	0.705(0.701,0.708)	0.762(0.754,0.77)		1000	0.4	0.6
76	0.825(0.825,0.825)	0.481(0.427,0.534)	0.823(0.816,0.829)	0.847(0.842,0.853)	0.845(0.84,0.85)	0.859(0.855,0.862)	0.792(0.788,0.795)	0.834(0.828,0.839)		1000	0.4	0.8
77	0.824(0.824,0.824)	0.596(0.576,0.613)	0.617(0.609,0.626)	0.717(0.708,0.726)	0.724(0.715,0.733)	0.702(0.694,0.711)	0.572(0.569,0.575)	0.607(0.596,0.62)		1000	0.5	0.2
78	0.824(0.824,0.824)	0.651(0.628,0.672)	0.68(0.672,0.688)	0.736(0.728,0.744)	0.732(0.723,0.741)	0.737(0.731,0.743)	0.625(0.622,0.628)	0.688(0.677,0.699)		1000	0.5	0.4
79	0.824(0.824,0.824)	0.617(0.579,0.657)	0.749(0.743,0.756)	0.774(0.767,0.781)	0.77(0.765,0.777)	0.79(0.786,0.794)	0.693(0.69,0.697)	0.758(0.75,0.766)		1000	0.5	0.6
80	0.824(0.824,0.824)	0.508(0.457,0.564)	0.824(0.819,0.828)	0.835(0.829,0.84)	0.831(0.826,0.836)	0.852(0.848,0.855)	0.781(0.778,0.784)	0.83(0.824,0.835)		1000	0.5	0.8
