# Supplementary material for: A simulation study on missing data imputation for dichotomous variables using statistical and machine learning methods
Source: Sci Rep. 2023 Jun 9;13:9432. doi: 10.1038/s41598-023-36509-2 (PMC10256703; doi:10.1038/s41598-023-36509-2)
Supplement: Supplementary file 2 — Supplementary Information 2. [file 41598_2023_36509_MOESM2_ESM.zip › univariate_mnar55_accuracy_table.csv]

	mode	knn	rf	cart	svm	bpnn	mi	logreg		N	MR	r
1	0.333(0.333,0.333)	0.525(0.495,0.552)	0.57(0.54,0.596)	0.543(0.512,0.573)	0.543(0.513,0.572)	0.565(0.535,0.594)	0.536(0.522,0.552)	0.556(0.525,0.584)		120	0.1	0.2
2	0.333(0.333,0.333)	0.621(0.59,0.652)	0.662(0.635,0.687)	0.618(0.592,0.644)	0.628(0.603,0.655)	0.648(0.623,0.674)	0.577(0.562,0.592)	0.662(0.635,0.688)		120	0.1	0.4
3	0.333(0.333,0.333)	0.691(0.658,0.722)	0.763(0.74,0.785)	0.726(0.702,0.749)	0.743(0.717,0.767)	0.759(0.736,0.781)	0.635(0.617,0.654)	0.744(0.718,0.768)		120	0.1	0.6
4	0.333(0.333,0.333)	0.617(0.573,0.661)	0.81(0.787,0.833)	0.797(0.777,0.817)	0.812(0.79,0.833)	0.819(0.795,0.841)	0.742(0.725,0.759)	0.823(0.799,0.845)		120	0.1	0.8
5	0.318(0.318,0.318)	0.505(0.485,0.526)	0.559(0.538,0.578)	0.533(0.512,0.553)	0.529(0.507,0.551)	0.563(0.542,0.581)	0.52(0.508,0.531)	0.568(0.545,0.589)		120	0.2	0.2
6	0.318(0.318,0.318)	0.607(0.588,0.627)	0.642(0.62,0.662)	0.588(0.567,0.608)	0.616(0.596,0.636)	0.65(0.627,0.67)	0.575(0.562,0.588)	0.642(0.62,0.662)		120	0.2	0.4
7	0.318(0.318,0.318)	0.647(0.613,0.675)	0.71(0.692,0.727)	0.665(0.645,0.683)	0.696(0.676,0.713)	0.712(0.692,0.73)	0.647(0.634,0.659)	0.713(0.693,0.732)		120	0.2	0.6
8	0.318(0.318,0.318)	0.615(0.575,0.66)	0.811(0.794,0.829)	0.792(0.775,0.809)	0.809(0.791,0.825)	0.81(0.791,0.827)	0.757(0.743,0.772)	0.813(0.796,0.83)		120	0.2	0.8
9	0.333(0.333,0.333)	0.476(0.459,0.492)	0.539(0.522,0.556)	0.486(0.466,0.505)	0.481(0.461,0.499)	0.533(0.514,0.554)	0.51(0.5,0.519)	0.553(0.533,0.572)		120	0.3	0.2
10	0.333(0.333,0.333)	0.592(0.576,0.609)	0.629(0.614,0.642)	0.577(0.561,0.593)	0.594(0.58,0.609)	0.639(0.624,0.656)	0.563(0.552,0.574)	0.645(0.631,0.66)		120	0.3	0.4
11	0.333(0.333,0.333)	0.65(0.626,0.672)	0.714(0.699,0.728)	0.67(0.656,0.685)	0.694(0.68,0.709)	0.708(0.693,0.723)	0.642(0.63,0.654)	0.721(0.706,0.736)		120	0.3	0.6
12	0.333(0.333,0.333)	0.642(0.601,0.679)	0.808(0.794,0.821)	0.781(0.766,0.796)	0.792(0.779,0.806)	0.806(0.792,0.819)	0.73(0.718,0.742)	0.81(0.795,0.824)		120	0.3	0.8
13	0.333(0.333,0.333)	0.462(0.447,0.477)	0.546(0.531,0.561)	0.468(0.453,0.483)	0.41(0.394,0.428)	0.49(0.468,0.51)	0.491(0.481,0.5)	0.554(0.537,0.568)		120	0.4	0.2
14	0.333(0.333,0.333)	0.582(0.567,0.596)	0.638(0.625,0.65)	0.564(0.55,0.578)	0.574(0.554,0.593)	0.627(0.609,0.642)	0.557(0.547,0.567)	0.64(0.626,0.654)		120	0.4	0.4
15	0.333(0.333,0.333)	0.69(0.669,0.709)	0.72(0.708,0.733)	0.674(0.661,0.688)	0.695(0.682,0.709)	0.715(0.701,0.728)	0.627(0.617,0.637)	0.72(0.706,0.735)		120	0.4	0.6
16	0.333(0.333,0.333)	0.695(0.662,0.73)	0.795(0.783,0.806)	0.772(0.761,0.783)	0.789(0.778,0.8)	0.798(0.785,0.81)	0.726(0.715,0.737)	0.799(0.787,0.81)		120	0.4	0.8
17	0.328(0.328,0.328)	0.419(0.405,0.432)	0.534(0.52,0.547)	0.448(0.431,0.464)	0.344(0.337,0.352)	0.443(0.422,0.464)	0.475(0.468,0.483)	0.542(0.526,0.556)		120	0.5	0.2
18	0.328(0.328,0.328)	0.548(0.53,0.566)	0.618(0.604,0.632)	0.548(0.531,0.565)	0.473(0.451,0.497)	0.585(0.566,0.603)	0.532(0.521,0.543)	0.634(0.62,0.648)		120	0.5	0.4
19	0.328(0.328,0.328)	0.673(0.656,0.686)	0.696(0.683,0.707)	0.663(0.653,0.673)	0.667(0.649,0.682)	0.699(0.685,0.713)	0.603(0.593,0.613)	0.71(0.697,0.723)		120	0.5	0.6
20	0.328(0.328,0.328)	0.693(0.66,0.725)	0.787(0.775,0.799)	0.777(0.767,0.789)	0.776(0.765,0.786)	0.782(0.769,0.795)	0.72(0.711,0.73)	0.782(0.769,0.795)		120	0.5	0.8
21	0.316(0.316,0.316)	0.527(0.501,0.553)	0.566(0.544,0.588)	0.555(0.532,0.578)	0.556(0.535,0.577)	0.579(0.557,0.602)	0.533(0.521,0.545)	0.586(0.562,0.607)		200	0.1	0.2
22	0.316(0.316,0.316)	0.602(0.578,0.626)	0.655(0.632,0.679)	0.63(0.606,0.655)	0.623(0.599,0.647)	0.656(0.632,0.679)	0.575(0.563,0.587)	0.656(0.634,0.677)		200	0.1	0.4
23	0.316(0.316,0.316)	0.641(0.613,0.666)	0.729(0.709,0.747)	0.719(0.699,0.738)	0.713(0.694,0.729)	0.732(0.709,0.752)	0.655(0.642,0.669)	0.727(0.704,0.746)		200	0.1	0.6
24	0.316(0.316,0.316)	0.625(0.586,0.667)	0.816(0.799,0.832)	0.777(0.761,0.796)	0.792(0.775,0.811)	0.816(0.798,0.834)	0.753(0.74,0.766)	0.815(0.797,0.833)		200	0.1	0.8
25	0.333(0.333,0.333)	0.512(0.495,0.529)	0.561(0.545,0.577)	0.529(0.511,0.546)	0.523(0.506,0.54)	0.564(0.545,0.584)	0.52(0.512,0.528)	0.568(0.552,0.585)		200	0.2	0.2
26	0.333(0.333,0.333)	0.593(0.578,0.609)	0.641(0.626,0.657)	0.622(0.607,0.638)	0.611(0.594,0.629)	0.637(0.62,0.652)	0.573(0.562,0.583)	0.645(0.628,0.661)		200	0.2	0.4
27	0.333(0.333,0.333)	0.637(0.613,0.664)	0.718(0.704,0.733)	0.692(0.678,0.709)	0.709(0.695,0.724)	0.721(0.707,0.737)	0.635(0.624,0.647)	0.729(0.717,0.743)		200	0.2	0.6
28	0.333(0.333,0.333)	0.637(0.597,0.677)	0.819(0.807,0.831)	0.786(0.773,0.799)	0.804(0.791,0.817)	0.817(0.805,0.829)	0.754(0.744,0.765)	0.822(0.809,0.835)		200	0.2	0.8
29	0.333(0.333,0.333)	0.494(0.478,0.509)	0.561(0.546,0.577)	0.514(0.5,0.528)	0.481(0.464,0.499)	0.542(0.522,0.56)	0.508(0.502,0.515)	0.575(0.559,0.588)		200	0.3	0.2
30	0.333(0.333,0.333)	0.595(0.579,0.61)	0.647(0.633,0.66)	0.61(0.595,0.624)	0.61(0.596,0.624)	0.644(0.628,0.658)	0.558(0.551,0.565)	0.655(0.64,0.668)		200	0.3	0.4
31	0.333(0.333,0.333)	0.658(0.633,0.68)	0.736(0.725,0.746)	0.702(0.69,0.712)	0.705(0.695,0.717)	0.732(0.721,0.744)	0.637(0.628,0.646)	0.741(0.731,0.752)		200	0.3	0.6
32	0.333(0.333,0.333)	0.635(0.597,0.672)	0.812(0.801,0.824)	0.77(0.759,0.781)	0.793(0.781,0.804)	0.805(0.793,0.816)	0.739(0.731,0.747)	0.817(0.805,0.829)		200	0.3	0.8
33	0.329(0.329,0.329)	0.472(0.46,0.483)	0.546(0.533,0.559)	0.476(0.464,0.488)	0.415(0.401,0.43)	0.492(0.475,0.51)	0.497(0.491,0.503)	0.557(0.543,0.572)		200	0.4	0.2
34	0.329(0.329,0.329)	0.572(0.556,0.585)	0.643(0.633,0.654)	0.583(0.571,0.595)	0.571(0.558,0.584)	0.624(0.609,0.639)	0.552(0.545,0.558)	0.643(0.629,0.655)		200	0.4	0.4
35	0.329(0.329,0.329)	0.653(0.632,0.672)	0.722(0.711,0.732)	0.664(0.65,0.676)	0.672(0.66,0.683)	0.719(0.707,0.732)	0.628(0.618,0.637)	0.73(0.719,0.741)		200	0.4	0.6
36	0.329(0.329,0.329)	0.631(0.595,0.666)	0.807(0.797,0.816)	0.771(0.76,0.781)	0.787(0.776,0.797)	0.807(0.798,0.817)	0.732(0.723,0.74)	0.816(0.806,0.826)		200	0.4	0.8
37	0.333(0.333,0.333)	0.426(0.415,0.437)	0.531(0.519,0.543)	0.432(0.419,0.445)	0.35(0.343,0.358)	0.417(0.398,0.434)	0.474(0.467,0.481)	0.558(0.545,0.571)		200	0.5	0.2
38	0.333(0.333,0.333)	0.543(0.528,0.557)	0.627(0.615,0.639)	0.554(0.541,0.567)	0.513(0.493,0.533)	0.58(0.563,0.599)	0.542(0.534,0.548)	0.642(0.63,0.654)		200	0.5	0.4
39	0.333(0.333,0.333)	0.647(0.629,0.663)	0.706(0.695,0.717)	0.645(0.635,0.654)	0.655(0.645,0.666)	0.702(0.69,0.714)	0.615(0.607,0.624)	0.718(0.706,0.73)		200	0.5	0.6
40	0.333(0.333,0.333)	0.668(0.633,0.701)	0.798(0.789,0.806)	0.766(0.756,0.775)	0.777(0.767,0.786)	0.794(0.784,0.804)	0.722(0.714,0.731)	0.806(0.797,0.814)		200	0.5	0.8
41	0.327(0.327,0.327)	0.508(0.495,0.521)	0.581(0.567,0.596)	0.542(0.527,0.558)	0.537(0.523,0.551)	0.564(0.549,0.582)	0.52(0.512,0.527)	0.578(0.562,0.594)		500	0.1	0.2
42	0.327(0.327,0.327)	0.605(0.588,0.623)	0.651(0.637,0.664)	0.635(0.62,0.649)	0.625(0.611,0.638)	0.649(0.636,0.661)	0.578(0.571,0.586)	0.655(0.641,0.669)		500	0.1	0.4
43	0.327(0.327,0.327)	0.622(0.599,0.645)	0.735(0.721,0.749)	0.721(0.708,0.736)	0.711(0.697,0.725)	0.739(0.726,0.754)	0.653(0.644,0.663)	0.744(0.732,0.757)		500	0.1	0.6
44	0.327(0.327,0.327)	0.658(0.62,0.694)	0.827(0.817,0.836)	0.811(0.799,0.821)	0.813(0.802,0.823)	0.825(0.815,0.834)	0.762(0.754,0.771)	0.825(0.814,0.835)		500	0.1	0.8
45	0.333(0.333,0.333)	0.506(0.494,0.518)	0.583(0.574,0.593)	0.535(0.522,0.547)	0.529(0.518,0.541)	0.564(0.55,0.576)	0.517(0.512,0.521)	0.577(0.566,0.588)		500	0.2	0.2
46	0.333(0.333,0.333)	0.599(0.586,0.613)	0.66(0.649,0.67)	0.632(0.62,0.644)	0.617(0.606,0.628)	0.652(0.641,0.662)	0.572(0.565,0.577)	0.668(0.658,0.679)		500	0.2	0.4
47	0.333(0.333,0.333)	0.645(0.623,0.664)	0.741(0.732,0.75)	0.722(0.712,0.731)	0.707(0.698,0.717)	0.735(0.727,0.744)	0.644(0.638,0.65)	0.741(0.732,0.75)		500	0.2	0.6
48	0.333(0.333,0.333)	0.653(0.617,0.688)	0.823(0.814,0.832)	0.804(0.796,0.812)	0.804(0.795,0.812)	0.825(0.817,0.832)	0.752(0.745,0.758)	0.827(0.819,0.836)		500	0.2	0.8
49	0.333(0.333,0.333)	0.492(0.482,0.502)	0.581(0.572,0.59)	0.52(0.508,0.531)	0.498(0.489,0.507)	0.539(0.524,0.553)	0.506(0.503,0.51)	0.588(0.578,0.598)		500	0.3	0.2
50	0.333(0.333,0.333)	0.585(0.571,0.598)	0.654(0.646,0.662)	0.608(0.597,0.618)	0.589(0.58,0.598)	0.636(0.628,0.644)	0.564(0.559,0.568)	0.66(0.651,0.669)		500	0.3	0.4
51	0.333(0.333,0.333)	0.646(0.624,0.666)	0.733(0.726,0.74)	0.699(0.692,0.706)	0.688(0.681,0.696)	0.724(0.718,0.731)	0.643(0.638,0.648)	0.742(0.735,0.75)		500	0.3	0.6
52	0.333(0.333,0.333)	0.66(0.627,0.694)	0.818(0.812,0.825)	0.793(0.786,0.801)	0.792(0.785,0.799)	0.816(0.81,0.823)	0.744(0.738,0.75)	0.823(0.816,0.829)		500	0.3	0.8
53	0.332(0.332,0.332)	0.475(0.467,0.485)	0.572(0.564,0.579)	0.481(0.471,0.491)	0.443(0.431,0.455)	0.483(0.469,0.498)	0.492(0.488,0.495)	0.578(0.568,0.588)		500	0.4	0.2
54	0.332(0.332,0.332)	0.565(0.553,0.576)	0.655(0.648,0.662)	0.584(0.576,0.592)	0.567(0.559,0.575)	0.618(0.61,0.625)	0.551(0.546,0.556)	0.662(0.654,0.67)		500	0.4	0.4
55	0.332(0.332,0.332)	0.651(0.633,0.667)	0.73(0.724,0.737)	0.678(0.669,0.688)	0.665(0.658,0.673)	0.71(0.703,0.717)	0.629(0.624,0.634)	0.737(0.73,0.743)		500	0.4	0.6
56	0.332(0.332,0.332)	0.664(0.63,0.698)	0.811(0.804,0.817)	0.78(0.772,0.788)	0.775(0.768,0.782)	0.806(0.799,0.811)	0.735(0.73,0.741)	0.817(0.81,0.824)		500	0.4	0.8
57	0.333(0.333,0.333)	0.426(0.418,0.435)	0.555(0.547,0.563)	0.421(0.411,0.433)	0.356(0.346,0.365)	0.404(0.391,0.418)	0.474(0.471,0.478)	0.574(0.562,0.586)		500	0.5	0.2
58	0.333(0.333,0.333)	0.529(0.517,0.542)	0.639(0.632,0.646)	0.552(0.543,0.561)	0.529(0.517,0.538)	0.568(0.554,0.58)	0.531(0.526,0.536)	0.656(0.647,0.665)		500	0.5	0.4
59	0.333(0.333,0.333)	0.631(0.614,0.646)	0.722(0.714,0.729)	0.648(0.639,0.656)	0.647(0.64,0.653)	0.694(0.686,0.701)	0.61(0.605,0.616)	0.737(0.729,0.745)		500	0.5	0.6
60	0.333(0.333,0.333)	0.659(0.626,0.689)	0.803(0.797,0.809)	0.77(0.763,0.778)	0.764(0.757,0.77)	0.794(0.788,0.801)	0.725(0.72,0.73)	0.813(0.807,0.818)		500	0.5	0.8
61	0.33(0.33,0.33)	0.512(0.499,0.525)	0.582(0.572,0.592)	0.55(0.538,0.561)	0.543(0.533,0.553)	0.58(0.569,0.591)	0.521(0.515,0.526)	0.592(0.58,0.605)		1000	0.1	0.2
62	0.33(0.33,0.33)	0.592(0.579,0.604)	0.665(0.655,0.675)	0.644(0.634,0.656)	0.636(0.625,0.647)	0.664(0.655,0.674)	0.576(0.57,0.581)	0.672(0.662,0.682)		1000	0.1	0.4
63	0.33(0.33,0.33)	0.616(0.593,0.639)	0.739(0.731,0.748)	0.721(0.712,0.73)	0.718(0.709,0.727)	0.739(0.731,0.747)	0.655(0.65,0.661)	0.741(0.733,0.75)		1000	0.1	0.6
64	0.33(0.33,0.33)	0.633(0.595,0.667)	0.826(0.818,0.833)	0.809(0.801,0.819)	0.814(0.806,0.823)	0.83(0.822,0.837)	0.757(0.752,0.762)	0.83(0.823,0.837)		1000	0.1	0.8
65	0.332(0.332,0.332)	0.492(0.483,0.501)	0.584(0.578,0.591)	0.523(0.514,0.532)	0.512(0.504,0.52)	0.558(0.549,0.565)	0.514(0.51,0.518)	0.587(0.578,0.597)		1000	0.2	0.2
66	0.332(0.332,0.332)	0.585(0.573,0.596)	0.663(0.656,0.669)	0.628(0.62,0.635)	0.614(0.608,0.621)	0.65(0.643,0.657)	0.57(0.567,0.574)	0.663(0.656,0.671)		1000	0.2	0.4
67	0.332(0.332,0.332)	0.633(0.613,0.654)	0.74(0.734,0.746)	0.716(0.709,0.724)	0.71(0.703,0.718)	0.737(0.73,0.743)	0.648(0.644,0.653)	0.746(0.739,0.753)		1000	0.2	0.6
68	0.332(0.332,0.332)	0.621(0.587,0.656)	0.826(0.819,0.831)	0.801(0.793,0.808)	0.804(0.797,0.811)	0.824(0.818,0.829)	0.753(0.747,0.758)	0.825(0.818,0.831)		1000	0.2	0.8
69	0.333(0.333,0.333)	0.467(0.458,0.475)	0.579(0.572,0.586)	0.491(0.483,0.499)	0.48(0.473,0.488)	0.529(0.518,0.54)	0.506(0.503,0.509)	0.59(0.581,0.599)		1000	0.3	0.2
70	0.333(0.333,0.333)	0.568(0.556,0.579)	0.664(0.658,0.67)	0.601(0.593,0.609)	0.587(0.58,0.593)	0.633(0.628,0.639)	0.563(0.559,0.566)	0.671(0.664,0.678)		1000	0.3	0.4
71	0.333(0.333,0.333)	0.634(0.613,0.655)	0.738(0.733,0.744)	0.697(0.69,0.705)	0.688(0.681,0.695)	0.724(0.718,0.729)	0.641(0.637,0.645)	0.745(0.739,0.75)		1000	0.3	0.6
72	0.333(0.333,0.333)	0.625(0.588,0.658)	0.818(0.814,0.822)	0.786(0.781,0.792)	0.786(0.781,0.792)	0.814(0.81,0.819)	0.742(0.739,0.746)	0.822(0.818,0.826)		1000	0.3	0.8
73	0.332(0.332,0.332)	0.447(0.438,0.455)	0.576(0.57,0.581)	0.452(0.443,0.461)	0.443(0.432,0.454)	0.472(0.458,0.485)	0.491(0.488,0.493)	0.586(0.578,0.594)		1000	0.4	0.2
74	0.332(0.332,0.332)	0.553(0.542,0.562)	0.654(0.648,0.659)	0.568(0.56,0.575)	0.56(0.555,0.566)	0.609(0.603,0.615)	0.549(0.546,0.552)	0.661(0.653,0.668)		1000	0.4	0.4
75	0.332(0.332,0.332)	0.636(0.618,0.653)	0.732(0.728,0.737)	0.68(0.673,0.687)	0.658(0.652,0.665)	0.707(0.702,0.712)	0.626(0.623,0.63)	0.736(0.73,0.741)		1000	0.4	0.6
76	0.332(0.332,0.332)	0.636(0.602,0.672)	0.818(0.813,0.822)	0.776(0.77,0.781)	0.771(0.766,0.776)	0.806(0.801,0.81)	0.734(0.73,0.738)	0.822(0.816,0.827)		1000	0.4	0.8
77	0.333(0.333,0.333)	0.405(0.399,0.413)	0.569(0.563,0.574)	0.398(0.387,0.41)	0.351(0.344,0.359)	0.396(0.385,0.408)	0.474(0.471,0.476)	0.583(0.573,0.592)		1000	0.5	0.2
78	0.333(0.333,0.333)	0.528(0.516,0.539)	0.649(0.643,0.655)	0.541(0.534,0.548)	0.532(0.525,0.539)	0.569(0.56,0.576)	0.529(0.526,0.533)	0.665(0.659,0.671)		1000	0.5	0.4
79	0.333(0.333,0.333)	0.604(0.586,0.623)	0.728(0.723,0.733)	0.646(0.639,0.653)	0.638(0.631,0.644)	0.689(0.684,0.694)	0.611(0.608,0.614)	0.733(0.728,0.739)		1000	0.5	0.6
80	0.333(0.333,0.333)	0.668(0.633,0.699)	0.817(0.813,0.821)	0.764(0.758,0.769)	0.758(0.753,0.762)	0.796(0.792,0.801)	0.721(0.717,0.725)	0.822(0.817,0.826)		1000	0.5	0.8
