# Supplementary material for: A simulation study on missing data imputation for dichotomous variables using statistical and machine learning methods
Source: Sci Rep. 2023 Jun 9;13:9432. doi: 10.1038/s41598-023-36509-2 (PMC10256703; doi:10.1038/s41598-023-36509-2)
Supplement: Supplementary file 2 — Supplementary Information 2. [file 41598_2023_36509_MOESM2_ESM.zip › univariate_mnar73_accuracy_table.csv]

	mode	knn	rf	cart	svm	bpnn	mi	logreg		N	MR	r
1	0.545(0.545,0.545)	0.549(0.529,0.566)	0.545(0.515,0.577)	0.565(0.545,0.585)	0.545(0.542,0.549)	0.555(0.538,0.572)	0.548(0.535,0.559)	0.555(0.528,0.583)		120	0.1	0.2
2	0.545(0.545,0.545)	0.611(0.587,0.635)	0.628(0.595,0.66)	0.607(0.583,0.631)	0.599(0.58,0.618)	0.635(0.61,0.661)	0.587(0.57,0.604)	0.638(0.608,0.67)		120	0.1	0.4
3	0.545(0.545,0.545)	0.692(0.665,0.721)	0.718(0.694,0.744)	0.688(0.665,0.712)	0.708(0.684,0.733)	0.723(0.699,0.744)	0.648(0.63,0.666)	0.736(0.712,0.759)		120	0.1	0.6
4	0.545(0.545,0.545)	0.705(0.678,0.732)	0.795(0.773,0.816)	0.77(0.752,0.788)	0.784(0.763,0.805)	0.797(0.775,0.817)	0.759(0.742,0.779)	0.809(0.79,0.829)		120	0.1	0.8
5	0.522(0.522,0.522)	0.541(0.531,0.551)	0.58(0.558,0.6)	0.557(0.546,0.567)	0.521(0.519,0.523)	0.534(0.525,0.542)	0.538(0.529,0.548)	0.585(0.566,0.603)		120	0.2	0.2
6	0.522(0.522,0.522)	0.601(0.589,0.613)	0.645(0.625,0.665)	0.613(0.598,0.627)	0.553(0.542,0.563)	0.612(0.593,0.629)	0.583(0.572,0.594)	0.653(0.634,0.671)		120	0.2	0.4
7	0.522(0.522,0.522)	0.688(0.671,0.704)	0.742(0.722,0.762)	0.69(0.673,0.708)	0.684(0.667,0.703)	0.725(0.705,0.744)	0.629(0.617,0.64)	0.74(0.72,0.76)		120	0.2	0.6
8	0.522(0.522,0.522)	0.73(0.707,0.752)	0.806(0.79,0.82)	0.773(0.756,0.789)	0.782(0.766,0.797)	0.802(0.786,0.816)	0.744(0.732,0.755)	0.807(0.792,0.823)		120	0.2	0.8
9	0.543(0.543,0.543)	0.555(0.547,0.563)	0.578(0.559,0.596)	0.56(0.551,0.57)	0.543(0.543,0.544)	0.557(0.549,0.564)	0.542(0.533,0.551)	0.57(0.555,0.587)		120	0.3	0.2
10	0.543(0.543,0.543)	0.609(0.598,0.621)	0.645(0.63,0.661)	0.613(0.602,0.625)	0.569(0.559,0.581)	0.612(0.596,0.629)	0.582(0.573,0.591)	0.65(0.633,0.665)		120	0.3	0.4
11	0.543(0.543,0.543)	0.688(0.673,0.703)	0.716(0.703,0.73)	0.682(0.668,0.696)	0.677(0.661,0.691)	0.701(0.685,0.717)	0.66(0.65,0.67)	0.719(0.705,0.733)		120	0.3	0.6
12	0.543(0.543,0.543)	0.779(0.76,0.796)	0.817(0.805,0.829)	0.792(0.781,0.803)	0.798(0.788,0.81)	0.81(0.797,0.823)	0.745(0.734,0.755)	0.807(0.794,0.82)		120	0.3	0.8
13	0.532(0.532,0.532)	0.538(0.533,0.543)	0.546(0.53,0.56)	0.538(0.535,0.542)	0.532(0.532,0.532)	0.539(0.532,0.546)	0.532(0.525,0.539)	0.553(0.537,0.567)		120	0.4	0.2
14	0.532(0.532,0.532)	0.566(0.558,0.575)	0.639(0.625,0.652)	0.561(0.553,0.571)	0.536(0.532,0.54)	0.572(0.559,0.585)	0.571(0.563,0.579)	0.64(0.626,0.654)		120	0.4	0.4
15	0.532(0.532,0.532)	0.659(0.645,0.674)	0.719(0.704,0.733)	0.651(0.633,0.669)	0.62(0.603,0.638)	0.674(0.655,0.693)	0.636(0.627,0.645)	0.72(0.704,0.734)		120	0.4	0.6
16	0.532(0.532,0.532)	0.784(0.773,0.795)	0.801(0.79,0.812)	0.784(0.772,0.796)	0.769(0.755,0.781)	0.789(0.776,0.802)	0.736(0.725,0.746)	0.801(0.789,0.813)		120	0.4	0.8
17	0.542(0.542,0.542)	0.545(0.543,0.548)	0.545(0.531,0.56)	0.543(0.542,0.543)	0.542(0.542,0.542)	0.551(0.546,0.557)	0.535(0.527,0.541)	0.542(0.525,0.558)		120	0.5	0.2
18	0.542(0.542,0.542)	0.562(0.556,0.569)	0.62(0.607,0.634)	0.547(0.543,0.551)	0.543(0.542,0.544)	0.572(0.563,0.583)	0.582(0.574,0.591)	0.621(0.609,0.634)		120	0.5	0.4
19	0.542(0.542,0.542)	0.629(0.614,0.642)	0.715(0.703,0.726)	0.581(0.567,0.595)	0.564(0.555,0.573)	0.648(0.632,0.665)	0.637(0.627,0.646)	0.708(0.696,0.721)		120	0.5	0.6
20	0.542(0.542,0.542)	0.771(0.758,0.783)	0.804(0.793,0.814)	0.733(0.71,0.755)	0.704(0.683,0.724)	0.777(0.762,0.789)	0.722(0.712,0.731)	0.797(0.787,0.807)		120	0.5	0.8
21	0.526(0.526,0.526)	0.551(0.535,0.565)	0.569(0.545,0.596)	0.549(0.536,0.563)	0.527(0.523,0.533)	0.557(0.541,0.574)	0.539(0.529,0.549)	0.569(0.545,0.593)		200	0.1	0.2
22	0.526(0.526,0.526)	0.622(0.605,0.638)	0.643(0.62,0.666)	0.62(0.604,0.635)	0.588(0.573,0.603)	0.638(0.62,0.654)	0.586(0.571,0.6)	0.646(0.622,0.669)		200	0.1	0.4
23	0.526(0.526,0.526)	0.684(0.663,0.703)	0.73(0.708,0.751)	0.696(0.676,0.714)	0.692(0.674,0.71)	0.721(0.701,0.741)	0.668(0.655,0.682)	0.743(0.721,0.763)		200	0.1	0.6
24	0.526(0.526,0.526)	0.738(0.715,0.763)	0.81(0.795,0.827)	0.767(0.753,0.783)	0.785(0.77,0.802)	0.806(0.793,0.823)	0.741(0.729,0.754)	0.818(0.804,0.835)		200	0.1	0.8
25	0.538(0.538,0.538)	0.546(0.539,0.552)	0.57(0.553,0.585)	0.55(0.541,0.559)	0.539(0.538,0.54)	0.547(0.541,0.554)	0.539(0.53,0.547)	0.575(0.559,0.589)		200	0.2	0.2
26	0.538(0.538,0.538)	0.605(0.592,0.618)	0.645(0.63,0.659)	0.609(0.596,0.623)	0.584(0.574,0.595)	0.612(0.598,0.626)	0.586(0.578,0.594)	0.652(0.637,0.667)		200	0.2	0.4
27	0.538(0.538,0.538)	0.696(0.684,0.709)	0.715(0.702,0.73)	0.687(0.674,0.7)	0.692(0.681,0.703)	0.715(0.703,0.728)	0.648(0.64,0.658)	0.722(0.708,0.737)		200	0.2	0.6
28	0.538(0.538,0.538)	0.745(0.725,0.765)	0.822(0.811,0.834)	0.771(0.756,0.783)	0.792(0.779,0.805)	0.811(0.798,0.823)	0.756(0.747,0.766)	0.822(0.808,0.834)		200	0.2	0.8
29	0.542(0.542,0.542)	0.556(0.55,0.562)	0.575(0.562,0.587)	0.559(0.552,0.566)	0.543(0.542,0.544)	0.553(0.548,0.559)	0.541(0.534,0.546)	0.571(0.556,0.582)		200	0.3	0.2
30	0.542(0.542,0.542)	0.608(0.6,0.617)	0.65(0.638,0.663)	0.614(0.604,0.624)	0.565(0.558,0.573)	0.603(0.592,0.616)	0.587(0.581,0.594)	0.656(0.645,0.668)		200	0.3	0.4
31	0.542(0.542,0.542)	0.692(0.681,0.703)	0.736(0.723,0.749)	0.681(0.671,0.69)	0.68(0.668,0.692)	0.704(0.688,0.719)	0.648(0.639,0.655)	0.738(0.726,0.75)		200	0.3	0.6
32	0.542(0.542,0.542)	0.762(0.742,0.783)	0.821(0.813,0.831)	0.783(0.774,0.791)	0.797(0.789,0.806)	0.813(0.804,0.822)	0.742(0.732,0.751)	0.824(0.815,0.833)		200	0.3	0.8
33	0.544(0.544,0.544)	0.548(0.544,0.552)	0.554(0.544,0.565)	0.55(0.545,0.555)	0.544(0.544,0.544)	0.55(0.546,0.554)	0.545(0.54,0.549)	0.567(0.556,0.578)		200	0.4	0.2
34	0.544(0.544,0.544)	0.587(0.579,0.595)	0.645(0.634,0.656)	0.6(0.591,0.609)	0.554(0.548,0.559)	0.583(0.572,0.594)	0.581(0.574,0.588)	0.648(0.637,0.658)		200	0.4	0.4
35	0.544(0.544,0.544)	0.68(0.669,0.69)	0.727(0.715,0.738)	0.68(0.669,0.69)	0.645(0.63,0.66)	0.684(0.667,0.701)	0.639(0.631,0.646)	0.732(0.721,0.742)		200	0.4	0.6
36	0.544(0.544,0.544)	0.771(0.757,0.785)	0.811(0.802,0.82)	0.773(0.765,0.781)	0.785(0.778,0.793)	0.795(0.784,0.806)	0.739(0.732,0.746)	0.816(0.807,0.825)		200	0.4	0.8
37	0.535(0.535,0.535)	0.538(0.536,0.54)	0.551(0.541,0.561)	0.537(0.536,0.539)	0.535(0.535,0.535)	0.541(0.538,0.544)	0.541(0.536,0.545)	0.564(0.553,0.575)		200	0.5	0.2
38	0.535(0.535,0.535)	0.559(0.553,0.566)	0.631(0.621,0.641)	0.562(0.554,0.571)	0.537(0.535,0.539)	0.557(0.55,0.565)	0.571(0.566,0.576)	0.647(0.637,0.656)		200	0.5	0.4
39	0.535(0.535,0.535)	0.633(0.621,0.645)	0.716(0.707,0.725)	0.641(0.627,0.655)	0.563(0.554,0.575)	0.639(0.623,0.653)	0.629(0.622,0.636)	0.722(0.713,0.733)		200	0.5	0.6
40	0.535(0.535,0.535)	0.751(0.737,0.765)	0.798(0.79,0.806)	0.752(0.736,0.768)	0.702(0.681,0.721)	0.754(0.736,0.77)	0.726(0.718,0.734)	0.796(0.787,0.804)		200	0.5	0.8
41	0.531(0.531,0.531)	0.552(0.544,0.56)	0.572(0.557,0.586)	0.553(0.545,0.561)	0.532(0.531,0.534)	0.551(0.544,0.558)	0.538(0.531,0.545)	0.58(0.567,0.593)		500	0.1	0.2
42	0.531(0.531,0.531)	0.618(0.607,0.629)	0.658(0.647,0.671)	0.624(0.615,0.634)	0.614(0.605,0.624)	0.639(0.627,0.651)	0.585(0.577,0.592)	0.666(0.652,0.679)		500	0.1	0.4
43	0.531(0.531,0.531)	0.685(0.672,0.698)	0.739(0.727,0.752)	0.702(0.692,0.713)	0.689(0.678,0.699)	0.732(0.72,0.743)	0.65(0.642,0.658)	0.74(0.728,0.752)		500	0.1	0.6
44	0.531(0.531,0.531)	0.731(0.711,0.748)	0.827(0.817,0.837)	0.798(0.786,0.809)	0.788(0.777,0.798)	0.818(0.808,0.828)	0.75(0.741,0.759)	0.828(0.818,0.839)		500	0.1	0.8
45	0.535(0.535,0.535)	0.55(0.545,0.555)	0.568(0.559,0.578)	0.545(0.541,0.549)	0.535(0.535,0.536)	0.547(0.543,0.551)	0.535(0.531,0.539)	0.574(0.565,0.584)		500	0.2	0.2
46	0.535(0.535,0.535)	0.617(0.609,0.624)	0.661(0.652,0.67)	0.613(0.606,0.621)	0.6(0.592,0.608)	0.618(0.608,0.628)	0.589(0.584,0.594)	0.668(0.662,0.675)		500	0.2	0.4
47	0.535(0.535,0.535)	0.691(0.68,0.701)	0.742(0.732,0.751)	0.702(0.693,0.71)	0.691(0.683,0.699)	0.725(0.717,0.734)	0.658(0.652,0.664)	0.751(0.742,0.758)		500	0.2	0.6
48	0.535(0.535,0.535)	0.741(0.723,0.757)	0.821(0.814,0.829)	0.791(0.784,0.799)	0.784(0.776,0.79)	0.814(0.807,0.821)	0.755(0.748,0.762)	0.83(0.823,0.837)		500	0.2	0.8
49	0.537(0.537,0.537)	0.546(0.543,0.55)	0.576(0.568,0.583)	0.543(0.54,0.546)	0.537(0.537,0.538)	0.543(0.54,0.545)	0.539(0.536,0.542)	0.583(0.575,0.591)		500	0.3	0.2
50	0.537(0.537,0.537)	0.605(0.599,0.612)	0.659(0.651,0.666)	0.61(0.603,0.617)	0.576(0.569,0.585)	0.607(0.598,0.617)	0.585(0.581,0.59)	0.669(0.661,0.676)		500	0.3	0.4
51	0.537(0.537,0.537)	0.677(0.668,0.684)	0.728(0.72,0.736)	0.68(0.672,0.687)	0.678(0.672,0.685)	0.714(0.707,0.72)	0.654(0.65,0.658)	0.735(0.728,0.743)		500	0.3	0.6
52	0.537(0.537,0.537)	0.744(0.726,0.762)	0.822(0.815,0.829)	0.786(0.779,0.794)	0.778(0.771,0.784)	0.809(0.803,0.815)	0.75(0.746,0.756)	0.824(0.817,0.83)		500	0.3	0.8
53	0.538(0.538,0.538)	0.543(0.541,0.546)	0.572(0.564,0.581)	0.542(0.539,0.545)	0.538(0.538,0.538)	0.541(0.539,0.543)	0.541(0.538,0.544)	0.583(0.577,0.59)		500	0.4	0.2
54	0.538(0.538,0.538)	0.59(0.584,0.596)	0.654(0.648,0.661)	0.589(0.583,0.596)	0.551(0.547,0.556)	0.582(0.574,0.591)	0.582(0.578,0.586)	0.665(0.658,0.672)		500	0.4	0.4
55	0.538(0.538,0.538)	0.671(0.663,0.68)	0.735(0.729,0.742)	0.671(0.665,0.678)	0.665(0.658,0.671)	0.697(0.689,0.705)	0.647(0.642,0.651)	0.744(0.737,0.75)		500	0.4	0.6
56	0.538(0.538,0.538)	0.743(0.727,0.759)	0.818(0.813,0.823)	0.777(0.771,0.783)	0.772(0.767,0.777)	0.804(0.799,0.81)	0.739(0.734,0.744)	0.822(0.817,0.828)		500	0.4	0.8
57	0.538(0.538,0.538)	0.541(0.539,0.543)	0.565(0.558,0.571)	0.54(0.539,0.541)	0.538(0.538,0.538)	0.541(0.539,0.542)	0.541(0.538,0.544)	0.577(0.57,0.583)		500	0.5	0.2
58	0.538(0.538,0.538)	0.563(0.558,0.569)	0.649(0.642,0.657)	0.569(0.562,0.576)	0.539(0.538,0.541)	0.56(0.554,0.566)	0.577(0.574,0.58)	0.658(0.652,0.665)		500	0.5	0.4
59	0.538(0.538,0.538)	0.641(0.631,0.652)	0.729(0.723,0.734)	0.65(0.641,0.658)	0.586(0.575,0.599)	0.637(0.623,0.65)	0.632(0.627,0.636)	0.738(0.732,0.744)		500	0.5	0.6
60	0.538(0.538,0.538)	0.756(0.744,0.768)	0.814(0.808,0.82)	0.763(0.758,0.769)	0.757(0.748,0.766)	0.772(0.759,0.783)	0.724(0.718,0.731)	0.82(0.815,0.826)		500	0.5	0.8
61	0.535(0.535,0.535)	0.553(0.547,0.559)	0.591(0.582,0.6)	0.545(0.541,0.548)	0.539(0.537,0.541)	0.551(0.546,0.555)	0.533(0.529,0.539)	0.595(0.585,0.605)		1000	0.1	0.2
62	0.535(0.535,0.535)	0.611(0.604,0.62)	0.672(0.662,0.682)	0.621(0.614,0.628)	0.615(0.608,0.623)	0.64(0.632,0.648)	0.587(0.582,0.593)	0.676(0.666,0.686)		1000	0.1	0.4
63	0.535(0.535,0.535)	0.684(0.672,0.696)	0.744(0.734,0.754)	0.704(0.695,0.713)	0.699(0.691,0.707)	0.733(0.725,0.742)	0.653(0.645,0.659)	0.749(0.74,0.758)		1000	0.1	0.6
64	0.535(0.535,0.535)	0.728(0.71,0.747)	0.825(0.818,0.831)	0.806(0.799,0.814)	0.794(0.787,0.801)	0.824(0.817,0.831)	0.755(0.75,0.76)	0.832(0.825,0.839)		1000	0.1	0.8
65	0.538(0.538,0.538)	0.55(0.546,0.554)	0.585(0.579,0.592)	0.544(0.541,0.546)	0.538(0.538,0.538)	0.549(0.545,0.552)	0.54(0.537,0.543)	0.592(0.586,0.599)		1000	0.2	0.2
66	0.538(0.538,0.538)	0.612(0.605,0.619)	0.665(0.658,0.672)	0.613(0.608,0.618)	0.607(0.601,0.613)	0.63(0.624,0.636)	0.587(0.584,0.591)	0.672(0.666,0.679)		1000	0.2	0.4
67	0.538(0.538,0.538)	0.689(0.681,0.697)	0.744(0.737,0.75)	0.693(0.686,0.699)	0.685(0.679,0.691)	0.726(0.72,0.731)	0.657(0.653,0.661)	0.749(0.743,0.755)		1000	0.2	0.6
68	0.538(0.538,0.538)	0.72(0.702,0.739)	0.824(0.819,0.829)	0.792(0.787,0.797)	0.784(0.778,0.79)	0.818(0.812,0.823)	0.756(0.752,0.76)	0.831(0.826,0.836)		1000	0.2	0.8
69	0.538(0.538,0.538)	0.551(0.548,0.554)	0.583(0.577,0.59)	0.542(0.54,0.544)	0.538(0.538,0.538)	0.544(0.542,0.546)	0.541(0.539,0.543)	0.589(0.584,0.595)		1000	0.3	0.2
70	0.538(0.538,0.538)	0.603(0.597,0.608)	0.664(0.658,0.669)	0.602(0.596,0.607)	0.583(0.578,0.589)	0.611(0.604,0.617)	0.589(0.586,0.592)	0.673(0.667,0.678)		1000	0.3	0.4
71	0.538(0.538,0.538)	0.679(0.671,0.688)	0.744(0.74,0.75)	0.691(0.686,0.695)	0.682(0.677,0.686)	0.717(0.712,0.722)	0.651(0.647,0.655)	0.751(0.745,0.756)		1000	0.3	0.6
72	0.538(0.538,0.538)	0.747(0.729,0.763)	0.83(0.825,0.834)	0.788(0.782,0.794)	0.779(0.774,0.784)	0.815(0.81,0.819)	0.747(0.744,0.751)	0.832(0.827,0.836)		1000	0.3	0.8
73	0.539(0.539,0.539)	0.548(0.546,0.55)	0.584(0.578,0.59)	0.542(0.54,0.544)	0.539(0.539,0.539)	0.542(0.541,0.544)	0.541(0.54,0.543)	0.59(0.585,0.596)		1000	0.4	0.2
74	0.539(0.539,0.539)	0.587(0.582,0.591)	0.662(0.657,0.667)	0.582(0.576,0.587)	0.552(0.548,0.557)	0.58(0.574,0.586)	0.585(0.583,0.587)	0.671(0.666,0.676)		1000	0.4	0.4
75	0.539(0.539,0.539)	0.667(0.66,0.675)	0.739(0.735,0.743)	0.674(0.67,0.678)	0.668(0.662,0.672)	0.697(0.691,0.703)	0.648(0.644,0.651)	0.746(0.742,0.751)		1000	0.4	0.6
76	0.539(0.539,0.539)	0.759(0.747,0.771)	0.823(0.819,0.827)	0.77(0.766,0.775)	0.767(0.763,0.771)	0.802(0.798,0.806)	0.739(0.734,0.743)	0.83(0.826,0.833)		1000	0.4	0.8
77	0.538(0.538,0.538)	0.542(0.541,0.544)	0.578(0.573,0.583)	0.539(0.538,0.54)	0.538(0.538,0.538)	0.539(0.538,0.54)	0.542(0.54,0.543)	0.586(0.582,0.591)		1000	0.5	0.2
78	0.538(0.538,0.538)	0.564(0.56,0.569)	0.657(0.653,0.662)	0.56(0.555,0.565)	0.538(0.538,0.539)	0.551(0.547,0.555)	0.578(0.576,0.581)	0.666(0.661,0.672)		1000	0.5	0.4
79	0.538(0.538,0.538)	0.641(0.633,0.649)	0.735(0.731,0.74)	0.641(0.634,0.648)	0.602(0.591,0.613)	0.64(0.63,0.65)	0.633(0.63,0.636)	0.745(0.742,0.749)		1000	0.5	0.6
80	0.538(0.538,0.538)	0.742(0.73,0.754)	0.821(0.817,0.824)	0.753(0.748,0.757)	0.754(0.75,0.759)	0.782(0.777,0.787)	0.729(0.725,0.732)	0.827(0.824,0.831)		1000	0.5	0.8
