# Supplementary material for: A simulation study on missing data imputation for dichotomous variables using statistical and machine learning methods
Source: Sci Rep. 2023 Jun 9;13:9432. doi: 10.1038/s41598-023-36509-2 (PMC10256703; doi:10.1038/s41598-023-36509-2)
Supplement: Supplementary file 3 — Supplementary Information 3. [file 41598_2023_36509_MOESM3_ESM.zip]

Archive with 1 entries (1 files):
- Real data validation.docx
