# Supplementary material for: A simulation study on missing data imputation for dichotomous variables using statistical and machine learning methods
Source: Sci Rep. 2023 Jun 9;13:9432. doi: 10.1038/s41598-023-36509-2 (PMC10256703; doi:10.1038/s41598-023-36509-2)
Supplement: Supplementary file 4 — Supplementary Information 4. [file 41598_2023_36509_MOESM4_ESM.zip › Trivariate missing codes.R]

# copyright lizhiwei and geyingfeng for missing value imputation modelling experiment

setwd("/export/home/zsm/wd_lizhiwei/nomi7-3")
#### loading packages
library("pacman")
library("MASS")
library("grid")
library("vcd")
library("lattice")
# define function
my.evaluate <- function(df1, df2, df3){
  # df1:complete data
  # df2:missing data
  # df3:imputed data
  index.miss.V1 <- which(is.na(df2[,1]))
  index.miss.V2 <- which(is.na(df2[,2]))
  index.miss.V3 <- which(is.na(df2[,3]))
  full.V1 <- df1[index.miss.V1,1]
  full.V2 <- df1[index.miss.V2,2]
  full.V3 <- df1[index.miss.V3,3]
  impute.V1 <- df3[index.miss.V1,1]
  impute.V2 <- df3[index.miss.V2,2]
  impute.V3 <- df3[index.miss.V3,3]
  acc.V1 <- sum(full.V1  == impute.V1) / length(full.V1)
  acc.V2 <- sum(full.V2  == impute.V2) / length(full.V2)
  acc.V3 <- sum(full.V3  == impute.V3) / length(full.V3)
  full.coef <- coef(glm(b7 ~ b1 + b2 + b3 + b4 + b5 + b6, family = binomial(link = "logit"), data = df1))
  impute.coef <- coef(glm(b7 ~ b1 + b2 + b3 + b4 + b5 + b6, family = binomial(link = "logit"), data = df3))
  bias.coef <- NULL
  bias.coef$V1 <- abs(impute.coef[2] - full.coef[2])
  bias.coef$V2 <- abs(impute.coef[3] - full.coef[3])
  bias.coef$V3 <- abs(impute.coef[4] - full.coef[4])
  bias.coef <- base::cbind(bias.coef$V1, bias.coef$V2, bias.coef$V3)
  my.outcome <- data.frame(matrix(c(acc.V1, acc.V2, acc.V3, bias.coef), nrow = 1))
  names(my.outcome) <-   c("acc.V1", "acc.V2", "acc.V3", "bias.V1", "bias.V2", "bias.V3")
  return(my.outcome)
}
# var.cor,1to6: correlation coefficients between b1 to b7, from 0.2 - 0.8 by 0.2, 4 parameters
# pp.v1-v6: cutoff value to discrete the initial continuous varibles to categorical ones, from 0.3 to 0.7 by 0.2, 3 parameters
# p.miss: proportion of missing values on each variables, range(0.05, 0.10, 0.20, 0.30, 0.40)
# the ratio of missingness rate is defined as 1:2
# n.total: size of sample, value for 200, 500, 1000, 3 parameters
# set the group of hyper parameters
para.df <- matrix(c(##
  0.2, 120, 0.2, 0.2, 0.2, 0.2, 0.2, 0.2, 0.2, 0.10,
  0.4, 120, 0.2, 0.2, 0.2, 0.2, 0.2, 0.2, 0.2, 0.10,
  0.6, 120, 0.2, 0.2, 0.2, 0.2, 0.2, 0.2, 0.2, 0.10,
  0.8, 120, 0.2, 0.2, 0.2, 0.2, 0.2, 0.2, 0.2, 0.10,
  0.2, 120, 0.3, 0.3, 0.3, 0.3, 0.3, 0.3, 0.3, 0.10,
  0.4, 120, 0.3, 0.3, 0.3, 0.3, 0.3, 0.3, 0.3, 0.10,
  0.6, 120, 0.3, 0.3, 0.3, 0.3, 0.3, 0.3, 0.3, 0.10,
  0.8, 120, 0.3, 0.3, 0.3, 0.3, 0.3, 0.3, 0.3, 0.10,
  0.2, 120, 0.5, 0.5, 0.5, 0.5, 0.5, 0.5, 0.5, 0.10,
  0.4, 120, 0.5, 0.5, 0.5, 0.5, 0.5, 0.5, 0.5, 0.10,
  0.6, 120, 0.5, 0.5, 0.5, 0.5, 0.5, 0.5, 0.5, 0.10,
  0.8, 120, 0.5, 0.5, 0.5, 0.5, 0.5, 0.5, 0.5, 0.10,
  0.2, 120, 0.7, 0.7, 0.7, 0.7, 0.7, 0.7, 0.7, 0.10,
  0.4, 120, 0.7, 0.7, 0.7, 0.7, 0.7, 0.7, 0.7, 0.10,
  0.6, 120, 0.7, 0.7, 0.7, 0.7, 0.7, 0.7, 0.7, 0.10,
  0.8, 120, 0.7, 0.7, 0.7, 0.7, 0.7, 0.7, 0.7, 0.10,
  0.2, 120, 0.8, 0.8, 0.8, 0.8, 0.8, 0.8, 0.8, 0.10,
  0.4, 120, 0.8, 0.8, 0.8, 0.8, 0.8, 0.8, 0.8, 0.10,
  0.6, 120, 0.8, 0.8, 0.8, 0.8, 0.8, 0.8, 0.8, 0.10,
  0.8, 120, 0.8, 0.8, 0.8, 0.8, 0.8, 0.8, 0.8, 0.10,
  #
  0.2, 120, 0.2, 0.2, 0.2, 0.2, 0.2, 0.2, 0.2, 0.20,
  0.4, 120, 0.2, 0.2, 0.2, 0.2, 0.2, 0.2, 0.2, 0.20,
  0.6, 120, 0.2, 0.2, 0.2, 0.2, 0.2, 0.2, 0.2, 0.20,
  0.8, 120, 0.2, 0.2, 0.2, 0.2, 0.2, 0.2, 0.2, 0.20,
  0.2, 120, 0.3, 0.3, 0.3, 0.3, 0.3, 0.3, 0.3, 0.20,
  0.4, 120, 0.3, 0.3, 0.3, 0.3, 0.3, 0.3, 0.3, 0.20,
  0.6, 120, 0.3, 0.3, 0.3, 0.3, 0.3, 0.3, 0.3, 0.20,
  0.8, 120, 0.3, 0.3, 0.3, 0.3, 0.3, 0.3, 0.3, 0.20,
  0.2, 120, 0.5, 0.5, 0.5, 0.5, 0.5, 0.5, 0.5, 0.20,
  0.4, 120, 0.5, 0.5, 0.5, 0.5, 0.5, 0.5, 0.5, 0.20,
  0.6, 120, 0.5, 0.5, 0.5, 0.5, 0.5, 0.5, 0.5, 0.20,
  0.8, 120, 0.5, 0.5, 0.5, 0.5, 0.5, 0.5, 0.5, 0.20,
  0.2, 120, 0.7, 0.7, 0.7, 0.7, 0.7, 0.7, 0.7, 0.20,
  0.4, 120, 0.7, 0.7, 0.7, 0.7, 0.7, 0.7, 0.7, 0.20,
  0.6, 120, 0.7, 0.7, 0.7, 0.7, 0.7, 0.7, 0.7, 0.20,
  0.8, 120, 0.7, 0.7, 0.7, 0.7, 0.7, 0.7, 0.7, 0.20,
  0.2, 120, 0.8, 0.8, 0.8, 0.8, 0.8, 0.8, 0.8, 0.20,
  0.4, 120, 0.8, 0.8, 0.8, 0.8, 0.8, 0.8, 0.8, 0.20,
  0.6, 120, 0.8, 0.8, 0.8, 0.8, 0.8, 0.8, 0.8, 0.20,
  0.8, 120, 0.8, 0.8, 0.8, 0.8, 0.8, 0.8, 0.8, 0.20,
  #
  0.2, 120, 0.2, 0.2, 0.2, 0.2, 0.2, 0.2, 0.2, 0.30,
  0.4, 120, 0.2, 0.2, 0.2, 0.2, 0.2, 0.2, 0.2, 0.30,
  0.6, 120, 0.2, 0.2, 0.2, 0.2, 0.2, 0.2, 0.2, 0.30,
  0.8, 120, 0.2, 0.2, 0.2, 0.2, 0.2, 0.2, 0.2, 0.30,
  0.2, 120, 0.3, 0.3, 0.3, 0.3, 0.3, 0.3, 0.3, 0.30,
  0.4, 120, 0.3, 0.3, 0.3, 0.3, 0.3, 0.3, 0.3, 0.30,
  0.6, 120, 0.3, 0.3, 0.3, 0.3, 0.3, 0.3, 0.3, 0.30,
  0.8, 120, 0.3, 0.3, 0.3, 0.3, 0.3, 0.3, 0.3, 0.30,
  0.2, 120, 0.5, 0.5, 0.5, 0.5, 0.5, 0.5, 0.5, 0.30,
  0.4, 120, 0.5, 0.5, 0.5, 0.5, 0.5, 0.5, 0.5, 0.30,
  0.6, 120, 0.5, 0.5, 0.5, 0.5, 0.5, 0.5, 0.5, 0.30,
  0.8, 120, 0.5, 0.5, 0.5, 0.5, 0.5, 0.5, 0.5, 0.30,
  0.2, 120, 0.7, 0.7, 0.7, 0.7, 0.7, 0.7, 0.7, 0.30,
  0.4, 120, 0.7, 0.7, 0.7, 0.7, 0.7, 0.7, 0.7, 0.30,
  0.6, 120, 0.7, 0.7, 0.7, 0.7, 0.7, 0.7, 0.7, 0.30,
  0.8, 120, 0.7, 0.7, 0.7, 0.7, 0.7, 0.7, 0.7, 0.30,
  0.2, 120, 0.8, 0.8, 0.8, 0.8, 0.8, 0.8, 0.8, 0.30,
  0.4, 120, 0.8, 0.8, 0.8, 0.8, 0.8, 0.8, 0.8, 0.30,
  0.6, 120, 0.8, 0.8, 0.8, 0.8, 0.8, 0.8, 0.8, 0.30,
  0.8, 120, 0.8, 0.8, 0.8, 0.8, 0.8, 0.8, 0.8, 0.30,
  #
  0.2, 120, 0.2, 0.2, 0.2, 0.2, 0.2, 0.2, 0.2, 0.40,
  0.4, 120, 0.2, 0.2, 0.2, 0.2, 0.2, 0.2, 0.2, 0.40,
  0.6, 120, 0.2, 0.2, 0.2, 0.2, 0.2, 0.2, 0.2, 0.40,
  0.8, 120, 0.2, 0.2, 0.2, 0.2, 0.2, 0.2, 0.2, 0.40,
  0.2, 120, 0.3, 0.3, 0.3, 0.3, 0.3, 0.3, 0.3, 0.40,
  0.4, 120, 0.3, 0.3, 0.3, 0.3, 0.3, 0.3, 0.3, 0.40,
  0.6, 120, 0.3, 0.3, 0.3, 0.3, 0.3, 0.3, 0.3, 0.40,
  0.8, 120, 0.3, 0.3, 0.3, 0.3, 0.3, 0.3, 0.3, 0.40,
  0.2, 120, 0.5, 0.5, 0.5, 0.5, 0.5, 0.5, 0.5, 0.40,
  0.4, 120, 0.5, 0.5, 0.5, 0.5, 0.5, 0.5, 0.5, 0.40,
  0.6, 120, 0.5, 0.5, 0.5, 0.5, 0.5, 0.5, 0.5, 0.40,
  0.8, 120, 0.5, 0.5, 0.5, 0.5, 0.5, 0.5, 0.5, 0.40,
  0.2, 120, 0.7, 0.7, 0.7, 0.7, 0.7, 0.7, 0.7, 0.40,
  0.4, 120, 0.7, 0.7, 0.7, 0.7, 0.7, 0.7, 0.7, 0.40,
  0.6, 120, 0.7, 0.7, 0.7, 0.7, 0.7, 0.7, 0.7, 0.40,
  0.8, 120, 0.7, 0.7, 0.7, 0.7, 0.7, 0.7, 0.7, 0.40,
  0.2, 120, 0.8, 0.8, 0.8, 0.8, 0.8, 0.8, 0.8, 0.40,
  0.4, 120, 0.8, 0.8, 0.8, 0.8, 0.8, 0.8, 0.8, 0.40,
  0.6, 120, 0.8, 0.8, 0.8, 0.8, 0.8, 0.8, 0.8, 0.40,
  0.8, 120, 0.8, 0.8, 0.8, 0.8, 0.8, 0.8, 0.8, 0.40,
  #
  0.2, 120, 0.2, 0.2, 0.2, 0.2, 0.2, 0.2, 0.2, 0.50,
  0.4, 120, 0.2, 0.2, 0.2, 0.2, 0.2, 0.2, 0.2, 0.50,
  0.6, 120, 0.2, 0.2, 0.2, 0.2, 0.2, 0.2, 0.2, 0.50,
  0.8, 120, 0.2, 0.2, 0.2, 0.2, 0.2, 0.2, 0.2, 0.50,
  0.2, 120, 0.3, 0.3, 0.3, 0.3, 0.3, 0.3, 0.3, 0.50,
  0.4, 120, 0.3, 0.3, 0.3, 0.3, 0.3, 0.3, 0.3, 0.50,
  0.6, 120, 0.3, 0.3, 0.3, 0.3, 0.3, 0.3, 0.3, 0.50,
  0.8, 120, 0.3, 0.3, 0.3, 0.3, 0.3, 0.3, 0.3, 0.50,
  0.2, 120, 0.5, 0.5, 0.5, 0.5, 0.5, 0.5, 0.5, 0.50,
  0.4, 120, 0.5, 0.5, 0.5, 0.5, 0.5, 0.5, 0.5, 0.50,
  0.6, 120, 0.5, 0.5, 0.5, 0.5, 0.5, 0.5, 0.5, 0.50,
  0.8, 120, 0.5, 0.5, 0.5, 0.5, 0.5, 0.5, 0.5, 0.50,
  0.2, 120, 0.7, 0.7, 0.7, 0.7, 0.7, 0.7, 0.7, 0.50,
  0.4, 120, 0.7, 0.7, 0.7, 0.7, 0.7, 0.7, 0.7, 0.50,
  0.6, 120, 0.7, 0.7, 0.7, 0.7, 0.7, 0.7, 0.7, 0.50,
  0.8, 120, 0.7, 0.7, 0.7, 0.7, 0.7, 0.7, 0.7, 0.50,
  0.2, 120, 0.8, 0.8, 0.8, 0.8, 0.8, 0.8, 0.8, 0.50,
  0.4, 120, 0.8, 0.8, 0.8, 0.8, 0.8, 0.8, 0.8, 0.50,
  0.6, 120, 0.8, 0.8, 0.8, 0.8, 0.8, 0.8, 0.8, 0.50,
  0.8, 120, 0.8, 0.8, 0.8, 0.8, 0.8, 0.8, 0.8, 0.50,
  ##
  0.2, 200, 0.2, 0.2, 0.2, 0.2, 0.2, 0.2, 0.2, 0.10,
  0.4, 200, 0.2, 0.2, 0.2, 0.2, 0.2, 0.2, 0.2, 0.10,
  0.6, 200, 0.2, 0.2, 0.2, 0.2, 0.2, 0.2, 0.2, 0.10,
  0.8, 200, 0.2, 0.2, 0.2, 0.2, 0.2, 0.2, 0.2, 0.10,
  0.2, 200, 0.3, 0.3, 0.3, 0.3, 0.3, 0.3, 0.3, 0.10,
  0.4, 200, 0.3, 0.3, 0.3, 0.3, 0.3, 0.3, 0.3, 0.10,
  0.6, 200, 0.3, 0.3, 0.3, 0.3, 0.3, 0.3, 0.3, 0.10,
  0.8, 200, 0.3, 0.3, 0.3, 0.3, 0.3, 0.3, 0.3, 0.10,
  0.2, 200, 0.5, 0.5, 0.5, 0.5, 0.5, 0.5, 0.5, 0.10,
  0.4, 200, 0.5, 0.5, 0.5, 0.5, 0.5, 0.5, 0.5, 0.10,
  0.6, 200, 0.5, 0.5, 0.5, 0.5, 0.5, 0.5, 0.5, 0.10,
  0.8, 200, 0.5, 0.5, 0.5, 0.5, 0.5, 0.5, 0.5, 0.10,
  0.2, 200, 0.7, 0.7, 0.7, 0.7, 0.7, 0.7, 0.7, 0.10,
  0.4, 200, 0.7, 0.7, 0.7, 0.7, 0.7, 0.7, 0.7, 0.10,
  0.6, 200, 0.7, 0.7, 0.7, 0.7, 0.7, 0.7, 0.7, 0.10,
  0.8, 200, 0.7, 0.7, 0.7, 0.7, 0.7, 0.7, 0.7, 0.10,
  0.2, 200, 0.8, 0.8, 0.8, 0.8, 0.8, 0.8, 0.8, 0.10,
  0.4, 200, 0.8, 0.8, 0.8, 0.8, 0.8, 0.8, 0.8, 0.10,
  0.6, 200, 0.8, 0.8, 0.8, 0.8, 0.8, 0.8, 0.8, 0.10,
  0.8, 200, 0.8, 0.8, 0.8, 0.8, 0.8, 0.8, 0.8, 0.10,
  #
  0.2, 200, 0.2, 0.2, 0.2, 0.2, 0.2, 0.2, 0.2, 0.20,
  0.4, 200, 0.2, 0.2, 0.2, 0.2, 0.2, 0.2, 0.2, 0.20,
  0.6, 200, 0.2, 0.2, 0.2, 0.2, 0.2, 0.2, 0.2, 0.20,
  0.8, 200, 0.2, 0.2, 0.2, 0.2, 0.2, 0.2, 0.2, 0.20,
  0.2, 200, 0.3, 0.3, 0.3, 0.3, 0.3, 0.3, 0.3, 0.20,
  0.4, 200, 0.3, 0.3, 0.3, 0.3, 0.3, 0.3, 0.3, 0.20,
  0.6, 200, 0.3, 0.3, 0.3, 0.3, 0.3, 0.3, 0.3, 0.20,
  0.8, 200, 0.3, 0.3, 0.3, 0.3, 0.3, 0.3, 0.3, 0.20,
  0.2, 200, 0.5, 0.5, 0.5, 0.5, 0.5, 0.5, 0.5, 0.20,
  0.4, 200, 0.5, 0.5, 0.5, 0.5, 0.5, 0.5, 0.5, 0.20,
  0.6, 200, 0.5, 0.5, 0.5, 0.5, 0.5, 0.5, 0.5, 0.20,
  0.8, 200, 0.5, 0.5, 0.5, 0.5, 0.5, 0.5, 0.5, 0.20,
  0.2, 200, 0.7, 0.7, 0.7, 0.7, 0.7, 0.7, 0.7, 0.20,
  0.4, 200, 0.7, 0.7, 0.7, 0.7, 0.7, 0.7, 0.7, 0.20,
  0.6, 200, 0.7, 0.7, 0.7, 0.7, 0.7, 0.7, 0.7, 0.20,
  0.8, 200, 0.7, 0.7, 0.7, 0.7, 0.7, 0.7, 0.7, 0.20,
  0.2, 200, 0.8, 0.8, 0.8, 0.8, 0.8, 0.8, 0.8, 0.20,
  0.4, 200, 0.8, 0.8, 0.8, 0.8, 0.8, 0.8, 0.8, 0.20,
  0.6, 200, 0.8, 0.8, 0.8, 0.8, 0.8, 0.8, 0.8, 0.20,
  0.8, 200, 0.8, 0.8, 0.8, 0.8, 0.8, 0.8, 0.8, 0.20,
  #
  0.2, 200, 0.2, 0.2, 0.2, 0.2, 0.2, 0.2, 0.2, 0.30,
  0.4, 200, 0.2, 0.2, 0.2, 0.2, 0.2, 0.2, 0.2, 0.30,
  0.6, 200, 0.2, 0.2, 0.2, 0.2, 0.2, 0.2, 0.2, 0.30,
  0.8, 200, 0.2, 0.2, 0.2, 0.2, 0.2, 0.2, 0.2, 0.30,
  0.2, 200, 0.3, 0.3, 0.3, 0.3, 0.3, 0.3, 0.3, 0.30,
  0.4, 200, 0.3, 0.3, 0.3, 0.3, 0.3, 0.3, 0.3, 0.30,
  0.6, 200, 0.3, 0.3, 0.3, 0.3, 0.3, 0.3, 0.3, 0.30,
  0.8, 200, 0.3, 0.3, 0.3, 0.3, 0.3, 0.3, 0.3, 0.30,
  0.2, 200, 0.5, 0.5, 0.5, 0.5, 0.5, 0.5, 0.5, 0.30,
  0.4, 200, 0.5, 0.5, 0.5, 0.5, 0.5, 0.5, 0.5, 0.30,
  0.6, 200, 0.5, 0.5, 0.5, 0.5, 0.5, 0.5, 0.5, 0.30,
  0.8, 200, 0.5, 0.5, 0.5, 0.5, 0.5, 0.5, 0.5, 0.30,
  0.2, 200, 0.7, 0.7, 0.7, 0.7, 0.7, 0.7, 0.7, 0.30,
  0.4, 200, 0.7, 0.7, 0.7, 0.7, 0.7, 0.7, 0.7, 0.30,
  0.6, 200, 0.7, 0.7, 0.7, 0.7, 0.7, 0.7, 0.7, 0.30,
  0.8, 200, 0.7, 0.7, 0.7, 0.7, 0.7, 0.7, 0.7, 0.30,
  0.2, 200, 0.8, 0.8, 0.8, 0.8, 0.8, 0.8, 0.8, 0.30,
  0.4, 200, 0.8, 0.8, 0.8, 0.8, 0.8, 0.8, 0.8, 0.30,
  0.6, 200, 0.8, 0.8, 0.8, 0.8, 0.8, 0.8, 0.8, 0.30,
  0.8, 200, 0.8, 0.8, 0.8, 0.8, 0.8, 0.8, 0.8, 0.30,
  #
  0.2, 200, 0.2, 0.2, 0.2, 0.2, 0.2, 0.2, 0.2, 0.40,
  0.4, 200, 0.2, 0.2, 0.2, 0.2, 0.2, 0.2, 0.2, 0.40,
  0.6, 200, 0.2, 0.2, 0.2, 0.2, 0.2, 0.2, 0.2, 0.40,
  0.8, 200, 0.2, 0.2, 0.2, 0.2, 0.2, 0.2, 0.2, 0.40,
  0.2, 200, 0.3, 0.3, 0.3, 0.3, 0.3, 0.3, 0.3, 0.40,
  0.4, 200, 0.3, 0.3, 0.3, 0.3, 0.3, 0.3, 0.3, 0.40,
  0.6, 200, 0.3, 0.3, 0.3, 0.3, 0.3, 0.3, 0.3, 0.40,
  0.8, 200, 0.3, 0.3, 0.3, 0.3, 0.3, 0.3, 0.3, 0.40,
  0.2, 200, 0.5, 0.5, 0.5, 0.5, 0.5, 0.5, 0.5, 0.40,
  0.4, 200, 0.5, 0.5, 0.5, 0.5, 0.5, 0.5, 0.5, 0.40,
  0.6, 200, 0.5, 0.5, 0.5, 0.5, 0.5, 0.5, 0.5, 0.40,
  0.8, 200, 0.5, 0.5, 0.5, 0.5, 0.5, 0.5, 0.5, 0.40,
  0.2, 200, 0.7, 0.7, 0.7, 0.7, 0.7, 0.7, 0.7, 0.40,
  0.4, 200, 0.7, 0.7, 0.7, 0.7, 0.7, 0.7, 0.7, 0.40,
  0.6, 200, 0.7, 0.7, 0.7, 0.7, 0.7, 0.7, 0.7, 0.40,
  0.8, 200, 0.7, 0.7, 0.7, 0.7, 0.7, 0.7, 0.7, 0.40,
  0.2, 200, 0.8, 0.8, 0.8, 0.8, 0.8, 0.8, 0.8, 0.40,
  0.4, 200, 0.8, 0.8, 0.8, 0.8, 0.8, 0.8, 0.8, 0.40,
  0.6, 200, 0.8, 0.8, 0.8, 0.8, 0.8, 0.8, 0.8, 0.40,
  0.8, 200, 0.8, 0.8, 0.8, 0.8, 0.8, 0.8, 0.8, 0.40,
  #
  0.2, 200, 0.2, 0.2, 0.2, 0.2, 0.2, 0.2, 0.2, 0.50,
  0.4, 200, 0.2, 0.2, 0.2, 0.2, 0.2, 0.2, 0.2, 0.50,
  0.6, 200, 0.2, 0.2, 0.2, 0.2, 0.2, 0.2, 0.2, 0.50,
  0.8, 200, 0.2, 0.2, 0.2, 0.2, 0.2, 0.2, 0.2, 0.50,
  0.2, 200, 0.3, 0.3, 0.3, 0.3, 0.3, 0.3, 0.3, 0.50,
  0.4, 200, 0.3, 0.3, 0.3, 0.3, 0.3, 0.3, 0.3, 0.50,
  0.6, 200, 0.3, 0.3, 0.3, 0.3, 0.3, 0.3, 0.3, 0.50,
  0.8, 200, 0.3, 0.3, 0.3, 0.3, 0.3, 0.3, 0.3, 0.50,
  0.2, 200, 0.5, 0.5, 0.5, 0.5, 0.5, 0.5, 0.5, 0.50,
  0.4, 200, 0.5, 0.5, 0.5, 0.5, 0.5, 0.5, 0.5, 0.50,
  0.6, 200, 0.5, 0.5, 0.5, 0.5, 0.5, 0.5, 0.5, 0.50,
  0.8, 200, 0.5, 0.5, 0.5, 0.5, 0.5, 0.5, 0.5, 0.50,
  0.2, 200, 0.7, 0.7, 0.7, 0.7, 0.7, 0.7, 0.7, 0.50,
  0.4, 200, 0.7, 0.7, 0.7, 0.7, 0.7, 0.7, 0.7, 0.50,
  0.6, 200, 0.7, 0.7, 0.7, 0.7, 0.7, 0.7, 0.7, 0.50,
  0.8, 200, 0.7, 0.7, 0.7, 0.7, 0.7, 0.7, 0.7, 0.50,
  0.2, 200, 0.8, 0.8, 0.8, 0.8, 0.8, 0.8, 0.8, 0.50,
  0.4, 200, 0.8, 0.8, 0.8, 0.8, 0.8, 0.8, 0.8, 0.50,
  0.6, 200, 0.8, 0.8, 0.8, 0.8, 0.8, 0.8, 0.8, 0.50,
  0.8, 200, 0.8, 0.8, 0.8, 0.8, 0.8, 0.8, 0.8, 0.50,
  ##
  0.2, 500, 0.2, 0.2, 0.2, 0.2, 0.2, 0.2, 0.2, 0.10,
  0.4, 500, 0.2, 0.2, 0.2, 0.2, 0.2, 0.2, 0.2, 0.10,
  0.6, 500, 0.2, 0.2, 0.2, 0.2, 0.2, 0.2, 0.2, 0.10,
  0.8, 500, 0.2, 0.2, 0.2, 0.2, 0.2, 0.2, 0.2, 0.10,
  0.2, 500, 0.3, 0.3, 0.3, 0.3, 0.3, 0.3, 0.3, 0.10,
  0.4, 500, 0.3, 0.3, 0.3, 0.3, 0.3, 0.3, 0.3, 0.10,
  0.6, 500, 0.3, 0.3, 0.3, 0.3, 0.3, 0.3, 0.3, 0.10,
  0.8, 500, 0.3, 0.3, 0.3, 0.3, 0.3, 0.3, 0.3, 0.10,
  0.2, 500, 0.5, 0.5, 0.5, 0.5, 0.5, 0.5, 0.5, 0.10,
  0.4, 500, 0.5, 0.5, 0.5, 0.5, 0.5, 0.5, 0.5, 0.10,
  0.6, 500, 0.5, 0.5, 0.5, 0.5, 0.5, 0.5, 0.5, 0.10,
  0.8, 500, 0.5, 0.5, 0.5, 0.5, 0.5, 0.5, 0.5, 0.10,
  0.2, 500, 0.7, 0.7, 0.7, 0.7, 0.7, 0.7, 0.7, 0.10,
  0.4, 500, 0.7, 0.7, 0.7, 0.7, 0.7, 0.7, 0.7, 0.10,
  0.6, 500, 0.7, 0.7, 0.7, 0.7, 0.7, 0.7, 0.7, 0.10,
  0.8, 500, 0.7, 0.7, 0.7, 0.7, 0.7, 0.7, 0.7, 0.10,
  0.2, 500, 0.8, 0.8, 0.8, 0.8, 0.8, 0.8, 0.8, 0.10,
  0.4, 500, 0.8, 0.8, 0.8, 0.8, 0.8, 0.8, 0.8, 0.10,
  0.6, 500, 0.8, 0.8, 0.8, 0.8, 0.8, 0.8, 0.8, 0.10,
  0.8, 500, 0.8, 0.8, 0.8, 0.8, 0.8, 0.8, 0.8, 0.10,
  #
  0.2, 500, 0.2, 0.2, 0.2, 0.2, 0.2, 0.2, 0.2, 0.20,
  0.4, 500, 0.2, 0.2, 0.2, 0.2, 0.2, 0.2, 0.2, 0.20,
  0.6, 500, 0.2, 0.2, 0.2, 0.2, 0.2, 0.2, 0.2, 0.20,
  0.8, 500, 0.2, 0.2, 0.2, 0.2, 0.2, 0.2, 0.2, 0.20,
  0.2, 500, 0.3, 0.3, 0.3, 0.3, 0.3, 0.3, 0.3, 0.20,
  0.4, 500, 0.3, 0.3, 0.3, 0.3, 0.3, 0.3, 0.3, 0.20,
  0.6, 500, 0.3, 0.3, 0.3, 0.3, 0.3, 0.3, 0.3, 0.20,
  0.8, 500, 0.3, 0.3, 0.3, 0.3, 0.3, 0.3, 0.3, 0.20,
  0.2, 500, 0.5, 0.5, 0.5, 0.5, 0.5, 0.5, 0.5, 0.20,
  0.4, 500, 0.5, 0.5, 0.5, 0.5, 0.5, 0.5, 0.5, 0.20,
  0.6, 500, 0.5, 0.5, 0.5, 0.5, 0.5, 0.5, 0.5, 0.20,
  0.8, 500, 0.5, 0.5, 0.5, 0.5, 0.5, 0.5, 0.5, 0.20,
  0.2, 500, 0.7, 0.7, 0.7, 0.7, 0.7, 0.7, 0.7, 0.20,
  0.4, 500, 0.7, 0.7, 0.7, 0.7, 0.7, 0.7, 0.7, 0.20,
  0.6, 500, 0.7, 0.7, 0.7, 0.7, 0.7, 0.7, 0.7, 0.20,
  0.8, 500, 0.7, 0.7, 0.7, 0.7, 0.7, 0.7, 0.7, 0.20,
  0.2, 500, 0.8, 0.8, 0.8, 0.8, 0.8, 0.8, 0.8, 0.20,
  0.4, 500, 0.8, 0.8, 0.8, 0.8, 0.8, 0.8, 0.8, 0.20,
  0.6, 500, 0.8, 0.8, 0.8, 0.8, 0.8, 0.8, 0.8, 0.20,
  0.8, 500, 0.8, 0.8, 0.8, 0.8, 0.8, 0.8, 0.8, 0.20,
  #
  0.2, 500, 0.2, 0.2, 0.2, 0.2, 0.2, 0.2, 0.2, 0.30,
  0.4, 500, 0.2, 0.2, 0.2, 0.2, 0.2, 0.2, 0.2, 0.30,
  0.6, 500, 0.2, 0.2, 0.2, 0.2, 0.2, 0.2, 0.2, 0.30,
  0.8, 500, 0.2, 0.2, 0.2, 0.2, 0.2, 0.2, 0.2, 0.30,
  0.2, 500, 0.3, 0.3, 0.3, 0.3, 0.3, 0.3, 0.3, 0.30,
  0.4, 500, 0.3, 0.3, 0.3, 0.3, 0.3, 0.3, 0.3, 0.30,
  0.6, 500, 0.3, 0.3, 0.3, 0.3, 0.3, 0.3, 0.3, 0.30,
  0.8, 500, 0.3, 0.3, 0.3, 0.3, 0.3, 0.3, 0.3, 0.30,
  0.2, 500, 0.5, 0.5, 0.5, 0.5, 0.5, 0.5, 0.5, 0.30,
  0.4, 500, 0.5, 0.5, 0.5, 0.5, 0.5, 0.5, 0.5, 0.30,
  0.6, 500, 0.5, 0.5, 0.5, 0.5, 0.5, 0.5, 0.5, 0.30,
  0.8, 500, 0.5, 0.5, 0.5, 0.5, 0.5, 0.5, 0.5, 0.30,
  0.2, 500, 0.7, 0.7, 0.7, 0.7, 0.7, 0.7, 0.7, 0.30,
  0.4, 500, 0.7, 0.7, 0.7, 0.7, 0.7, 0.7, 0.7, 0.30,
  0.6, 500, 0.7, 0.7, 0.7, 0.7, 0.7, 0.7, 0.7, 0.30,
  0.8, 500, 0.7, 0.7, 0.7, 0.7, 0.7, 0.7, 0.7, 0.30,
  0.2, 500, 0.8, 0.8, 0.8, 0.8, 0.8, 0.8, 0.8, 0.30,
  0.4, 500, 0.8, 0.8, 0.8, 0.8, 0.8, 0.8, 0.8, 0.30,
  0.6, 500, 0.8, 0.8, 0.8, 0.8, 0.8, 0.8, 0.8, 0.30,
  0.8, 500, 0.8, 0.8, 0.8, 0.8, 0.8, 0.8, 0.8, 0.30,
  #
  0.2, 500, 0.2, 0.2, 0.2, 0.2, 0.2, 0.2, 0.2, 0.40,
  0.4, 500, 0.2, 0.2, 0.2, 0.2, 0.2, 0.2, 0.2, 0.40,
  0.6, 500, 0.2, 0.2, 0.2, 0.2, 0.2, 0.2, 0.2, 0.40,
  0.8, 500, 0.2, 0.2, 0.2, 0.2, 0.2, 0.2, 0.2, 0.40,
  0.2, 500, 0.3, 0.3, 0.3, 0.3, 0.3, 0.3, 0.3, 0.40,
  0.4, 500, 0.3, 0.3, 0.3, 0.3, 0.3, 0.3, 0.3, 0.40,
  0.6, 500, 0.3, 0.3, 0.3, 0.3, 0.3, 0.3, 0.3, 0.40,
  0.8, 500, 0.3, 0.3, 0.3, 0.3, 0.3, 0.3, 0.3, 0.40,
  0.2, 500, 0.5, 0.5, 0.5, 0.5, 0.5, 0.5, 0.5, 0.40,
  0.4, 500, 0.5, 0.5, 0.5, 0.5, 0.5, 0.5, 0.5, 0.40,
  0.6, 500, 0.5, 0.5, 0.5, 0.5, 0.5, 0.5, 0.5, 0.40,
  0.8, 500, 0.5, 0.5, 0.5, 0.5, 0.5, 0.5, 0.5, 0.40,
  0.2, 500, 0.7, 0.7, 0.7, 0.7, 0.7, 0.7, 0.7, 0.40,
  0.4, 500, 0.7, 0.7, 0.7, 0.7, 0.7, 0.7, 0.7, 0.40,
  0.6, 500, 0.7, 0.7, 0.7, 0.7, 0.7, 0.7, 0.7, 0.40,
  0.8, 500, 0.7, 0.7, 0.7, 0.7, 0.7, 0.7, 0.7, 0.40,
  0.2, 500, 0.8, 0.8, 0.8, 0.8, 0.8, 0.8, 0.8, 0.40,
  0.4, 500, 0.8, 0.8, 0.8, 0.8, 0.8, 0.8, 0.8, 0.40,
  0.6, 500, 0.8, 0.8, 0.8, 0.8, 0.8, 0.8, 0.8, 0.40,
  0.8, 500, 0.8, 0.8, 0.8, 0.8, 0.8, 0.8, 0.8, 0.40,
  #
  0.2, 500, 0.2, 0.2, 0.2, 0.2, 0.2, 0.2, 0.2, 0.50,
  0.4, 500, 0.2, 0.2, 0.2, 0.2, 0.2, 0.2, 0.2, 0.50,
  0.6, 500, 0.2, 0.2, 0.2, 0.2, 0.2, 0.2, 0.2, 0.50,
  0.8, 500, 0.2, 0.2, 0.2, 0.2, 0.2, 0.2, 0.2, 0.50,
  0.2, 500, 0.3, 0.3, 0.3, 0.3, 0.3, 0.3, 0.3, 0.50,
  0.4, 500, 0.3, 0.3, 0.3, 0.3, 0.3, 0.3, 0.3, 0.50,
  0.6, 500, 0.3, 0.3, 0.3, 0.3, 0.3, 0.3, 0.3, 0.50,
  0.8, 500, 0.3, 0.3, 0.3, 0.3, 0.3, 0.3, 0.3, 0.50,
  0.2, 500, 0.5, 0.5, 0.5, 0.5, 0.5, 0.5, 0.5, 0.50,
  0.4, 500, 0.5, 0.5, 0.5, 0.5, 0.5, 0.5, 0.5, 0.50,
  0.6, 500, 0.5, 0.5, 0.5, 0.5, 0.5, 0.5, 0.5, 0.50,
  0.8, 500, 0.5, 0.5, 0.5, 0.5, 0.5, 0.5, 0.5, 0.50,
  0.2, 500, 0.7, 0.7, 0.7, 0.7, 0.7, 0.7, 0.7, 0.50,
  0.4, 500, 0.7, 0.7, 0.7, 0.7, 0.7, 0.7, 0.7, 0.50,
  0.6, 500, 0.7, 0.7, 0.7, 0.7, 0.7, 0.7, 0.7, 0.50,
  0.8, 500, 0.7, 0.7, 0.7, 0.7, 0.7, 0.7, 0.7, 0.50,
  0.2, 500, 0.8, 0.8, 0.8, 0.8, 0.8, 0.8, 0.8, 0.50,
  0.4, 500, 0.8, 0.8, 0.8, 0.8, 0.8, 0.8, 0.8, 0.50,
  0.6, 500, 0.8, 0.8, 0.8, 0.8, 0.8, 0.8, 0.8, 0.50,
  0.8, 500, 0.8, 0.8, 0.8, 0.8, 0.8, 0.8, 0.8, 0.50,
  ##
  0.2, 1000, 0.2, 0.2, 0.2, 0.2, 0.2, 0.2, 0.2, 0.10,
  0.4, 1000, 0.2, 0.2, 0.2, 0.2, 0.2, 0.2, 0.2, 0.10,
  0.6, 1000, 0.2, 0.2, 0.2, 0.2, 0.2, 0.2, 0.2, 0.10,
  0.8, 1000, 0.2, 0.2, 0.2, 0.2, 0.2, 0.2, 0.2, 0.10,
  0.2, 1000, 0.3, 0.3, 0.3, 0.3, 0.3, 0.3, 0.3, 0.10,
  0.4, 1000, 0.3, 0.3, 0.3, 0.3, 0.3, 0.3, 0.3, 0.10,
  0.6, 1000, 0.3, 0.3, 0.3, 0.3, 0.3, 0.3, 0.3, 0.10,
  0.8, 1000, 0.3, 0.3, 0.3, 0.3, 0.3, 0.3, 0.3, 0.10,
  0.2, 1000, 0.5, 0.5, 0.5, 0.5, 0.5, 0.5, 0.5, 0.10,
  0.4, 1000, 0.5, 0.5, 0.5, 0.5, 0.5, 0.5, 0.5, 0.10,
  0.6, 1000, 0.5, 0.5, 0.5, 0.5, 0.5, 0.5, 0.5, 0.10,
  0.8, 1000, 0.5, 0.5, 0.5, 0.5, 0.5, 0.5, 0.5, 0.10,
  0.2, 1000, 0.7, 0.7, 0.7, 0.7, 0.7, 0.7, 0.7, 0.10,
  0.4, 1000, 0.7, 0.7, 0.7, 0.7, 0.7, 0.7, 0.7, 0.10,
  0.6, 1000, 0.7, 0.7, 0.7, 0.7, 0.7, 0.7, 0.7, 0.10,
  0.8, 1000, 0.7, 0.7, 0.7, 0.7, 0.7, 0.7, 0.7, 0.10,
  0.2, 1000, 0.8, 0.8, 0.8, 0.8, 0.8, 0.8, 0.8, 0.10,
  0.4, 1000, 0.8, 0.8, 0.8, 0.8, 0.8, 0.8, 0.8, 0.10,
  0.6, 1000, 0.8, 0.8, 0.8, 0.8, 0.8, 0.8, 0.8, 0.10,
  0.8, 1000, 0.8, 0.8, 0.8, 0.8, 0.8, 0.8, 0.8, 0.10,
  #
  0.2, 1000, 0.2, 0.2, 0.2, 0.2, 0.2, 0.2, 0.2, 0.20,
  0.4, 1000, 0.2, 0.2, 0.2, 0.2, 0.2, 0.2, 0.2, 0.20,
  0.6, 1000, 0.2, 0.2, 0.2, 0.2, 0.2, 0.2, 0.2, 0.20,
  0.8, 1000, 0.2, 0.2, 0.2, 0.2, 0.2, 0.2, 0.2, 0.20,
  0.2, 1000, 0.3, 0.3, 0.3, 0.3, 0.3, 0.3, 0.3, 0.20,
  0.4, 1000, 0.3, 0.3, 0.3, 0.3, 0.3, 0.3, 0.3, 0.20,
  0.6, 1000, 0.3, 0.3, 0.3, 0.3, 0.3, 0.3, 0.3, 0.20,
  0.8, 1000, 0.3, 0.3, 0.3, 0.3, 0.3, 0.3, 0.3, 0.20,
  0.2, 1000, 0.5, 0.5, 0.5, 0.5, 0.5, 0.5, 0.5, 0.20,
  0.4, 1000, 0.5, 0.5, 0.5, 0.5, 0.5, 0.5, 0.5, 0.20,
  0.6, 1000, 0.5, 0.5, 0.5, 0.5, 0.5, 0.5, 0.5, 0.20,
  0.8, 1000, 0.5, 0.5, 0.5, 0.5, 0.5, 0.5, 0.5, 0.20,
  0.2, 1000, 0.7, 0.7, 0.7, 0.7, 0.7, 0.7, 0.7, 0.20,
  0.4, 1000, 0.7, 0.7, 0.7, 0.7, 0.7, 0.7, 0.7, 0.20,
  0.6, 1000, 0.7, 0.7, 0.7, 0.7, 0.7, 0.7, 0.7, 0.20,
  0.8, 1000, 0.7, 0.7, 0.7, 0.7, 0.7, 0.7, 0.7, 0.20,
  0.2, 1000, 0.8, 0.8, 0.8, 0.8, 0.8, 0.8, 0.8, 0.20,
  0.4, 1000, 0.8, 0.8, 0.8, 0.8, 0.8, 0.8, 0.8, 0.20,
  0.6, 1000, 0.8, 0.8, 0.8, 0.8, 0.8, 0.8, 0.8, 0.20,
  0.8, 1000, 0.8, 0.8, 0.8, 0.8, 0.8, 0.8, 0.8, 0.20,
  #
  0.2, 1000, 0.2, 0.2, 0.2, 0.2, 0.2, 0.2, 0.2, 0.30,
  0.4, 1000, 0.2, 0.2, 0.2, 0.2, 0.2, 0.2, 0.2, 0.30,
  0.6, 1000, 0.2, 0.2, 0.2, 0.2, 0.2, 0.2, 0.2, 0.30,
  0.8, 1000, 0.2, 0.2, 0.2, 0.2, 0.2, 0.2, 0.2, 0.30,
  0.2, 1000, 0.3, 0.3, 0.3, 0.3, 0.3, 0.3, 0.3, 0.30,
  0.4, 1000, 0.3, 0.3, 0.3, 0.3, 0.3, 0.3, 0.3, 0.30,
  0.6, 1000, 0.3, 0.3, 0.3, 0.3, 0.3, 0.3, 0.3, 0.30,
  0.8, 1000, 0.3, 0.3, 0.3, 0.3, 0.3, 0.3, 0.3, 0.30,
  0.2, 1000, 0.5, 0.5, 0.5, 0.5, 0.5, 0.5, 0.5, 0.30,
  0.4, 1000, 0.5, 0.5, 0.5, 0.5, 0.5, 0.5, 0.5, 0.30,
  0.6, 1000, 0.5, 0.5, 0.5, 0.5, 0.5, 0.5, 0.5, 0.30,
  0.8, 1000, 0.5, 0.5, 0.5, 0.5, 0.5, 0.5, 0.5, 0.30,
  0.2, 1000, 0.7, 0.7, 0.7, 0.7, 0.7, 0.7, 0.7, 0.30,
  0.4, 1000, 0.7, 0.7, 0.7, 0.7, 0.7, 0.7, 0.7, 0.30,
  0.6, 1000, 0.7, 0.7, 0.7, 0.7, 0.7, 0.7, 0.7, 0.30,
  0.8, 1000, 0.7, 0.7, 0.7, 0.7, 0.7, 0.7, 0.7, 0.30,
  0.2, 1000, 0.8, 0.8, 0.8, 0.8, 0.8, 0.8, 0.8, 0.30,
  0.4, 1000, 0.8, 0.8, 0.8, 0.8, 0.8, 0.8, 0.8, 0.30,
  0.6, 1000, 0.8, 0.8, 0.8, 0.8, 0.8, 0.8, 0.8, 0.30,
  0.8, 1000, 0.8, 0.8, 0.8, 0.8, 0.8, 0.8, 0.8, 0.30,
  #
  0.2, 1000, 0.2, 0.2, 0.2, 0.2, 0.2, 0.2, 0.2, 0.40,
  0.4, 1000, 0.2, 0.2, 0.2, 0.2, 0.2, 0.2, 0.2, 0.40,
  0.6, 1000, 0.2, 0.2, 0.2, 0.2, 0.2, 0.2, 0.2, 0.40,
  0.8, 1000, 0.2, 0.2, 0.2, 0.2, 0.2, 0.2, 0.2, 0.40,
  0.2, 1000, 0.3, 0.3, 0.3, 0.3, 0.3, 0.3, 0.3, 0.40,
  0.4, 1000, 0.3, 0.3, 0.3, 0.3, 0.3, 0.3, 0.3, 0.40,
  0.6, 1000, 0.3, 0.3, 0.3, 0.3, 0.3, 0.3, 0.3, 0.40,
  0.8, 1000, 0.3, 0.3, 0.3, 0.3, 0.3, 0.3, 0.3, 0.40,
  0.2, 1000, 0.5, 0.5, 0.5, 0.5, 0.5, 0.5, 0.5, 0.40,
  0.4, 1000, 0.5, 0.5, 0.5, 0.5, 0.5, 0.5, 0.5, 0.40,
  0.6, 1000, 0.5, 0.5, 0.5, 0.5, 0.5, 0.5, 0.5, 0.40,
  0.8, 1000, 0.5, 0.5, 0.5, 0.5, 0.5, 0.5, 0.5, 0.40,
  0.2, 1000, 0.7, 0.7, 0.7, 0.7, 0.7, 0.7, 0.7, 0.40,
  0.4, 1000, 0.7, 0.7, 0.7, 0.7, 0.7, 0.7, 0.7, 0.40,
  0.6, 1000, 0.7, 0.7, 0.7, 0.7, 0.7, 0.7, 0.7, 0.40,
  0.8, 1000, 0.7, 0.7, 0.7, 0.7, 0.7, 0.7, 0.7, 0.40,
  0.2, 1000, 0.8, 0.8, 0.8, 0.8, 0.8, 0.8, 0.8, 0.40,
  0.4, 1000, 0.8, 0.8, 0.8, 0.8, 0.8, 0.8, 0.8, 0.40,
  0.6, 1000, 0.8, 0.8, 0.8, 0.8, 0.8, 0.8, 0.8, 0.40,
  0.8, 1000, 0.8, 0.8, 0.8, 0.8, 0.8, 0.8, 0.8, 0.40,
  #
  0.2, 1000, 0.2, 0.2, 0.2, 0.2, 0.2, 0.2, 0.2, 0.50,
  0.4, 1000, 0.2, 0.2, 0.2, 0.2, 0.2, 0.2, 0.2, 0.50,
  0.6, 1000, 0.2, 0.2, 0.2, 0.2, 0.2, 0.2, 0.2, 0.50,
  0.8, 1000, 0.2, 0.2, 0.2, 0.2, 0.2, 0.2, 0.2, 0.50,
  0.2, 1000, 0.3, 0.3, 0.3, 0.3, 0.3, 0.3, 0.3, 0.50,
  0.4, 1000, 0.3, 0.3, 0.3, 0.3, 0.3, 0.3, 0.3, 0.50,
  0.6, 1000, 0.3, 0.3, 0.3, 0.3, 0.3, 0.3, 0.3, 0.50,
  0.8, 1000, 0.3, 0.3, 0.3, 0.3, 0.3, 0.3, 0.3, 0.50,
  0.2, 1000, 0.5, 0.5, 0.5, 0.5, 0.5, 0.5, 0.5, 0.50,
  0.4, 1000, 0.5, 0.5, 0.5, 0.5, 0.5, 0.5, 0.5, 0.50,
  0.6, 1000, 0.5, 0.5, 0.5, 0.5, 0.5, 0.5, 0.5, 0.50,
  0.8, 1000, 0.5, 0.5, 0.5, 0.5, 0.5, 0.5, 0.5, 0.50,
  0.2, 1000, 0.7, 0.7, 0.7, 0.7, 0.7, 0.7, 0.7, 0.50,
  0.4, 1000, 0.7, 0.7, 0.7, 0.7, 0.7, 0.7, 0.7, 0.50,
  0.6, 1000, 0.7, 0.7, 0.7, 0.7, 0.7, 0.7, 0.7, 0.50,
  0.8, 1000, 0.7, 0.7, 0.7, 0.7, 0.7, 0.7, 0.7, 0.50,
  0.2, 1000, 0.8, 0.8, 0.8, 0.8, 0.8, 0.8, 0.8, 0.50,
  0.4, 1000, 0.8, 0.8, 0.8, 0.8, 0.8, 0.8, 0.8, 0.50,
  0.6, 1000, 0.8, 0.8, 0.8, 0.8, 0.8, 0.8, 0.8, 0.50,
  0.8, 1000, 0.8, 0.8, 0.8, 0.8, 0.8, 0.8, 0.8, 0.50),
  ncol = 10, byrow = TRUE)
#### change ####
para.df <- data.frame(para.df)
names(para.df) <- c("var.cor.1to6", "n.total", "pp.V1", "pp.V2", "pp.V3", "pp.V4", "pp.V5", "pp.V6", "pp.V7", "p.miss")
para.df
para.df$vargroup <- 1:nrow(para.df)
para.df
para.df <- para.df[rep(1:nrow(para.df), each = 100),]
para.df
set.seed(1)
n.para <- nrow(para.df)
# define outcome dataframes
contingency <- data.frame()
final.outcome1_M1 <- data.frame()
final.outcome2_M1 <- data.frame()
final.outcome3_M1 <- data.frame()
final.outcome4_M1 <- data.frame()
final.outcome5_M1 <- data.frame()
final.outcome1_M2 <- data.frame()
final.outcome2_M2 <- data.frame()
final.outcome3_M2 <- data.frame()
final.outcome4_M2 <- data.frame()
final.outcome5_M2 <- data.frame()
final.outcome1_M3 <- data.frame()
final.outcome2_M3 <- data.frame()
final.outcome3_M3 <- data.frame()
final.outcome4_M3 <- data.frame()
final.outcome5_M3 <- data.frame()
final.outcome6_M1 <- data.frame()
final.outcome6_M2 <- data.frame()
final.outcome6_M3 <- data.frame()
final.outcome8_M1 <- data.frame()
final.outcome8_M2 <- data.frame()
final.outcome8_M3 <- data.frame()
for (i in 1:n.para) {
  #### 0.set parameters? ####
  var.cor.1to6 <- para.df[i,1] 
  n.total <- para.df[i,2]
  pp.V1 <- para.df[i,3]
  pp.V2 <- para.df[i,4]
  pp.V3 <- para.df[i,5]
  pp.V4 <- para.df[i,6]
  pp.V5 <- para.df[i,7]
  pp.V6 <- para.df[i,8]
  pp.V7 <- para.df[i,9]
  p.miss <- para.df[i,10]
  #### 1.generating complete data ####
  library(MASS)
  mean <- c(1, 1, 1, 1, 1, 1, 1)
  sigma <- matrix(c(1 , var.cor.1to6, var.cor.1to6, var.cor.1to6, var.cor.1to6, var.cor.1to6, var.cor.1to6, 
                    var.cor.1to6, 1, var.cor.1to6, var.cor.1to6, var.cor.1to6, var.cor.1to6, var.cor.1to6,  
                    var.cor.1to6, var.cor.1to6, 1 , var.cor.1to6, var.cor.1to6, var.cor.1to6, var.cor.1to6,  
                    var.cor.1to6, var.cor.1to6, var.cor.1to6, 1 , var.cor.1to6, var.cor.1to6, var.cor.1to6,  
                    var.cor.1to6, var.cor.1to6, var.cor.1to6, var.cor.1to6, 1, var.cor.1to6, var.cor.1to6, 
                    var.cor.1to6, var.cor.1to6, var.cor.1to6, var.cor.1to6, var.cor.1to6, 1, var.cor.1to6, 
                    var.cor.1to6, var.cor.1to6, var.cor.1to6, var.cor.1to6, var.cor.1to6, var.cor.1to6, 1), nrow = 7, ncol = 7)
  mydata <- mvrnorm(n.total, mean, sigma)
  mydata <- as.data.frame(mydata)
  mydata
  b1 <- (rank(mydata$V1) > pp.V1*n.total)*1
  b2 <- (rank(mydata$V2) > pp.V2*n.total)*1
  b3 <- (rank(mydata$V3) > pp.V3*n.total)*1
  b4 <- (rank(mydata$V4) > pp.V4*n.total)*1
  b5 <- (rank(mydata$V5) > pp.V5*n.total)*1
  b6 <- (rank(mydata$V6) > pp.V6*n.total)*1
  b7 <- (rank(mydata$V7) > pp.V7*n.total)*1
  mydat <- data.frame(b1, b2, b3, b4, b5, b6, b7)
  mydat$b1 <- as.factor(mydat$b1)
  mydat$b2 <- as.factor(mydat$b2)
  mydat$b3 <- as.factor(mydat$b3)
  mydat$b4 <- as.factor(mydat$b4)
  mydat$b5 <- as.factor(mydat$b5)
  mydat$b6 <- as.factor(mydat$b6)
  mydat$b7 <- as.factor(mydat$b7)
  #### 2.generating missing data ####
  ## MCAR
  mydat.M1 <- mydat
  miss.index1 <- sample(n.total, n.total*p.miss, replace = F)
  mydat.M1$b1[miss.index1] <- NA
  miss.index2 <- sample(n.total, n.total*p.miss, replace = F)
  mydat.M1$b2[miss.index2] <- NA
  miss.index3 <- sample(n.total, n.total*p.miss, replace = F)
  mydat.M1$b3[miss.index3] <- NA
  mydat.M1
  ## MAR
  mydat.M2 <- mydat
  ran.M2.b1.0 <- runif(sum(mydat.M2$b4 == 0))
  ran.M2.b1.1 <- runif(sum(mydat.M2$b4 == 1))
  ran.M2.b2.0 <- runif(sum(mydat.M2$b5 == 0))
  ran.M2.b2.1 <- runif(sum(mydat.M2$b5 == 1))
  ran.M2.b3.0 <- runif(sum(mydat.M2$b6 == 0))
  ran.M2.b3.1 <- runif(sum(mydat.M2$b6 == 1))
  p.miss.M2.p1 <- round(p.miss / (pp.V1 + 2 - 2*pp.V1), 3)
  p.miss.M2.p2 <- round(p.miss / (pp.V2 + 2 - 2*pp.V2), 3)
  p.miss.M2.p3 <- round(p.miss / (pp.V3 + 2 - 2*pp.V3), 3)
  mydat.M2[mydat.M2$b4 == 0,]$b1[ (order(ran.M2.b1.0)[1:(  p.miss.M2.p1*sum(mydat.M2$b4 == 0))])] <- NA 
  mydat.M2[mydat.M2$b4 == 1,]$b1[ (order(ran.M2.b1.1)[1:(2*p.miss.M2.p1*sum(mydat.M2$b4 == 1))])] <- NA
  mydat.M2[mydat.M2$b5 == 0,]$b2[ (order(ran.M2.b2.0)[1:(  p.miss.M2.p2*sum(mydat.M2$b5 == 0))])] <- NA
  mydat.M2[mydat.M2$b5 == 1,]$b2[ (order(ran.M2.b2.1)[1:(2*p.miss.M2.p2*sum(mydat.M2$b5 == 1))])] <- NA
  mydat.M2[mydat.M2$b6 == 0,]$b3[ (order(ran.M2.b3.0)[1:(  p.miss.M2.p3*sum(mydat.M2$b6 == 0))])] <- NA
  mydat.M2[mydat.M2$b6 == 1,]$b3[ (order(ran.M2.b3.1)[1:(2*p.miss.M2.p3*sum(mydat.M2$b6 == 1))])] <- NA
  ## MNAR
  mydat.M3 <- mydat
  ran.M3.b1.0 <- runif(sum(mydat.M3$b1 == 0))
  ran.M3.b1.1 <- runif(sum(mydat.M3$b1 == 1))
  ran.M3.b2.0 <- runif(sum(mydat.M3$b2 == 0))
  ran.M3.b2.1 <- runif(sum(mydat.M3$b2 == 1))
  ran.M3.b3.0 <- runif(sum(mydat.M3$b3 == 0))
  ran.M3.b3.1 <- runif(sum(mydat.M3$b3 == 1))
  p.miss.M3.p1 <- round(p.miss / (pp.V1 + 2 - 2*pp.V1), 3)
  p.miss.M3.p2 <- round(p.miss / (pp.V2 + 2 - 2*pp.V2), 3)
  p.miss.M3.p3 <- round(p.miss / (pp.V3 + 2 - 2*pp.V3), 3)
  mydat.M3$b1 <- as.numeric(as.character(mydat.M3$b1))
  mydat.M3$b2 <- as.numeric(as.character(mydat.M3$b2))
  mydat.M3$b3 <- as.numeric(as.character(mydat.M3$b3))
  mydat.M3[mydat.M3$b1 == 0,]$b1[ (order(ran.M3.b1.0)[1:(  p.miss.M3.p1*sum(mydat.M3$b1 == 0))])] <- 3
  mydat.M3[mydat.M3$b1 == 1,]$b1[ (order(ran.M3.b1.1)[1:(2*p.miss.M3.p1*sum(mydat.M3$b1 == 1))])] <- 3
  mydat.M3[mydat.M3$b2 == 0,]$b2[ (order(ran.M3.b2.0)[1:(  p.miss.M3.p2*sum(mydat.M3$b2 == 0))])] <- 3
  mydat.M3[mydat.M3$b2 == 1,]$b2[ (order(ran.M3.b2.1)[1:(2*p.miss.M3.p2*sum(mydat.M3$b2 == 1))])] <- 3
  mydat.M3[mydat.M3$b3 == 0,]$b3[ (order(ran.M3.b3.0)[1:(  p.miss.M3.p3*sum(mydat.M3$b3 == 0))])] <- 3
  mydat.M3[mydat.M3$b3 == 1,]$b3[ (order(ran.M3.b3.1)[1:(2*p.miss.M3.p3*sum(mydat.M3$b3 == 1))])] <- 3
  mydat.M3$b1[mydat.M3$b1==3] <- NA
  mydat.M3$b2[mydat.M3$b2==3] <- NA
  mydat.M3$b3[mydat.M3$b3==3] <- NA
  mydat.M3$b1 <- as.factor(mydat.M3$b1)
  mydat.M3$b2 <- as.factor(mydat.M3$b2)
  mydat.M3$b3 <- as.factor(mydat.M3$b3)
  #### 3. data imputation ####
  # 3.1.Method1: mode
  library(DMwR2)
  mydat.IM.Method1.M1 <- centralImputation(mydat.M1)
  mydat.IM.Method1.M2 <- centralImputation(mydat.M2)
  mydat.IM.Method1.M3 <- centralImputation(mydat.M3)
  # 3.2 Method2:knn
  library(DMwR2)
  mydat.IM.Method2.M1_b1 <- knnImputation(mydat.M1[,c(1,4:6)])
  mydat.IM.Method2.M1_b2 <- knnImputation(mydat.M1[,c(2,4:6)])
  mydat.IM.Method2.M1_b3 <- knnImputation(mydat.M1[,c(3,4:6)])
  mydat.IM.Method2.M1 <- base::cbind(mydat.IM.Method2.M1_b1[,1], mydat.IM.Method2.M1_b2[,1], mydat.IM.Method2.M1_b3, mydat.M1[,7])
  names(mydat.IM.Method2.M1) <- c("b1", "b2", "b3", "b4", "b5", "b6", "b7")
  mydat.IM.Method2.M2_b1 <- knnImputation(mydat.M2[,c(1,4:6)])
  mydat.IM.Method2.M2_b2 <- knnImputation(mydat.M2[,c(2,4:6)])
  mydat.IM.Method2.M2_b3 <- knnImputation(mydat.M2[,c(3,4:6)])
  mydat.IM.Method2.M2 <- base::cbind(mydat.IM.Method2.M2_b1[,1], mydat.IM.Method2.M2_b2[,1], mydat.IM.Method2.M2_b3, mydat.M2[,7])
  names(mydat.IM.Method2.M2) <- c("b1", "b2", "b3", "b4", "b5", "b6", "b7")
  mydat.IM.Method2.M3_b1 <- knnImputation(mydat.M3[,c(1,4:6)])
  mydat.IM.Method2.M3_b2 <- knnImputation(mydat.M3[,c(2,4:6)])
  mydat.IM.Method2.M3_b3 <- knnImputation(mydat.M3[,c(3,4:6)])
  mydat.IM.Method2.M3 <- base::cbind(mydat.IM.Method2.M3_b1[,1], mydat.IM.Method2.M3_b2[,1], mydat.IM.Method2.M3_b3, mydat.M3[,7])
  names(mydat.IM.Method2.M3) <- c("b1", "b2", "b3", "b4", "b5", "b6", "b7")
  # 3.3 Method3:Random Forest
  library("randomForest")
  library("foreach")
  library("iterators")
  library("itertools")
  library("missForest")
  mydat.IM.Method3.M1 <- missForest(mydat.M1[,1:6])
  mydat.IM.Method3.M1 <- base::cbind(mydat.IM.Method3.M1$ximp, mydat.M1[,7])
  names(mydat.IM.Method3.M1) <- c("b1", "b2", "b3", "b4", "b5", "b6", "b7")
  mydat.IM.Method3.M2 <- missForest(mydat.M2[,1:6])
  mydat.IM.Method3.M2 <- base::cbind(mydat.IM.Method3.M2$ximp, mydat.M2[,7])
  names(mydat.IM.Method3.M2) <- c("b1", "b2", "b3", "b4", "b5", "b6", "b7")
  mydat.IM.Method3.M3 <- missForest(mydat.M3[,1:6])
  mydat.IM.Method3.M3 <- base::cbind(mydat.IM.Method3.M3$ximp, mydat.M3[,7])
  names(mydat.IM.Method3.M3) <- c("b1", "b2", "b3", "b4", "b5", "b6", "b7")
  # 3.4 Method4:Classification and Regression Tree
  library(rpart)
  mydat.IM.Method4.M1 <- mydat.M1
  mydat.IM.Method4.M2 <- mydat.M2
  mydat.IM.Method4.M3 <- mydat.M3
  class_mod1_M1 <- rpart::rpart(b1 ~ b4 + b5 + b6, data =  mydat.M1[complete.cases(mydat.M1$b1), ],method = "class")
  class_mod2_M1 <- rpart::rpart(b2 ~ b4 + b5 + b6, data =  mydat.M1[complete.cases(mydat.M1$b2), ],method = "class")
  class_mod3_M1 <- rpart::rpart(b3 ~ b4 + b5 + b6, data =  mydat.M1[complete.cases(mydat.M1$b3), ],method = "class")
  class_mod1_M2 <- rpart::rpart(b1 ~ b4 + b5 + b6, data =  mydat.M2[complete.cases(mydat.M2$b1), ],method = "class")
  class_mod2_M2 <- rpart::rpart(b2 ~ b4 + b5 + b6, data =  mydat.M2[complete.cases(mydat.M2$b2), ],method = "class")
  class_mod3_M2 <- rpart::rpart(b3 ~ b4 + b5 + b6, data =  mydat.M2[complete.cases(mydat.M2$b3), ],method = "class")
  class_mod1_M3 <- rpart::rpart(b1 ~ b4 + b5 + b6, data =  mydat.M3[complete.cases(mydat.M3$b1), ],method = "class")
  class_mod2_M3 <- rpart::rpart(b2 ~ b4 + b5 + b6, data =  mydat.M3[complete.cases(mydat.M3$b2), ],method = "class")
  class_mod3_M3 <- rpart::rpart(b3 ~ b4 + b5 + b6, data =  mydat.M3[complete.cases(mydat.M3$b3), ],method = "class")
  pred_b1_M1 <- predict(class_mod1_M1,mydat.M1[!complete.cases(mydat.M1$b1), ][,-c(1,2,3, 7)], type = 'class')
  pred_b2_M1 <- predict(class_mod2_M1,mydat.M1[!complete.cases(mydat.M1$b2), ][,-c(1,2,3, 7)], type = 'class')
  pred_b3_M1 <- predict(class_mod3_M1,mydat.M1[!complete.cases(mydat.M1$b3), ][,-c(1,2,3, 7)], type = 'class')
  pred_b1_M2 <- predict(class_mod1_M2,mydat.M2[!complete.cases(mydat.M2$b1), ][,-c(1,2,3, 7)], type = 'class')
  pred_b2_M2 <- predict(class_mod2_M2,mydat.M2[!complete.cases(mydat.M2$b2), ][,-c(1,2,3, 7)], type = 'class')
  pred_b3_M2 <- predict(class_mod3_M2,mydat.M2[!complete.cases(mydat.M2$b3), ][,-c(1,2,3, 7)], type = 'class')
  pred_b1_M3 <- predict(class_mod1_M3,mydat.M3[!complete.cases(mydat.M3$b1), ][,-c(1,2,3, 7)], type = 'class')
  pred_b2_M3 <- predict(class_mod2_M3,mydat.M3[!complete.cases(mydat.M3$b2), ][,-c(1,2,3, 7)], type = 'class')
  pred_b3_M3 <- predict(class_mod3_M3,mydat.M3[!complete.cases(mydat.M3$b3), ][,-c(1,2,3, 7)], type = 'class')
  index1_M1 <- which(is.na(mydat.M1[,1]))
  index2_M1 <- which(is.na(mydat.M1[,2]))
  index3_M1 <- which(is.na(mydat.M1[,3]))
  index1_M2 <- which(is.na(mydat.M2[,1]))
  index2_M2 <- which(is.na(mydat.M2[,2]))
  index3_M2 <- which(is.na(mydat.M2[,3]))
  index1_M3 <- which(is.na(mydat.M3[,1]))
  index2_M3 <- which(is.na(mydat.M3[,2]))
  index3_M3 <- which(is.na(mydat.M3[,3]))
  mydat.IM.Method4.M1$b1[index1_M1] <- pred_b1_M1
  mydat.IM.Method4.M1$b2[index2_M1] <- pred_b2_M1
  mydat.IM.Method4.M1$b3[index3_M1] <- pred_b3_M1
  mydat.IM.Method4.M2$b1[index1_M2] <- pred_b1_M2
  mydat.IM.Method4.M2$b2[index2_M2] <- pred_b2_M2
  mydat.IM.Method4.M2$b3[index3_M2] <- pred_b3_M2
  mydat.IM.Method4.M3$b1[index1_M3] <- pred_b1_M3
  mydat.IM.Method4.M3$b2[index2_M3] <- pred_b2_M3
  mydat.IM.Method4.M3$b3[index3_M3] <- pred_b3_M3
  # 3.5 Mehod4:SVM
  library(e1071)
  mydat.IM.Method5.M1 <- mydat.M1
  SVM_mod1_M1 <- svm(b1 ~ b4 + b5 + b6, data = mydat.M1[complete.cases(mydat.M1$b1), ])
  SVM_mod2_M1 <- svm(b2 ~ b4 + b5 + b6, data = mydat.M1[complete.cases(mydat.M1$b2), ])
  SVM_mod3_M1 <- svm(b3 ~ b4 + b5 + b6, data = mydat.M1[complete.cases(mydat.M1$b3), ])
  pred_b1_M1 <- predict(SVM_mod1_M1,mydat.M1[!complete.cases(mydat.M1$b1), ][,-c(1,2,3,7)])
  pred_b2_M1 <- predict(SVM_mod2_M1,mydat.M1[!complete.cases(mydat.M1$b2), ][,-c(1,2,3,7)])
  pred_b3_M1 <- predict(SVM_mod3_M1,mydat.M1[!complete.cases(mydat.M1$b3), ][,-c(1,2,3,7)])
  index1_M1 <- which(is.na(mydat.M1[,1]))
  index2_M1 <- which(is.na(mydat.M1[,2]))
  index3_M1 <- which(is.na(mydat.M1[,3]))
  mydat.IM.Method5.M1$b1[index1_M1] <- pred_b1_M1
  mydat.IM.Method5.M1$b2[index2_M1] <- pred_b2_M1
  mydat.IM.Method5.M1$b3[index3_M1] <- pred_b3_M1
  mydat.IM.Method5.M2 <- mydat.M2
  SVM_mod1_M2 <- svm(b1 ~ b4 + b5 + b6, data =  mydat.M2[complete.cases(mydat.M2$b1), ])
  SVM_mod2_M2 <- svm(b2 ~ b4 + b5 + b6, data =  mydat.M2[complete.cases(mydat.M2$b2), ])
  SVM_mod3_M2 <- svm(b3 ~ b4 + b5 + b6, data =  mydat.M2[complete.cases(mydat.M2$b3), ])
  pred_b1_M2 <- predict(SVM_mod1_M2,mydat.M2[!complete.cases(mydat.M2$b1), ][,-c(1,2,3, 7)])
  pred_b2_M2 <- predict(SVM_mod2_M2,mydat.M2[!complete.cases(mydat.M2$b2), ][,-c(1,2,3, 7)])
  pred_b3_M2 <- predict(SVM_mod3_M2,mydat.M2[!complete.cases(mydat.M2$b3), ][,-c(1,2,3, 7)])
  index1_M2 <- which(is.na(mydat.M2[,1]))
  index2_M2 <- which(is.na(mydat.M2[,2]))
  index3_M2 <- which(is.na(mydat.M2[,3]))
  mydat.IM.Method5.M2$b1[index1_M2] <- pred_b1_M2
  mydat.IM.Method5.M2$b2[index2_M2] <- pred_b2_M2
  mydat.IM.Method5.M2$b3[index3_M2] <- pred_b3_M2
  mydat.IM.Method5.M3 <- mydat.M3
  SVM_mod1_M3 <- svm(b1 ~ b4 + b5 + b6, data =  mydat.M3[complete.cases(mydat.M3$b1), ])
  SVM_mod2_M3 <- svm(b2 ~ b4 + b5 + b6, data =  mydat.M3[complete.cases(mydat.M3$b2), ])
  SVM_mod3_M3 <- svm(b3 ~ b4 + b5 + b6, data =  mydat.M3[complete.cases(mydat.M3$b3), ])
  pred_b1_M3 <- predict(SVM_mod1_M3,mydat.M3[!complete.cases(mydat.M3$b1), ][,-c(1,2,3, 7)])
  pred_b2_M3 <- predict(SVM_mod2_M3,mydat.M3[!complete.cases(mydat.M3$b2), ][,-c(1,2,3, 7)])
  pred_b3_M3 <- predict(SVM_mod3_M3,mydat.M3[!complete.cases(mydat.M3$b3), ][,-c(1,2,3, 7)])
  index1_M3 <- which(is.na(mydat.M3[,1]))
  index2_M3 <- which(is.na(mydat.M3[,2]))
  index3_M3 <- which(is.na(mydat.M3[,3]))
  mydat.IM.Method5.M3$b1[index1_M3] <- pred_b1_M3
  mydat.IM.Method5.M3$b2[index2_M3] <- pred_b2_M3
  mydat.IM.Method5.M3$b3[index3_M3] <- pred_b3_M3
  # 3.6 Method6:ANN
  library(nnet)
  mydat.IM.Method6.M1 <- mydat.M1
  mydat.IM.Method6.M2 <- mydat.M2
  mydat.IM.Method6.M3 <- mydat.M3
  nnmod1_M1 <- nnet(b1 ~ b4 + b5 + b6, data = mydat.M1[complete.cases(mydat.M1$b1), ], size = 1, rang = 0.1, decay = 5e-3, maxit = 100)
  nnmod1_M2 <- nnet(b1 ~ b4 + b5 + b6, data = mydat.M2[complete.cases(mydat.M2$b1), ], size = 1, rang = 0.1, decay = 5e-3, maxit = 100)
  nnmod1_M3 <- nnet(b1 ~ b4 + b5 + b6, data = mydat.M3[complete.cases(mydat.M3$b1), ], size = 1, rang = 0.1, decay = 5e-3, maxit = 100)
  nnmod2_M1 <- nnet(b2 ~ b4 + b5 + b6, data = mydat.M1[complete.cases(mydat.M1$b2), ], size = 1, rang = 0.1, decay = 5e-3, maxit = 100)
  nnmod2_M2 <- nnet(b2 ~ b4 + b5 + b6, data = mydat.M2[complete.cases(mydat.M2$b2), ], size = 1, rang = 0.1, decay = 5e-3, maxit = 100)
  nnmod2_M3 <- nnet(b2 ~ b4 + b5 + b6, data = mydat.M3[complete.cases(mydat.M3$b2), ], size = 1, rang = 0.1, decay = 5e-3, maxit = 100)
  nnmod3_M1 <- nnet(b3 ~ b4 + b5 + b6, data = mydat.M1[complete.cases(mydat.M1$b3), ], size = 1, rang = 0.1, decay = 5e-3, maxit = 100)
  nnmod3_M2 <- nnet(b3 ~ b4 + b5 + b6, data = mydat.M2[complete.cases(mydat.M2$b3), ], size = 1, rang = 0.1, decay = 5e-3, maxit = 100)
  nnmod3_M3 <- nnet(b3 ~ b4 + b5 + b6, data = mydat.M3[complete.cases(mydat.M3$b3), ], size = 1, rang = 0.1, decay = 5e-3, maxit = 100)
  pred_b1_M1 <- predict(nnmod1_M1,mydat.M1[!complete.cases(mydat.M1$b1), ][,-c(1,2,3, 7)], type = "class")
  pred_b1_M2 <- predict(nnmod1_M2,mydat.M2[!complete.cases(mydat.M2$b1), ][,-c(1,2,3, 7)], type = "class")
  pred_b1_M3 <- predict(nnmod1_M3,mydat.M3[!complete.cases(mydat.M3$b1), ][,-c(1,2,3, 7)], type = "class")
  pred_b2_M1 <- predict(nnmod2_M1,mydat.M1[!complete.cases(mydat.M1$b2), ][,-c(1,2,3, 7)], type = "class")
  pred_b2_M2 <- predict(nnmod2_M2,mydat.M2[!complete.cases(mydat.M2$b2), ][,-c(1,2,3, 7)], type = "class")
  pred_b2_M3 <- predict(nnmod2_M3,mydat.M3[!complete.cases(mydat.M3$b2), ][,-c(1,2,3, 7)], type = "class")
  pred_b3_M1 <- predict(nnmod3_M1,mydat.M1[!complete.cases(mydat.M1$b3), ][,-c(1,2,3, 7)], type = "class")
  pred_b3_M2 <- predict(nnmod3_M2,mydat.M2[!complete.cases(mydat.M2$b3), ][,-c(1,2,3, 7)], type = "class")
  pred_b3_M3 <- predict(nnmod3_M3,mydat.M3[!complete.cases(mydat.M3$b3), ][,-c(1,2,3, 7)], type = "class")
  index1_M1 <- which(is.na(mydat.M1[,1]))
  index2_M1 <- which(is.na(mydat.M1[,2]))
  index3_M1 <- which(is.na(mydat.M1[,3]))
  index1_M2 <- which(is.na(mydat.M2[,1]))
  index2_M2 <- which(is.na(mydat.M2[,2]))
  index3_M2 <- which(is.na(mydat.M2[,3]))
  index1_M3 <- which(is.na(mydat.M3[,1]))
  index2_M3 <- which(is.na(mydat.M3[,2]))
  index3_M3 <- which(is.na(mydat.M3[,3]))
  mydat.IM.Method6.M1$b1[index1_M1] <- pred_b1_M1
  mydat.IM.Method6.M1$b2[index2_M1] <- pred_b2_M1
  mydat.IM.Method6.M1$b3[index3_M1] <- pred_b3_M1
  mydat.IM.Method6.M2$b1[index1_M2] <- pred_b1_M2
  mydat.IM.Method6.M2$b2[index2_M2] <- pred_b2_M2
  mydat.IM.Method6.M2$b3[index3_M2] <- pred_b3_M2
  mydat.IM.Method6.M3$b1[index1_M3] <- pred_b1_M3
  mydat.IM.Method6.M3$b2[index2_M3] <- pred_b2_M3
  mydat.IM.Method6.M3$b3[index3_M3] <- pred_b3_M3
  # 3.7 Method7:MI
  library(mice)
  mydat.IM.Method7.M1 <- mydat.M1
  mydat.IM.Method7.M2 <- mydat.M2
  mydat.IM.Method7.M3 <- mydat.M3
  predM <- matrix(c(0,0,0,1,1,1,0,
                    0,0,0,1,1,1,0,
                    0,0,0,1,1,1,0,
                    0,0,0,0,0,0,0,
                    0,0,0,0,0,0,0,
                    0,0,0,0,0,0,0,
                    0,0,0,0,0,0,0), ncol = 7, byrow = TRUE)
  colnames(predM) <- c("b1", "b2", "b3", "b4", "b5", "b6", "b7")
  rownames(predM) <- c("b1", "b2", "b3", "b4", "b5", "b6", "b7")
  imp1 <- mice::mice(mydat.IM.Method7.M1, maxit = 5, predictorMatrix = predM)
  mydat.IM.Method7.M1.1 <- complete(imp1, action = 1)
  mydat.IM.Method7.M1.2 <- complete(imp1, action = 2)
  mydat.IM.Method7.M1.3 <- complete(imp1, action = 3)
  mydat.IM.Method7.M1.4 <- complete(imp1, action = 4)
  mydat.IM.Method7.M1.5 <- complete(imp1, action = 5)
  imp2 <- mice::mice(mydat.IM.Method7.M2, maxit = 5, predictorMatrix = predM)
  mydat.IM.Method7.M2.1 <- complete(imp2, action = 1)
  mydat.IM.Method7.M2.2 <- complete(imp2, action = 2)
  mydat.IM.Method7.M2.3 <- complete(imp2, action = 3)
  mydat.IM.Method7.M2.4 <- complete(imp2, action = 4)
  mydat.IM.Method7.M2.5 <- complete(imp2, action = 5)
  imp3 <- mice::mice(mydat.IM.Method7.M3, maxit = 5, predictorMatrix = predM)
  mydat.IM.Method7.M3.1 <- complete(imp3, action = 1)
  mydat.IM.Method7.M3.2 <- complete(imp3, action = 2)
  mydat.IM.Method7.M3.3 <- complete(imp3, action = 3)
  mydat.IM.Method7.M3.4 <- complete(imp3, action = 4)
  mydat.IM.Method7.M3.5 <- complete(imp3, action = 5)
  # 3.8 logistic regression imputation
  library(pROC)
  mydat.IM.Method8.M1 <- mydat.M1
  log_mod1_M1 <- glm(b1 ~ b4 + b5 + b6, data = mydat.M1[complete.cases(mydat.M1$b1), ], family = binomial(link = "logit"))
  log_mod2_M1 <- glm(b2 ~ b4 + b5 + b6, data = mydat.M1[complete.cases(mydat.M1$b2), ], family = binomial(link = "logit"))
  log_mod3_M1 <- glm(b3 ~ b4 + b5 + b6, data = mydat.M1[complete.cases(mydat.M1$b3), ], family = binomial(link = "logit"))
  prob1_M1 <- predict(log_mod1_M1, mydat.M1[complete.cases(mydat.M1$b1), ][,-c(1,2,3, 7)], type = "response")
  prob2_M1 <- predict(log_mod2_M1, mydat.M1[complete.cases(mydat.M1$b2), ][,-c(1,2,3, 7)], type = "response")
  prob3_M1 <- predict(log_mod3_M1, mydat.M1[complete.cases(mydat.M1$b3), ][,-c(1,2,3, 7)], type = "response")
  rocobj_b1_M1 <- roc(mydat.M1[complete.cases(mydat.M1$b1), ]$b1, prob1_M1)
  rocobj_b2_M1 <- roc(mydat.M1[complete.cases(mydat.M1$b2), ]$b2, prob2_M1)
  rocobj_b3_M1 <- roc(mydat.M1[complete.cases(mydat.M1$b3), ]$b3, prob3_M1)
  roc_result_b1 <- coords(rocobj_b1_M1, "best", transpose = T)
  roc_result_b2 <- coords(rocobj_b2_M1, "best", transpose = T)
  roc_result_b3 <- coords(rocobj_b3_M1, "best", transpose = T)
  prob_b1_M1 <- predict(log_mod1_M1, mydat.M1[!complete.cases(mydat.M1$b1), ][,-c(1,2,3, 7)], type = "response")
  prob_b2_M1 <- predict(log_mod2_M1, mydat.M1[!complete.cases(mydat.M1$b2), ][,-c(1,2,3, 7)], type = "response")
  prob_b3_M1 <- predict(log_mod3_M1, mydat.M1[!complete.cases(mydat.M1$b3), ][,-c(1,2,3, 7)], type = "response")
  pred_b1_M1 <- ifelse(prob_b1_M1 > roc_result_b1[1], 1, 0)
  pred_b2_M1 <- ifelse(prob_b2_M1 > roc_result_b2[1], 1, 0)
  pred_b3_M1 <- ifelse(prob_b3_M1 > roc_result_b3[1], 1, 0)
  index1_M1 <- which(is.na(mydat.M1[,1]))
  index2_M1 <- which(is.na(mydat.M1[,2]))
  index3_M1 <- which(is.na(mydat.M1[,3]))
  mydat.IM.Method8.M1$b1[index1_M1] <- pred_b1_M1 
  mydat.IM.Method8.M1$b2[index2_M1] <- pred_b2_M1
  mydat.IM.Method8.M1$b3[index3_M1] <- pred_b3_M1
  mydat.IM.Method8.M2 <- mydat.M2
  log_mod1_M2 <- glm(b1 ~ b4 + b5 + b6, data = mydat.M2[complete.cases(mydat.M2$b1), ], family = binomial(link = "logit"))
  log_mod2_M2 <- glm(b2 ~ b4 + b5 + b6, data = mydat.M2[complete.cases(mydat.M2$b2), ], family = binomial(link = "logit"))
  log_mod3_M2 <- glm(b3 ~ b4 + b5 + b6, data = mydat.M2[complete.cases(mydat.M2$b3), ], family = binomial(link = "logit"))
  prob1_M2 <- predict(log_mod1_M2, mydat.M2[complete.cases(mydat.M2$b1), ][,-c(1,2,3, 7)], type = "response")
  prob2_M2 <- predict(log_mod2_M2, mydat.M2[complete.cases(mydat.M2$b2), ][,-c(1,2,3, 7)], type = "response")
  prob3_M2 <- predict(log_mod3_M2, mydat.M2[complete.cases(mydat.M2$b3), ][,-c(1,2,3, 7)], type = "response")
  rocobj_b1_M2 <- roc(mydat.M2[complete.cases(mydat.M2$b1), ]$b1, prob1_M2)
  rocobj_b2_M2 <- roc(mydat.M2[complete.cases(mydat.M2$b2), ]$b2, prob2_M2)
  rocobj_b3_M2 <- roc(mydat.M2[complete.cases(mydat.M2$b3), ]$b3, prob3_M2)
  roc_result_b1 <- coords(rocobj_b1_M2, "best", transpose = T)
  roc_result_b2 <- coords(rocobj_b2_M2, "best", transpose = T)
  roc_result_b3 <- coords(rocobj_b3_M2, "best", transpose = T)
  prob_b1_M2 <- predict(log_mod1_M2, mydat.M2[!complete.cases(mydat.M2$b1), ][,-c(1,2,3, 7)], type = "response")
  prob_b2_M2 <- predict(log_mod2_M2, mydat.M2[!complete.cases(mydat.M2$b2), ][,-c(1,2,3, 7)], type = "response")
  prob_b3_M2 <- predict(log_mod3_M2, mydat.M2[!complete.cases(mydat.M2$b3), ][,-c(1,2,3, 7)], type = "response")
  pred_b1_M2 <- ifelse(prob_b1_M2 > roc_result_b1[1], 1, 0)
  pred_b2_M2 <- ifelse(prob_b2_M2 > roc_result_b2[1], 1, 0)
  pred_b3_M2 <- ifelse(prob_b3_M2 > roc_result_b3[1], 1, 0)
  index1_M2 <- which(is.na(mydat.M2[,1]))
  index2_M2 <- which(is.na(mydat.M2[,2]))
  index3_M2 <- which(is.na(mydat.M2[,3]))
  mydat.IM.Method8.M2$b1[index1_M2] <- pred_b1_M2 
  mydat.IM.Method8.M2$b2[index2_M2] <- pred_b2_M2
  mydat.IM.Method8.M2$b3[index3_M2] <- pred_b3_M2
  mydat.IM.Method8.M3 <- mydat.M3
  log_mod1_M3 <- glm(b1 ~ b4 + b5 + b6, data = mydat.M3[complete.cases(mydat.M3$b1), ], family = binomial(link = "logit"))
  log_mod2_M3 <- glm(b2 ~ b4 + b5 + b6, data = mydat.M3[complete.cases(mydat.M3$b2), ], family = binomial(link = "logit"))
  log_mod3_M3 <- glm(b3 ~ b4 + b5 + b6, data = mydat.M3[complete.cases(mydat.M3$b3), ], family = binomial(link = "logit"))
  prob1_M3 <- predict(log_mod1_M3, mydat.M3[complete.cases(mydat.M3$b1), ][,-c(1,2,3, 7)], type = "response")
  prob2_M3 <- predict(log_mod2_M3, mydat.M3[complete.cases(mydat.M3$b2), ][,-c(1,2,3, 7)], type = "response")
  prob3_M3 <- predict(log_mod3_M3, mydat.M3[complete.cases(mydat.M3$b3), ][,-c(1,2,3, 7)], type = "response")
  rocobj_b1_M3 <- roc(mydat.M3[complete.cases(mydat.M3$b1), ]$b1, prob1_M3)
  rocobj_b2_M3 <- roc(mydat.M3[complete.cases(mydat.M3$b2), ]$b2, prob2_M3)
  rocobj_b3_M3 <- roc(mydat.M3[complete.cases(mydat.M3$b3), ]$b3, prob3_M3)
  roc_result_b1 <- coords(rocobj_b1_M3, "best", transpose = T)
  roc_result_b2 <- coords(rocobj_b2_M3, "best", transpose = T)
  roc_result_b3 <- coords(rocobj_b3_M3, "best", transpose = T)
  prob_b1_M3 <- predict(log_mod1_M3, mydat.M3[!complete.cases(mydat.M3$b1), ][,-c(1,2,3, 7)], type = "response")
  prob_b2_M3 <- predict(log_mod2_M3, mydat.M3[!complete.cases(mydat.M3$b2), ][,-c(1,2,3, 7)], type = "response")
  prob_b3_M3 <- predict(log_mod3_M3, mydat.M3[!complete.cases(mydat.M3$b3), ][,-c(1,2,3, 7)], type = "response")
  pred_b1_M3 <- ifelse(prob_b1_M3 > roc_result_b1[1], 1, 0)
  pred_b2_M3 <- ifelse(prob_b2_M3 > roc_result_b2[1], 1, 0)
  pred_b3_M3 <- ifelse(prob_b3_M3 > roc_result_b3[1], 1, 0)
  index1_M3 <- which(is.na(mydat.M3[,1]))
  index2_M3 <- which(is.na(mydat.M3[,2]))
  index3_M3 <- which(is.na(mydat.M3[,3]))
  mydat.IM.Method8.M3$b1[index1_M3] <- pred_b1_M3 
  mydat.IM.Method8.M3$b2[index2_M3] <- pred_b2_M3 
  mydat.IM.Method8.M3$b3[index3_M3] <- pred_b3_M3 
  #### 4.evaluation ####
  # Mode
  temp.outcome1_M1 <- my.evaluate(mydat, mydat.M1, mydat.IM.Method1.M1)
  temp.outcome1_M2 <- my.evaluate(mydat, mydat.M2, mydat.IM.Method1.M2)
  temp.outcome1_M3 <- my.evaluate(mydat, mydat.M3, mydat.IM.Method1.M3)
  # knn
  temp.outcome2_M1 <- my.evaluate(mydat, mydat.M1, mydat.IM.Method2.M1)
  temp.outcome2_M2 <- my.evaluate(mydat, mydat.M2, mydat.IM.Method2.M2)
  temp.outcome2_M3 <- my.evaluate(mydat, mydat.M3, mydat.IM.Method2.M3)
  # Random Forest
  temp.outcome3_M1 <- my.evaluate(mydat, mydat.M1, mydat.IM.Method3.M1)
  temp.outcome3_M2 <- my.evaluate(mydat, mydat.M2, mydat.IM.Method3.M2)
  temp.outcome3_M3 <- my.evaluate(mydat, mydat.M3, mydat.IM.Method3.M3)
  # Classification and Regression Tree
  temp.outcome4_M1 <- my.evaluate(mydat, mydat.M1, mydat.IM.Method4.M1)
  temp.outcome4_M2 <- my.evaluate(mydat, mydat.M2, mydat.IM.Method4.M2)
  temp.outcome4_M3 <- my.evaluate(mydat, mydat.M3, mydat.IM.Method4.M3)
  # SVM
  temp.outcome5_M1 <- my.evaluate(mydat, mydat.M1, mydat.IM.Method5.M1)
  temp.outcome5_M2 <- my.evaluate(mydat, mydat.M2, mydat.IM.Method5.M2)
  temp.outcome5_M3 <- my.evaluate(mydat, mydat.M3, mydat.IM.Method5.M3)
  # ANN
  temp.outcome6_M1 <- my.evaluate(mydat, mydat.M1, mydat.IM.Method6.M1)
  temp.outcome6_M2 <- my.evaluate(mydat, mydat.M2, mydat.IM.Method6.M2)
  temp.outcome6_M3 <- my.evaluate(mydat, mydat.M3, mydat.IM.Method6.M3)
  # MI
  temp.outcome7_M1.1 <- my.evaluate(mydat, mydat.M1, mydat.IM.Method7.M1.1)
  temp.outcome7_M1.2 <- my.evaluate(mydat, mydat.M1, mydat.IM.Method7.M1.2)
  temp.outcome7_M1.3 <- my.evaluate(mydat, mydat.M1, mydat.IM.Method7.M1.3)
  temp.outcome7_M1.4 <- my.evaluate(mydat, mydat.M1, mydat.IM.Method7.M1.4)
  temp.outcome7_M1.5 <- my.evaluate(mydat, mydat.M1, mydat.IM.Method7.M1.5)
  temp.outcome7_M1 <- rbind(temp.outcome7_M1.1, temp.outcome7_M1.2, temp.outcome7_M1.3, temp.outcome7_M1.4, temp.outcome7_M1.5)
  temp.outcome7_M1 <- apply(temp.outcome7_M1, 2, FUN = mean)
  temp.outcome7_M2.1 <- my.evaluate(mydat, mydat.M2, mydat.IM.Method7.M2.1)
  temp.outcome7_M2.2 <- my.evaluate(mydat, mydat.M2, mydat.IM.Method7.M2.2)
  temp.outcome7_M2.3 <- my.evaluate(mydat, mydat.M2, mydat.IM.Method7.M2.3)
  temp.outcome7_M2.4 <- my.evaluate(mydat, mydat.M2, mydat.IM.Method7.M2.4)
  temp.outcome7_M2.5 <- my.evaluate(mydat, mydat.M2, mydat.IM.Method7.M2.5)
  temp.outcome7_M2 <- rbind(temp.outcome7_M2.1, temp.outcome7_M2.2, temp.outcome7_M2.3, temp.outcome7_M2.4, temp.outcome7_M2.5)
  temp.outcome7_M2 <- apply(temp.outcome7_M2, 2, FUN = mean)
  temp.outcome7_M3.1 <- my.evaluate(mydat, mydat.M3, mydat.IM.Method7.M3.1)
  temp.outcome7_M3.2 <- my.evaluate(mydat, mydat.M3, mydat.IM.Method7.M3.2)
  temp.outcome7_M3.3 <- my.evaluate(mydat, mydat.M3, mydat.IM.Method7.M3.3)
  temp.outcome7_M3.4 <- my.evaluate(mydat, mydat.M3, mydat.IM.Method7.M3.4)
  temp.outcome7_M3.5 <- my.evaluate(mydat, mydat.M3, mydat.IM.Method7.M3.5)
  temp.outcome7_M3 <- rbind(temp.outcome7_M3.1, temp.outcome7_M3.2, temp.outcome7_M3.3, temp.outcome7_M3.4, temp.outcome7_M3.5)
  temp.outcome7_M3 <- apply(temp.outcome7_M3, 2, FUN = mean)
  # logistic regression 
  temp.outcome8_M1 <- my.evaluate(mydat, mydat.M1, mydat.IM.Method8.M1)
  temp.outcome8_M2 <- my.evaluate(mydat, mydat.M2, mydat.IM.Method8.M2)
  temp.outcome8_M3 <- my.evaluate(mydat, mydat.M3, mydat.IM.Method8.M3)
  # final outcome
  # mode
  final.outcome1_M1 <- rbind(final.outcome1_M1 ,temp.outcome1_M1)
  final.outcome1_M2 <- rbind(final.outcome1_M2 ,temp.outcome1_M2)
  final.outcome1_M3 <- rbind(final.outcome1_M3 ,temp.outcome1_M3)
  # knn
  final.outcome2_M1 <- rbind(final.outcome2_M1 ,temp.outcome2_M1)
  final.outcome2_M2 <- rbind(final.outcome2_M2 ,temp.outcome2_M2)
  final.outcome2_M3 <- rbind(final.outcome2_M3 ,temp.outcome2_M3)
  # Random Forest
  final.outcome3_M1 <- rbind(final.outcome3_M1 ,temp.outcome3_M1)
  final.outcome3_M2 <- rbind(final.outcome3_M2 ,temp.outcome3_M2)
  final.outcome3_M3 <- rbind(final.outcome3_M3 ,temp.outcome3_M3)
  # Classification and Regression Tree
  final.outcome4_M1 <- rbind(final.outcome4_M1, temp.outcome4_M1)
  final.outcome4_M2 <- rbind(final.outcome4_M2, temp.outcome4_M2)
  final.outcome4_M3 <- rbind(final.outcome4_M3, temp.outcome4_M3)
  # SVM
  final.outcome5_M1 <- rbind(final.outcome5_M1, temp.outcome5_M1)
  final.outcome5_M2 <- rbind(final.outcome5_M2, temp.outcome5_M2)
  final.outcome5_M3 <- rbind(final.outcome5_M3, temp.outcome5_M3)
  # ANN
  final.outcome6_M1 <- rbind(final.outcome6_M1, temp.outcome6_M1)
  final.outcome6_M2 <- rbind(final.outcome6_M2, temp.outcome6_M2)
  final.outcome6_M3 <- rbind(final.outcome6_M3, temp.outcome6_M3)
  # MI
  final.outcome7_M1 <- rbind(final.outcome7_M1, temp.outcome7_M1)
  final.outcome7_M2 <- rbind(final.outcome7_M2, temp.outcome7_M2)
  final.outcome7_M3 <- rbind(final.outcome7_M3, temp.outcome7_M3)
  # logistic regression 
  final.outcome8_M1 <- rbind(final.outcome8_M1, temp.outcome8_M1)
  final.outcome8_M2 <- rbind(final.outcome8_M2, temp.outcome8_M2)
  final.outcome8_M3 <- rbind(final.outcome8_M3, temp.outcome8_M3)
  print(paste0(i,"/",n.para))
}

# add a parameter group into all the final.outcome data frame
final.outcome1_M1$paragroup <- rep(1:nrow(para.df[!duplicated(para.df),]), each = 100)
final.outcome1_M2$paragroup <- rep(1:nrow(para.df[!duplicated(para.df),]), each = 100)
final.outcome1_M3$paragroup <- rep(1:nrow(para.df[!duplicated(para.df),]), each = 100)
final.outcome2_M1$paragroup <- rep(1:nrow(para.df[!duplicated(para.df),]), each = 100)
final.outcome2_M2$paragroup <- rep(1:nrow(para.df[!duplicated(para.df),]), each = 100)
final.outcome2_M3$paragroup <- rep(1:nrow(para.df[!duplicated(para.df),]), each = 100)
final.outcome3_M1$paragroup <- rep(1:nrow(para.df[!duplicated(para.df),]), each = 100)
final.outcome3_M2$paragroup <- rep(1:nrow(para.df[!duplicated(para.df),]), each = 100)
final.outcome3_M3$paragroup <- rep(1:nrow(para.df[!duplicated(para.df),]), each = 100)
final.outcome4_M1$paragroup <- rep(1:nrow(para.df[!duplicated(para.df),]), each = 100)
final.outcome4_M2$paragroup <- rep(1:nrow(para.df[!duplicated(para.df),]), each = 100)
final.outcome4_M3$paragroup <- rep(1:nrow(para.df[!duplicated(para.df),]), each = 100)
final.outcome5_M1$paragroup <- rep(1:nrow(para.df[!duplicated(para.df),]), each = 100)
final.outcome5_M2$paragroup <- rep(1:nrow(para.df[!duplicated(para.df),]), each = 100)
final.outcome5_M3$paragroup <- rep(1:nrow(para.df[!duplicated(para.df),]), each = 100)
final.outcome6_M1$paragroup <- rep(1:nrow(para.df[!duplicated(para.df),]), each = 100)
final.outcome6_M2$paragroup <- rep(1:nrow(para.df[!duplicated(para.df),]), each = 100)
final.outcome6_M3$paragroup <- rep(1:nrow(para.df[!duplicated(para.df),]), each = 100)
final.outcome7_M1$paragroup <- rep(1:nrow(para.df[!duplicated(para.df),]), each = 100)
final.outcome7_M2$paragroup <- rep(1:nrow(para.df[!duplicated(para.df),]), each = 100)
final.outcome7_M3$paragroup <- rep(1:nrow(para.df[!duplicated(para.df),]), each = 100)
final.outcome8_M1$paragroup <- rep(1:nrow(para.df[!duplicated(para.df),]), each = 100)
final.outcome8_M2$paragroup <- rep(1:nrow(para.df[!duplicated(para.df),]), each = 100)
final.outcome8_M3$paragroup <- rep(1:nrow(para.df[!duplicated(para.df),]), each = 100)
# write csv
write.csv(final.outcome1_M1, file = "final.outcome1_M1.csv")
write.csv(final.outcome1_M2, file = "final.outcome1_M2.csv")
write.csv(final.outcome1_M3, file = "final.outcome1_M3.csv")
write.csv(final.outcome2_M1, file = "final.outcome2_M1.csv")
write.csv(final.outcome2_M2, file = "final.outcome2_M2.csv")
write.csv(final.outcome2_M3, file = "final.outcome2_M3.csv")
write.csv(final.outcome3_M1, file = "final.outcome3_M1.csv")
write.csv(final.outcome3_M2, file = "final.outcome3_M2.csv")
write.csv(final.outcome3_M3, file = "final.outcome3_M3.csv")
write.csv(final.outcome4_M1, file = "final.outcome4_M1.csv")
write.csv(final.outcome4_M2, file = "final.outcome4_M2.csv")
write.csv(final.outcome4_M3, file = "final.outcome4_M3.csv")
write.csv(final.outcome5_M1, file = "final.outcome5_M1.csv")
write.csv(final.outcome5_M2, file = "final.outcome5_M2.csv")
write.csv(final.outcome5_M3, file = "final.outcome5_M3.csv")
write.csv(final.outcome6_M1, file = "final.outcome6_M1.csv")
write.csv(final.outcome6_M2, file = "final.outcome6_M2.csv")
write.csv(final.outcome6_M3, file = "final.outcome6_M3.csv")
write.csv(final.outcome7_M1, file = "final.outcome7_M1.csv")
write.csv(final.outcome7_M2, file = "final.outcome7_M2.csv")
write.csv(final.outcome7_M3, file = "final.outcome7_M3.csv")
write.csv(final.outcome8_M1, file = "final.outcome8_M1.csv")
write.csv(final.outcome8_M2, file = "final.outcome8_M2.csv")
write.csv(final.outcome8_M3, file = "final.outcome8_M3.csv")
